# Supplementary material for: Construction of a nomogram for predicting HNSCC distant metastasis and identification of EIF5A as a hub gene
Source: Sci Rep. 2024 Jun 11;14:13367. doi: 10.1038/s41598-024-64197-z (PMC11166653; doi:10.1038/s41598-024-64197-z)
Supplement: Supplementary file 1 — Supplementary Information 1. [file 41598_2024_64197_MOESM1_ESM.txt]

	TCGA-CV-7177-11A-01R-2016-07	TCGA-CV-7177-01A-11R-2016-07	TCGA-CR-6477-01A-11R-1873-07	TCGA-P3-A6T4-01A-11R-A34R-07	TCGA-CV-5432-01A-02R-1686-07	TCGA-CQ-5323-01A-01R-1686-07	TCGA-CQ-A4CA-01A-11R-A24Z-07	TCGA-MT-A7BN-01A-12R-A34R-07	TCGA-CV-5434-01A-01R-1686-07	TCGA-CR-7401-01A-11R-2016-07	TCGA-QK-A6V9-01A-11R-A34R-07	TCGA-CV-7183-01A-11R-2016-07	TCGA-CV-7421-01A-11R-2081-07	TCGA-CV-7183-11A-01R-2016-07	TCGA-CQ-A4CE-01A-11R-A266-07	TCGA-CV-6959-01A-11R-1915-07	TCGA-CR-7377-01A-11R-2016-07	TCGA-CR-7371-01A-11R-2016-07	TCGA-WA-A7GZ-01A-11R-A34R-07	TCGA-D6-A6EM-01A-21R-A31N-07	TCGA-CV-7097-01A-11R-2016-07	TCGA-HL-7533-01A-11R-2232-07	TCGA-BB-7871-01A-11R-2232-07	TCGA-CR-5250-01A-01R-1514-07	TCGA-CV-A45O-01A-21R-A24H-07	TCGA-CQ-6220-01A-11R-1915-07	TCGA-CN-6020-01A-11R-1686-07	TCGA-CR-6492-01A-12R-2081-07	TCGA-CV-7437-11A-01R-2132-07	TCGA-TN-A7HJ-01A-12R-A34R-07	TCGA-CR-6480-01A-11R-1873-07	TCGA-D6-A6ES-01A-12R-A31N-07	TCGA-CV-7427-01A-11R-2081-07	TCGA-CN-6021-01A-11R-1686-07	TCGA-CN-4738-01A-02R-1514-07	TCGA-CR-6474-01A-11R-1873-07	TCGA-DQ-7590-01A-11R-2232-07	TCGA-CR-7365-01A-11R-2016-07	TCGA-CR-5248-01A-01R-2016-07	TCGA-CR-6484-01A-11R-1873-07	TCGA-CV-7263-01A-11R-2016-07	TCGA-CV-7104-01A-11R-2016-07	TCGA-MZ-A6I9-01A-11R-A31N-07	TCGA-CV-A6K2-01A-11R-A31N-07	TCGA-KU-A6H7-01A-11R-A31N-07	TCGA-BA-A8YP-01A-11R-A39I-07	TCGA-P3-A6T2-01A-11R-A34R-07	TCGA-CN-A499-01A-11R-A24H-07	TCGA-CV-7409-01A-31R-2232-07
S100A9	18539.8804	1297.9789	7000.1176	20298.8249	4289.085	9217.2089	1929.4626	2059.1574	136.466	8143.9897	5427.6496	18895.5071	1245.8418	51045.4138	18714.9411	3085.532	5424.7816	4480.4554	2758.1477	4271.7023	2750.911	5011.3474	109.346	3041.7755	34093.3877	12502.2403	19218.747	14360.9569	26339.1604	17914.5662	12755.7392	39008.0254	17736.9987	8058.9694	6074.0387	916.7821	2355.8442	4282.1156	9014.3047	16436.3154	915.191	4108.1397	12954.9518	15105.6683	4746.6159	38.466	2494.8475	3082.1308	2700.6813
KRT14	1698.6746	3768.7653	7054.5938	6766.9175	8309.5183	8562.5548	16208.2063	96.265	1491.8063	16700.5528	328.2853	15979.5864	3590.7775	385.9668	16093.1703	8524.3712	5660.6114	1218.438	7122.1827	8524.0057	7985.5506	6100.8141	382.6585	847.1091	12545.8339	15641.5193	3983.4227	7677.8317	1327.3824	9071.3425	121.3771	13446.1784	6913.9261	1354.4927	6944.1635	3885.2238	857.092	11553.4481	606.0237	8079.5327	2976.4974	10763.9699	418.5877	7387.0857	3342.1858	1111.1176	6468.8611	6610.0464	1715.1056
MT-CO3	4304.2444	4960.067	3825.5228	3220.6283	5208.8867	1635.8055	5284.5276	7199.2889	3754.4292	5990.2057	4659.7539	2990.0616	2903.0765	1869.6618	6007.7702	2281.277	4060.5578	5264.957	2076.2379	5034.1769	3249.1792	2666.3388	7517.0957	5916.8599	10187.5423	2966.5562	2614.8624	4329.7501	3587.9655	8632.5267	2314.1977	348.0538	1938.9285	11110.4725	5529.2101	5572.6852	7027.0118	4504.5894	5650.2881	3513.405	7392.0404	2964.3446	5526.9004	5954.3736	5525.4925	2080.5553	2057.8281	3866.2148	9060.1994
MT-CO2	4672.1606	5041.1726	4189.6217	2888.9092	5991.6056	1618.013	5262.171	8922.3848	4588.95	4381.7619	5058.858	2939.0957	3858.7605	1824.1813	5571.3703	2253.9138	3561.4344	4697.6316	1384.1162	4518.7468	6634.2136	2233.1261	8763.9863	3899.5472	7925.5963	3156.3059	3899.5954	3794.0197	3585.7308	8278.8235	2978.4741	1712.1988	1944.4736	10308.1311	3853.0623	7833.3103	6571.0568	3383.798	4795.8848	4248.098	6985.3853	2815.2874	5501.9088	9163.386	4298.2717	3513.9569	2125.9356	3959.5429	11230.7664
MT-CO1	5146.26	5810.183	3279.7562	2912.5119	4887.7375	1562.7884	4685.5014	3527.413	3958.2332	5789.1476	5810.634	3264.1738	5095.7064	2212.9721	6302.4696	2380.0984	3763.9469	4491.3011	2046.0735	1910.2064	3490.2937	2846.1142	4781.9913	4874.6773	16485.0053	2931.0584	4003.4505	3223.7113	3422.3552	6334.8824	2198.9349	468.2933	2848.1041	4524.7522	5803.3293	4555.1941	7478.3586	3659.1353	5450.5425	4290.4447	4558.5632	2869.1608	3454.9579	7710.2618	4382.0344	1711.451	2457.8131	3988.2153	3857.5346
KRT6A	3494.2787	6002.6848	5488.1777	7197.8966	5523.9611	7247.4716	5117.3385	34.0141	4421.6034	9276.808	987.4914	12158.6422	2973.1524	1179.5737	10301.1127	5008.4087	4681.1881	3616.4417	3386.3025	1064.1186	4363.5595	3384.0124	2549.351	1348.3237	11103.3526	10298.0557	4807.7454	5377.9503	3732.0989	7594.0791	651.417	1384.5839	7053.9001	6746.2394	6394.3438	2775.4278	738.4189	7536.556	1240.6646	5341.0659	1219.59	5099.9233	1243.3045	6244.5627	2880.6543	2156.9004	3739.747	5081.8798	1960.3308
MT-ND4	3409.3401	5319.8922	3469.2934	2183.8423	3478.0963	1171.2901	3379.1198	2910.9549	3718.9358	3178.27	4688.2545	2448.8935	2821.787	1315.7357	3859.1731	1795.4626	2495.1117	3995.5959	4612.1366	616.1069	3604.0108	1642.7244	6620.4173	3314.6385	8747.0772	1812.4759	3508.6982	2523.1197	2383.0265	4906.0489	3209.0325	88.5797	1607.0639	6922.4947	4051.1629	5938.1103	5803.1539	3514.9542	3918.2101	2586.2933	4419.414	2821.8693	1978.1657	5210.3013	2290.6774	3031.1025	1828.3775	2467.1808	6193.4547
KRT5	2076.3244	2938.1398	3941.0783	4358.7442	5139.6437	2462.8723	5609.0356	199.7808	2303.8921	7358.3057	5407.741	8755.042	1527.1359	2309.3097	5988.504	5966.8828	3035.4556	1969.832	4559.016	1736.596	4124.9877	5114.3591	441.0379	3752.5318	1995.4406	5537.6195	3286.5096	4666.4292	3564.3744	5570.1907	3876.8606	1560.1622	4904.9648	3649.7191	5061.1263	3117.8966	4071.3044	6498.2347	3443.0713	5181.6645	1715.9506	5386.6315	1944.9169	4889.48	5374.8494	2724.412	4461.9973	5055.7873	2015.3817
S100A8	7600.5378	624.9932	2279.9221	8716.9275	1535.9439	3444.4442	780.435	466.5694	30.0498	3081.9218	2266.2575	8478.8673	330.0562	24180.5337	6657.9058	986.6003	1770.7438	1202.0429	772.6859	1543.3627	735.4024	3191.4129	154.723	1110.658	14263.3396	4282.9988	5325.598	5717.0527	11781.7021	8948.6691	4047.194	20574.7814	5228.3778	3089.2132	1448.1504	262.7476	1192.0938	1536.0117	4257.5915	4747.2474	256.812	1439.1257	5357.9689	4497.8167	2891.218	12.8141	943.7482	1254.9058	946.9058
TMSB10	1426.2558	1468.7901	2358.9914	1243.9162	3005.9108	1837.2879	2949.9241	15049.0648	1862.5895	1903.2431	1829.8294	2207.9528	1583.2946	1228.8488	1445.6054	2905.3865	2195.7249	1517.3979	2551.6914	7858.0591	2421.7464	5208.5642	2785.7721	1342.8939	1423.5346	2393.801	2061.2823	2542.7486	1203.9908	3519.6942	2057.6584	13516.0795	2448.1944	1203.4381	1597.9321	1751.3663	2272.6085	1959.8501	1823.6867	1979.5094	1444.4756	1992.8352	2686.1263	3626.1555	5395.1477	2135.702	5514.1549	1900.331	1858.2009
KRT16	339.3016	1539.9932	4185.9207	6613.575	4827.6017	3400.9105	6204.1549	56.3491	568.9662	7346.7273	257.663	10466.3593	549.7685	123.6039	11291.3983	2199.8433	2690.7194	768.5601	1081.7733	1798.5097	2703.9871	1187.9579	635.7428	308.2435	10260.8389	6773.8686	1708.7604	2976.9982	364.4125	3062.7217	109.1886	42108.8809	3420.2047	3894.9487	1648.8583	869.5738	546.4031	3884.3065	463.7111	2586.1684	603.8436	3884.5443	165.8119	3859.6818	2930.5274	324.1579	1312.5072	1504.1423	651.4702
KRT17	473.4525	4464.0854	3454.7943	2645.853	5527.258	3541.1009	4478.0379	84.8674	4129.683	3800.7385	348.4029	11245.1172	2564.4863	40.7408	7041.0893	4111.8374	667.5875	1572.1779	3780.3419	3905.3135	2649.6119	4414.5598	552.0689	2066.0164	8143.4104	7691.2502	2646.8061	3141.6505	106.3946	2321.2526	147.9946	12822.1909	3282.545	1767.8973	1733.5856	1259.6329	451.5662	3354.1914	23.8021	1425.8416	806.6484	1654.3226	277.8836	3722.9082	2286.9991	1605.5974	2700.6938	2541.7357	326.2801
PI3	845.2244	4447.5638	5026.9043	5463.4155	2335.8527	7470.373	337.9683	17.2482	186.1496	670.3973	140.8358	9565.6042	1162.5166	643.8666	14763.441	811.034	108.2363	3259.4613	3985.2963	602.4861	2710.3347	16.1183	343.9746	1583.1208	39605.3401	18319.539	2513.2075	5396.8733	2507.9942	1587.4987	2206.5571	8909.3136	4620.7793	7190.5531	406.823	44.0912	356.5129	4911.4991	13.8112	3654.8629	3181.0964	944.8105	92.1215	2655.8534	0.2762	6.0575	400.1324	1708.2644	1751.6358
SFN	1359.1243	1919.7784	5527.7707	4554.1996	2173.7843	2697.4194	4378.6631	275.699	892.8243	3066.4747	594.2354	6327.1221	754.286	1983.8456	2909.1586	1619.8677	1922.3015	686.0284	1076.4901	3582.9964	1727.9071	2580.5152	715.5462	1295.1862	6144.979	5323.6829	2716.7042	3086.5842	2202.7998	2779.704	985.3635	11535.5479	2588.2028	1434.7639	2242.444	1862.5912	1226.393	2726.271	1976.4227	967.2396	1456.8327	2828.8084	1495.0656	2508.6604	2209.6892	525.0544	2396.8773	1880.5017	1360.8405
MT-ATP6	2440.5171	3136.3242	1988.766	1869.4011	2371.6768	718.7781	2214.1804	4562.6404	2103.4475	2157.0144	2648.8691	1562.2344	2001.2912	831.3791	2765.8311	1029.7705	1770.6832	3023.9259	1319.1068	760.9725	1955.8102	1405.3718	3634.0288	2777.3125	4612.2496	1488.8213	1367.3702	1804.7239	2062.9553	4585.9821	2021.2048	57.1851	1051.8483	5646.9168	2755.1669	2661.7701	4288.5787	2392.6483	2847.6446	1929.9361	2002.6687	1715.2732	1146.7661	4398.3344	1735.3131	1200.7258	1089.6109	1807.9966	2479.595
MT-CYB	2231.9479	1957.4557	1868.6269	1351.0847	2131.7472	947.8585	2342.7963	1788.3888	1569.3496	1910.0442	1682.7183	1445.5054	1779.6846	896.5563	2394.4116	1025.1595	1533.615	2193.244	971.2351	591.5776	1683.2324	1455.2771	3640.8124	3015.7465	5195.0552	1126.9158	1814.8818	1795.6983	1791.7146	4488.3287	2581.5762	42.8263	1009.6212	5171.1097	3142.8243	1741.0588	3660.3691	2198.2727	3226.2267	1887.2367	2374.6966	1663.8203	1453.0365	2458.0922	2074.8765	1024.6886	1095.6063	2437.0007	5273.438
MT-ND3	1692.6381	1804.1687	1055.2223	985.5514	2285.6881	537.1326	2421.804	3285.6319	1282.4906	1621.5398	1941.7066	1312.9328	1381.3343	751.346	1694.7262	724.9698	1600.2275	1568.8086	886.4049	1460.3691	772.2598	929.1383	3301.7499	1209.25	3447.0552	1050.1791	1048.1878	1165.4881	1856.0726	5151.5469	1274.7078	182.3058	761.2251	4840.9467	2023.4365	1518.516	2900.7344	1396.1619	1707.6106	1034.8851	2713.053	1704.2643	1499.3766	2195.3565	2028.6682	936.3589	847.7912	1023.0573	1916.5333
FTL	456.1945	2028.5103	3917.1718	1846.9729	3304.1854	1019.699	1964.1224	5957.873	6330.1686	860.5527	1099.7668	971.0091	4064.066	735.4731	514.1369	928.85	1715.0114	1271.4194	820.2017	2508.9873	1848.4875	1030.2476	2193.0283	749.3483	1025.8767	445.4474	1816.7702	1265.5245	541.2909	597.0085	478.7161	1538.4764	1126.5427	1413.5653	1152.982	1725.4409	6652.161	647.7971	4632.5923	3414.441	3254.5402	1017.0532	1533.7552	1969.4523	2919.6703	8427.6277	622.3615	1075.124	1849.7644
SPRR1A	1949.4872	2654.2821	1550.4361	1639.6588	2874.9556	3495.5863	7.9307	4.8888	3240.1559	2331.7817	710.9113	12911.0661	377.555	4600.4729	6210.2055	332.0811	2264.5622	2239.257	612.1483	172.7624	411.3061	9.6254	414.3733	435.817	10202.5954	3561.4893	5296.5857	2951.5298	5351.9917	4638.973	465.9839	459.9855	2289.7376	6542.365	403.7915	50.9449	449.6633	1519.8942	894.923	487.9222	1875.5817	663.9337	1545.9177	802.0092	232.359	153.9198	106.1481	1377.4957	1446.4641
MT-ND1	2065.1396	1614.2633	898.3018	1145.0308	1348.8439	502.6013	2234.8153	1261.9347	1235.2619	1856.4963	2130.8641	863.9158	1390.5767	718.2162	1938.978	496.213	1248.4597	2391.3017	945.1645	540.0227	756.3749	957.6112	1253.2823	2857.9729	5436.699	829.066	1105.5821	1176.7157	1743.7113	3332.4729	1176.615	77.1638	859.7417	3354.9341	2184.1201	982.6122	2982.8959	1521.7176	2182.2891	1216.6891	2528.2565	1369.1366	1126.9144	2047.8765	2015.3533	443.4178	1094.5093	1366.8791	466.2239
MT-ND2	1674.1888	1747.664	1314.4524	1142.9366	1335.553	566.578	2159.7671	1863.9473	1342.0323	1565.6807	1522.9583	807.8501	1560.2644	571.8634	1758.9957	653.5023	1252.8015	2193.8899	1496.2509	501.9769	1500.4665	734.8995	3214.5399	1630.4638	3752.0786	735.1818	1398.1737	1351.1895	1327.5493	3437.8146	1715.2697	29.256	614.8152	5217.7554	2144.9569	1523.0366	2642.8915	1579.6705	1812.9141	1227.3639	2677.6006	1263.3103	1027.9352	2011.9313	1766.3012	755.946	716.9689	1725.8808	3889.1471
SPRR1B	619.8088	1577.7638	2209.8582	3087.1162	2295.7588	3075.2814	56.4368	12.1852	1200.7464	1861.3439	313.0524	12605.5433	388.759	1202.1224	8074.2033	689.3416	1133.9034	1525.0838	1358.1762	239.3566	1481.5679	45.0263	202.8972	290.0629	11601.7513	4954.6905	3784.3746	3126.3494	1647.7397	3135.1971	172.5295	1714.996	3054.6051	2387.793	499.1449	223.1331	368.2984	3131.3724	263.902	1059.9858	1602.327	1065.3615	1010.0314	1648.2192	395.82	358.7702	509.0037	1066.5495	1100.735
S100A11	2395.9433	1853.3678	3171.1753	1905.4629	1433.6857	1388.8166	1934.8433	1653.4564	1728.1625	1230.7657	1630.438	2057.9022	1314.4503	2705.0612	1606.7648	1567.3781	1044.1124	1329.1634	964.1136	1939.1704	1624.4355	2445.6898	2783.1301	1357.3493	2118.2485	1580.6221	2659.6799	2505.1174	3132.893	2845.2426	1648.8327	587.3963	1868.5052	1769.8465	1480.3891	867.972	1434.0379	1110.6739	1457.533	1519.5562	1144.5167	1540.7944	1256.1363	2841.3529	3036.7466	858.7578	2055.8082	1538.3564	2849.4603
ACTG1	1456.8993	1198.6121	1272.28	1522.4007	1680.3638	1568.2814	771.1481	1735.6884	1554.7088	1429.7284	1111.2947	1288.1995	2067.7552	1016.4572	1388.4805	1751.1922	1351.06	1607.5562	1591.4139	911.6514	1827.0013	1763.8921	1470.6296	1135.4973	1717.0895	1305.5133	2184.8894	1877.5998	2039.6877	1272.4528	1501.4614	2324.6649	2290.7614	2293.6108	1393.4934	1091.1115	1252.8334	1465.5497	995.0711	990.5208	1047.3364	1955.589	1763.2066	1801.0298	1149.3695	2003.0414	1974.777	1634.0164	954.0689
KRT6B	235.0865	793.2877	2428.4164	2683.0487	2403.222	3068.2258	2470.7704	18.742	1092.2637	5960.7229	363.2739	8561.1742	511.7731	264.5904	6336.7275	1549.5543	1265.1381	565.3975	436.648	719.7414	2032.247	589.3706	353.8234	376.6844	7291.1097	7186.1138	879.2827	2650.4579	293.6423	1318.411	58.9746	2233.2769	2166.8466	2332.5818	881.4965	276.1312	265.5442	3140.9651	388.7918	1074.9564	406.1803	2026.5254	120.6133	1184.842	143.4719	164.8566	1444.626	1451.7052	151.728
ACTB	1406.4408	1400.5964	1804.8032	1404.8576	1197.2008	1245.0434	1526.8742	1694.6397	1248.9009	1130.4267	919.1232	1465.9134	1251.4815	890.3288	824.6735	1581.2927	1505.645	1210.0279	1251.5854	1540.6042	1932.9751	2178.7815	951.4932	994.6182	1081.6537	1204.1347	1596.1041	1635.9533	1435.0402	1355.605	1299.5477	1015.6326	1813.886	1349.5078	1432.4263	2831.9758	1647.4155	1770.3543	1540.3492	1382.9025	985.7696	1515.3916	929.0292	1625.1433	1219.3885	884.4089	2032.6284	1440.4973	1916.8705
S100A7	16.031	330.3107	1717.0492	8664.3704	781.2413	1168.6384	183.6641	484.0645	2.807	1931.9486	36.4136	5269.9024	85.9746	199.4115	5198.2015	238.929	336.8178	898.0015	235.8792	53.3334	227.927	35.1585	98.8902	20.4723	15516.8685	3932.1494	1892.3511	3836.9023	2793.8285	1660.4167	684.7642	12572.814	3446.7162	824.8568	532.3951	106.4872	58.8637	935.8285	6.0183	4302.8164	24.7835	1739.6674	169.3976	2645.5712	72.5681	2.6382	239.724	96.2742	1211.5577
RPS12	1098.9285	876.3678	474.2637	1362.5439	1297.937	895.0088	1316.0432	4271.9862	794.2013	1013.9235	791.2818	1213.8644	1083.1811	2292.1404	1104.3855	1211.6943	932.8176	994.3017	1047.4774	3262.4065	1253.4375	1166.0041	1277.3846	799.3293	524.0711	791.0556	882.1151	1235.3084	1573.7793	1233.978	650.6212	4113.1589	1110.8396	713.0003	772.0282	686.7096	921.1912	711.3655	875.9318	991.5738	988.6591	603.2529	1840.6158	1766.0507	1375.6192	1009.0858	1689.6915	607.0819	1188.1094
S100A2	737.6255	824.3563	1086.1824	1128.6915	1839.64	870.6325	658.5548	82.7691	1102.2771	717.1094	676.32	1867.8251	441.1875	990.2375	721.916	1004.8617	831.9597	410.804	650.7666	4774.977	711.331	3020.4998	1085.6047	529.4854	352.6999	1172.6513	912.9773	1864.3055	1090.1748	3461.5365	577.4824	3960.0705	1313.8835	387.9583	1035.0247	1150.4155	271.0885	833.908	197.5974	686.1539	531.1763	312.8524	1231.2949	1953.8962	1610.0896	1159.1964	3350.7235	1499.6098	1733.2431
KRT13	13157.7622	101.589	0.3016	25.9864	89.1344	75.9513	0.6773	2.6799	303.9138	2032.817	2771.4376	669.7658	97.3553	16718.5667	265.3493	56.28	2442.5643	1041.5185	348.9993	2.6659	39.0903	1.5595	26.3819	511.059	24.0378	69.6947	258.7324	1461.8367	12438.2167	4874.3232	2432.9451	405.1315	57.5563	1327.8107	809.0853	13.1107	1126.0252	4.3228	2755.6256	72.4227	41.4175	472.8893	5236.7748	191.9478	1065.6443	22.4408	2.7735	72.8919	24.1454
HSPB1	965.6898	1657.3922	505.0103	1004.6022	1496.0556	897.3889	1146.4951	410.0824	1150.7448	1317.8726	1364.3302	1065.0598	4116.8405	1503.9981	1043.8998	517.3146	645.9384	828.9059	1227.7806	727.8002	1041.3082	2228.5942	1032.8699	613.2139	1375.0837	551.8783	1010.2069	1317.4407	1492.3963	1597.8805	2521.7233	2969.5391	758.1762	1731.9296	724.4957	508.3239	1302.7354	499.0329	782.8103	824.2431	772.3687	976.5913	2359.2551	923.862	2873.2155	961.7883	370.7972	433.3689	946.5273
MT-ND6	1468.3952	1142.7539	882.589	791.3252	443.9557	330.8065	1442.6992	1240.0121	662.8808	1736.4595	1754.7221	465.9744	1109.5771	637.3594	739.3526	370.0757	520.1762	1060.6161	1201.8217	434.9346	440.162	765.4525	564.543	1369.2579	3481.0935	474.9096	992.376	843.5557	1545.6873	1588.2362	1050.7528	25.1825	909.771	580.9687	1622.6994	766.1533	2639.9417	911.4789	2488.5831	980.2996	1671.7247	1375.442	1046.1625	1314.4741	882.8714	195.4547	433.5605	608.6942	820.813
SLPI	1368.4117	703.4228	105.4251	387.4539	896.6164	1411.1522	168.9413	465.0881	39.9184	494.2047	541.9212	2559.8456	1128.995	1692.9752	2010.2697	477.124	133.0006	1432.3127	327.8943	574.811	1775.1659	294.2146	120.5392	401.7335	3102.7792	3011.1058	1476.8241	1959.8987	936.211	1716.5192	1774.3762	9035.4932	815.7418	1044.7168	1240.9566	171.3484	305.719	999.2211	121.5169	1618.9444	121.5941	400.1259	815.749	1693.2901	178.3858	13.7272	415.4098	827.0599	1326.812
MT-ND4L	957.3626	1304.3155	1015.3458	768.0967	787.5754	343.4731	366.8871	250.7869	1135.6257	656.7489	1698.2311	641.0936	732.8448	340.4514	799.2921	567.2509	639.8598	1344.6484	1879.6465	67.8122	945.0498	534.8075	1653.7277	920.8703	2042.6639	481.6659	956.1198	565.1543	531.7198	1943.4946	1414.9549	28.2287	424.3034	1696.9557	1082.5411	1534.347	1526.253	1029.7534	987.348	844.8777	1294.9336	759.7292	200.6316	712.5307	226.4152	896.5752	666.5669	538.9762	1351.3821
GAPDH	556.9037	1338.2971	1029.8558	285.305	2359.906	922.7957	693.0059	1077.5983	992.1041	873.1726	1100.4273	829.5117	1189.7968	910.8586	603.5571	1555.9423	758.4717	910.0114	883.3482	1033.7498	1074.4896	1375.8469	905.3085	667.4365	287.1777	860.3063	692.0781	670.6616	831.126	968.4855	694.2132	507.2497	643.1687	603.2227	1477.0179	649.6718	888.939	837.6723	1017.9219	605.4393	639.7331	753.876	762.0888	823.072	1091.472	1077.3708	2081.4427	982.4645	1407.0699
RPL8	500.8222	503.5855	505.052	717.0869	1240.8654	583.4154	417.8708	1944.1633	1274.4263	826.8298	390.8659	665.0248	2012.5556	1200.9592	826.5574	694.5555	541.5218	526.3829	1059.7269	1427.9551	800.8157	1013.29	575.284	586.0086	265.0366	443.4681	643.3812	697.4351	749.3728	947.0163	278.9482	2809.3986	693.9091	517.9362	636.6874	954.2527	477.7103	802.8642	797.3755	722.2401	927.6203	773.3161	1001.5921	522.4777	1210.5637	1143.075	886.4638	458.8025	1266.4731
SPRR2A	359.2683	255.5232	5.6235	669.2004	562.4143	1404.9277	3.6249	2.5625	399.0591	956.747	177.6232	3901.307	645.9802	1338.8408	3187.2583	640.6269	949.0128	769.5968	357.2457	87.3671	645.583	13.4509	57.3726	271.2876	5409.8519	2691.3418	2004.0196	2025.8679	1916.8361	900.5113	630.5073	273.6188	2289.7248	3756.4559	151.29	49.6211	158.408	695.7083	144.2558	907.7843	141.9418	198.292	1502.5035	1432.1388	217.7918	56.0351	49.9958	435.6488	105.6375
S100A6	450.2543	1212.8758	617.7268	574.6436	908.546	812.1509	552.6499	4750.473	1039.6646	493.6736	356.9785	796.0365	510.1064	567.4196	405.0255	523.8733	278.4248	1097.0897	315.5073	2638.0537	485.374	1043.6604	2602.3119	459.8397	752.9298	723.0286	1562.5485	1174.9972	629.093	1500.3002	894.2164	2252.4827	378.2968	741.2187	761.2486	676.1469	544.6268	611.9132	523.789	556.8293	474.9468	684.1113	1864.0744	975.9941	846.599	899.0839	1872.5527	644.8459	1064.7971
MT-ND5	1332.5015	997.4267	786.2221	610.5468	431.4747	330.3193	652.1027	403.586	729.5523	995.6332	1374.8598	444.0358	957.2038	498.5176	708.5602	418.9328	449.8356	1038.6977	1064.9919	164.8688	496.2637	594.8424	733.0432	1279.6603	3360.4485	385.5271	972.8746	624.3389	1035.4712	1515.6116	1060.9141	24.7771	721.173	714.9221	1472.6615	819.9552	1850.9482	765.7066	1751.8847	990.4888	1195.413	1043.1924	448.7348	949.0265	412.7153	227.6772	427.5677	646.8324	626.4413
GSTP1	626.2352	873.2163	712.6636	741.5609	796.9782	954.2383	1022.9378	81.5838	436.9307	562.384	489.527	714.2115	487.3167	926.8977	743.8444	514.9081	1109.2599	483.5274	459.7711	960.4435	397.0462	883.4694	779.3485	401.2175	503.6715	741.2449	981.468	712.4084	851.7582	1486.4888	863.5425	2289.8734	517.015	852.6713	624.434	629.9649	189.8781	659.8244	755.8663	564.027	453.528	359.8894	1201.3315	980.3157	1208.1258	688.3036	771.116	559.6443	657.3293
HLA-B	353.8803	183.7032	488.6771	902.9455	260.6883	592.6085	2841.5097	849.6488	571.341	837.0997	872.0622	220.1426	296.4236	159.4319	379.2147	1292.474	1174.0906	457.2415	826.15	2819.4542	771.6329	1473.2307	663.3921	471.1193	565.728	1057.9362	688.1254	1104.2321	146.7088	339.6252	852.0204	633.6494	1274.1269	119.4711	818.3115	769.3174	849.1646	548.293	917.388	1214.2655	609.6106	1612.8296	273.8254	469.1213	845.9558	243.9583	825.0168	1125.4667	1310.0018
RPS18	648.5161	476.602	308.9279	623.4699	637.0389	623.5499	406.1385	1156.0534	492.9807	600.6646	628.8637	734.0981	538.1381	2295.6485	581.924	681.0759	582.9218	352.8948	672.3674	943.0969	706.7622	782.7909	787.5402	596.3711	288.465	401.6763	574.3812	581.748	1004.716	900.3619	446.9902	713.0953	592.7619	504.9397	414.4501	468.4404	723.5688	478.95	861.6454	494.948	630.3008	333.1852	748.2968	707.5644	836.9165	662.0657	1032.402	416.7533	683.6633
SPRR3	8019.7181	434.6202	0.0677	174.3398	96.2054	599.391	1.2355	2.0152	487.0039	662.8343	526.7064	1319.3171	323.7859	13405.7758	228.8633	55.4341	1201.5759	1065.9799	105.7588	4.3997	23.0742	0.3266	521.8801	516.1886	1808.8046	88.5301	914.5677	1303.2394	7097.7135	1968.6771	1553.9492	15.7675	418.8881	2208.0911	403.4841	13.7133	96.1035	33.8011	32.3688	118.3107	641.182	16.6619	2825.0704	118.7718	16.8709	4.1946	2.6674	108.2754	227.8747
RPS11	465.7727	441.7196	406.6254	526.5897	538.391	548.8349	559.0205	2758.3947	640.5823	532.82	784.006	539.8938	830.407	1104.5229	502.6333	439.6704	570.569	544.8951	505.1813	1009.3066	619.6929	762.8869	741.0368	381.1697	250.4095	271.4208	578.435	570.0372	734.2332	931.1962	327.5807	1371.4647	542.6119	686.2682	444.7455	429.8813	707.2744	406.8168	923.2162	512.9816	822.3562	354.3774	947.6844	1039.7139	926.0782	893.8177	1532.237	375.1575	750.457
SPRR2E	50.5004	337.0168	1.793	520.4973	546.9793	1494.988	0.4255	2.309	86.9118	833.9961	97.7807	3027.2189	375.597	299.1708	4577.5461	317.8804	631.9541	365.9745	356.2267	55.5308	845.2411	3.4245	18.9962	225.0671	4320.4482	2948.4913	959.0524	1217.4329	557.0475	592.1812	254.9486	764.5182	1257.118	2126.3413	24.1912	8.4874	159.8188	444.0249	14.9671	307.1731	321.2949	255.168	398.9196	778.9466	26.4765	9.1929	40.3894	349.4346	90.1954
KRT4	18361.7398	25.2168	0.0452	16.5011	5.2541	0.1504	0.2425	1.9138	0.4426	701.9787	423.655	554.5636	54.7205	27286.0288	18.3498	7.1852	590.0866	309.0099	40.6174	0.7257	1.8498	0.0569	1.342	115.6115	3.1112	4.0433	70.3932	391.5751	14745.9204	1103.4288	463.675	0.2069	43.4343	0.4611	154.9273	1.6476	1.1138	2.2856	24.5617	38.822	52.4156	7.6828	5878.6211	5.8206	1.5406	0.191	1.1415	0.1549	246.1428
KRT6C	102.0299	229.1025	1390.1389	1189.6617	985.5416	1006.5831	1232.2077	6.001	150.5218	2304.0668	96.6662	4260.8777	40.2355	89.2647	3503.7947	586.5309	1151.4488	207.7187	87.5067	142.4057	995.617	49.5939	27.5589	13.0855	3713.3754	2720.0157	153.3356	801.2928	47.9733	817.0535	6.5642	312.4209	486.8961	596.452	194.8512	82.3392	7.2875	1160.9445	10.3501	800.5904	35.5485	447.8825	176.5047	1186.4225	26.6227	5.4509	285.2897	302.305	3.9747
EEF2	430.6645	597.9532	359.4291	428.6005	362.2194	395.3682	314.0061	413.3828	703.9791	642.1578	623.6624	615.0164	296.2865	328.9115	569.7146	639.5191	514.0372	734.7219	524.2529	318.8508	800.1892	586.022	731.2284	1125.9284	230.0795	318.6399	511.5973	610.6655	593.3745	548.1169	389.0705	175.7905	547.2173	921.3278	555.7342	735.4118	501.7176	576.3612	841.7039	455.8068	528.046	332.373	566.5524	540.4208	481.7937	745.7583	868.6921	376.6206	687.9539
PERP	719.957	671.3017	538.5141	850.3035	555.131	675.4664	461.9618	143.1002	342.5386	904.0264	345.4341	1433.9429	437.9136	1083.0075	1402.4698	609.4452	442.8681	523.9565	429.5257	302.6353	501.282	450.095	410.9633	288.5548	1528.5014	1136.6301	358.7388	800.2589	609.4151	714.829	403.8891	389.6042	783.3021	1346.0788	487.6859	238.3725	109.0188	701.9746	323.9289	491.1777	1054.3394	543.6755	492.03	748.7955	507.5685	556.4358	327.801	462.0649	331.4456
HLA-C	255.1309	283.4515	615.7152	874.2297	140.1974	501.4411	2161.6312	687.7443	472.4673	341.3912	464.8575	227.071	289.2631	199.8199	428.7169	858.4522	1018.6064	439.4473	469.8407	1422.5044	871.1332	1276.4353	446.1143	334.4238	342.0058	881.8319	429.0194	1078.828	238.7972	314.718	829.7121	288.9867	631.7426	138.5956	395.4797	396.9267	454.7644	548.4057	487.0921	1253.4585	407.5128	1717.8277	276.562	629.0514	512.8318	168.8216	548.2516	605.3822	1318.165
COL1A1	19.8445	1778.2485	887.1838	246.9207	286.1004	236.7272	275.8789	651.4509	1170.6224	1629.1337	35.6108	468.1219	578.1444	2.1117	79.1743	234.4619	1070.8648	475.6807	595.8389	58.6154	759.5944	228.6657	663.1896	361.9067	95.8424	116.8821	813.5193	189.9082	4.7958	71.8286	55.4854	37.9737	88.0099	161.2777	135.0432	1999.5761	447.9243	1064.3344	67.6662	1408.4451	1124.4675	596.9753	53.0837	176.2241	53.7418	1809.7142	379.2384	127.5326	89.4907
S100A10	973.5932	520.4083	1260.72	553.7291	447.9239	355.1442	801.6901	1151.8197	458.9158	463.4093	259.7522	471.5772	411.7418	1002.1051	209.3826	581.8335	442.2136	310.905	293.824	1120.8186	427.6929	778.0181	742.8981	211.1018	272.0018	403.4694	622.0643	627.2029	821.9762	1159.9154	162.7698	581.3614	395.1317	189.7406	657.4832	472.7977	288.7683	574.2285	298.129	528.7841	216.0883	451.4117	504.8396	1058.8092	706.6225	268.1529	1262.6066	439.9676	982.9773
MT2A	186.5513	106.9411	552.5802	479.245	98.3502	250.0177	386.8209	990.9841	69.453	409.8962	82.4739	150.3251	172.8192	67.7454	95.4045	595.9439	603.8152	124.7086	416.5566	1890.4904	656.8308	712.5961	273.5287	53.8605	212.9556	594.9081	275.0136	645.2552	74.9583	897.8649	97.0222	1961.9157	308.2193	24.2592	463.4404	528.5221	100.057	660.407	77.7943	268.5493	100.7266	454.8537	134.9426	321.1089	692.6225	102.8055	2656.5789	473.2022	357.0833
B2M	250.8063	165.3775	564.9665	303.6747	184.4965	505.6552	1112.7044	430.3875	473.1005	559.5889	580.3938	219.3049	257.4876	259.0741	344.5937	756.5977	801.9927	501.205	501.4111	1366.8296	569.1105	912.8417	309.599	354.3075	530.3484	551.1831	557.9932	704.7708	172.6198	414.9023	129.7485	203.9288	1101.8867	109.5188	627.7523	553.0125	805.9751	447.6171	613.1832	966.002	499.0585	497.6668	281.0065	946.1076	801.0429	234.0139	509.7337	688.5726	805.0258
HLA-A	253.5159	154.5067	475.7458	406.8452	186.8353	466.0084	1928.2045	820.3261	438.2235	485.6463	564.5937	185.8614	206.4351	112.8954	202.8216	881.5407	783.2736	276.68	429.3028	2183.5627	518.212	1309.6198	659.9367	313.0213	600.9548	707.7999	526.7559	735.4958	148.8354	334.6932	662.0346	670.2246	569.706	131.5937	498.8228	513.4498	569.7018	336.5833	463.1079	639.1072	549.4267	957.0723	229.686	463.421	505.8007	241.533	274.4365	536.2141	902.514
RPS6	412.1922	237.7627	168.6345	269.2984	262.2501	376.3371	292.2122	917.0086	1041.6172	279.171	425.2684	418.528	303.9205	1279.6268	477.6658	395.4159	414.8553	465.4021	295.1097	998.5128	500.4478	727.8287	314.0589	453.7758	172.1141	302.7661	276.183	462.3104	638.4766	535.8446	224.474	455.9481	523.9994	319.4066	327.1661	227.9632	490.7656	328.6895	618.5811	259.1598	372.085	175.8671	745.6003	571.1048	652.7064	396.9883	962.6747	476.7382	613.1179
TMSB4X	302.6937	331.4695	640.2479	510.6231	402.3228	386.206	597.8001	1168.0039	432.8861	376.2099	661.928	329.4919	898.7713	426.4962	271.9621	353.206	525.3656	445.4398	479.0335	693.7607	410.6586	561.3228	703.9558	368.179	266.259	159.0545	344.9807	425.2486	328.8846	442.7726	416.9721	511.3978	451.8829	844.7966	241.7877	1185.0497	957.4624	355.8052	782.9255	514.1287	318.3613	406.4861	533.2981	416.5771	720.2047	335.2967	866.3162	892.1276	276.7301
RPL7A	397.1568	476.476	358.3536	344.8519	639.0571	578.4319	277.5013	988.3976	502.4846	374.8103	369.6612	419.0838	382.7631	771.1345	419.8806	365.2218	347.3915	378.6953	525.0619	1049.0499	259.1797	419.0175	425.2059	416.4326	164.7297	312.8579	301.6686	456.8605	564.3658	499.0411	199.779	764.9714	479.3367	437.3296	395.3535	211.1625	436.6384	592.8805	518.7948	358.8984	527.9003	147.3364	573.0033	455.168	545.9894	491.2348	915.0255	410.8759	892.3073
HLA-DRA	126.2719	221.8912	412.6132	161.4291	229.4828	654.5383	1678.324	716.5217	593.983	304.9543	758.5336	39.3455	193.892	237.0917	288.9492	613.6513	955.0189	414.9177	77.9121	1112.64	424.9626	1427.5606	526.9763	298.2982	257.077	1132.3315	376.4561	354.8478	253.6382	133.6606	856.9525	76.6068	1766.9569	175.7333	642.1989	344.9005	2620.2734	199.3639	1330.5822	1876.9815	453.0237	655.6862	175.5217	209.0247	878.7608	225.4566	103.3136	737.5195	2190.0359
S100A14	1923.8995	452.0202	307.7216	405.1851	446.5225	260.3224	268.9313	1292.2035	449.8709	367.3701	263.9117	1184.9827	363.6945	3278.8499	528.7977	228.7623	351.6909	168.8242	320.4858	839.6184	614.4876	561.4247	6.2161	337.1263	532.886	597.2238	830.6972	697.1479	1805.0985	1080.9237	324.1656	1131.547	320.1634	416.4541	372.0894	219.1808	90.4677	297.7864	299.503	301.7748	894.7727	191.4172	911.5418	1014.2031	599.3869	573.3085	622.0249	180.6937	633.643
IFITM3	226.9387	123.5852	273.1348	176.631	303.8653	414.2183	741.7265	756.8865	491.5487	699.2445	238.8459	197.8467	629.5299	53.6049	249.9701	727.3295	501.02	364.5523	706.2046	2155.7952	773.4436	807.0199	465.7161	274.1081	278.2072	475.8275	346.5966	754.924	113.3431	605.9305	237.4662	48.7685	387.4667	152.5936	560.4549	429.4352	496.5996	474.3103	124.6086	474.5056	330.1267	1196.9888	130.3392	388.8979	1299.792	222.3491	1097.6136	1113.2728	893.2111
HSP90AB1	255.8092	585.8251	561.2915	713.9413	456.531	417.8711	606.4527	477.7182	477.208	384.3112	369.2162	331.6014	621.7329	177.1571	417.1543	665.0679	447.3189	413.9649	583.5773	787.8264	810.01	578.1149	598.273	419.1942	122.831	485.32	616.17	402.421	341.918	400.895	286.8457	243.7332	363.3063	793.0591	492.1054	599.8038	491.5839	419.7504	279.732	391.3231	407.0581	671.7643	488.3099	399.6042	345.5623	728.6214	499.5186	700.0918	691.9105
TAGLN2	248.0257	680.6547	1940.3232	267.0589	466.8047	588.0585	441.7715	960.6879	507.8238	680.9176	307.8597	446.2379	504.1135	264.307	274.0915	571.235	486.0491	433.9928	274.0324	739.7629	466.7438	1015.2238	706.7633	405.4944	227.8519	330.3506	806.2925	548.1242	397.7265	555.443	513.098	292.9057	342.4084	593.2969	421.8044	525.3656	571.7949	349.1107	442.5264	531.2083	314.2197	397.3734	830.5849	479.3075	806.9685	401.6555	604.7875	577.6728	749.2427
ENO1	267.3006	361.4592	920.1172	371.7094	562.6094	630.6936	437.3976	1031.0051	325.3642	559.5106	538.2913	529.9158	431.3498	361.7571	327.2696	613.5523	463.6295	315.8785	426.3322	755.9337	680.1105	788.8537	238.4111	420.647	185.5398	617.4399	492.0292	470.5472	456.3342	529.9051	385.7779	913.101	455.0059	180.2509	527.5708	446.1255	524.3166	425.3458	814.1471	415.9633	401.265	527.7113	583.5563	410.8521	821.2627	397.691	785.6355	819.9464	596.6217
IFI6	134.9181	49.3199	617.0289	514.4039	143.4778	279.5172	1328.9587	138.4014	473.0683	499.9365	103.6223	125.953	609.5343	5.4021	242.7211	287.5779	515.9357	121.6834	545.2205	1439.8871	750.0204	941.2732	256.7178	43.6892	840.3652	654.5881	270.0018	820.3335	23.7686	393.506	149.569	182.3513	252.9952	10.6035	219.6292	148.6061	105.6084	134.9651	107.8407	226.3788	193.8624	2410.9726	48.8099	1636.2677	1018.0316	337.4482	166.9989	697.6938	355.2432
CSTA	1821.4535	133.0143	174.5949	673.2186	406.3423	614.7711	342.1345	5.6045	38.6019	532.822	647.019	2012.6211	119.6335	3737.1923	1783.2759	202.6179	335.1182	281.3359	315.8497	166.8245	163.1502	443.1715	182.4351	367.1965	2166.9654	1280.8415	672.5006	431.6655	2471.7063	1164.342	925.9935	415.0303	440.3052	1115.7975	75.0421	78.0325	400.5509	446.6644	347.4663	236.6301	1186.6232	104.9906	690.8304	312.1571	277.7094	47.1995	172.2733	321.8275	377.2651
KRTDAP	68.4233	267.0531	124.4467	2359.4979	1225.9275	863.911	167.4701	7.5312	91.3859	311.4823	75.4435	2768.9371	7.4172	79.3298	3535.6819	93.5572	169.3472	62.7083	226.3467	29.2367	31.4577	0.2477	37.2608	1.6655	4897.6389	1602.7903	72.3636	415.196	149.265	400.2347	0.9714	643.8285	1286.186	164.9507	25.4475	3.478	4.1143	587.34	1.0181	127.2399	1612.2158	551.4775	6.4296	108.6677	0	11.7	48.1856	71.6129	183.4142
COL3A1	17.8841	1721.135	1282.4701	189.6735	147.4182	180.5457	203.2419	345.039	919.8963	1240.2432	24.3677	273.695	596.57	4.1144	65.2152	248.3953	917.5656	501.352	436.8357	47.2236	718.0656	108.0012	680.1073	292.8789	63.824	91.8069	798.6713	128.6515	5.5435	60.4992	45.3106	15.0156	90.817	186.2868	128.5919	1964.1704	390.2815	919.0918	85.8837	1115.3304	1022.8709	412.1417	47.578	195.962	43.312	1385.6805	353.0272	97.9905	71.8409
RPS27	337.9027	343.1569	217.9467	458.2144	488.5673	319.785	291.4991	2070.2674	585.1659	304.8466	401.1451	274.7428	459.3625	615.5127	259.4542	253.2103	410.325	333.2343	289.2143	628.7161	426.2452	407.3593	546.6278	343.134	131.9821	144.4416	293.2858	338.665	513.7107	522.0766	221.5152	382.7806	283.2259	352.518	294.2001	254.4674	505.4669	245.5896	807.7237	277.36	565.4323	204.4006	453.6153	444.0018	592.0913	606.8318	500.9029	209.1909	592.6714
ANXA1	2911.9718	284.2388	400.3617	224.923	342.3815	616.4236	72.789	72.0812	255.1092	490.82	354.4473	1116.6386	213.731	4170.8969	1401.0638	349.9708	445.2691	444.3587	122.621	291.4002	396.2389	404.4038	208.3532	290.0641	523.2341	618.8354	701.5421	1039.8411	3120.5179	923.6448	744.6464	43.3981	494.3743	1117.64	646.1222	103.6438	137.9182	230.7736	173.0866	209.021	28.469	167.4944	944.0265	524.24	353.4603	88.6238	572.315	574.1518	510.6271
TACSTD2	867.1366	439.095	559.7649	416.3309	210.7262	641.9468	563.4021	60.2998	204.9174	292.3915	452.6633	349.2261	987.8482	1047.0408	273.3612	258.8273	302.4899	210.941	186.9167	213.039	191.6362	561.42	671.8044	555.9346	556.2878	373.2543	694.8753	582.7529	976.549	662.4611	1869.2896	208.6167	549.4093	697.6992	566.7161	199.5389	178.1166	256.6705	976.333	338.3325	233.555	297.6546	1206.4244	742.2244	1051.8203	132.3649	175.2906	287.4664	338.9396
GJB2	282.8804	171.4125	1253.3539	1319.7212	291.3272	380.6046	201.3646	12.7591	44.3994	569.5051	41.1329	1591.9116	21.1611	371.113	1135.3013	477.715	473.6183	203.5328	817.2793	88.4779	174.6365	449.8252	51.9694	85.9155	2744.59	568.3621	515.5094	1085.6222	417.9229	597.4578	108.83	93.6836	1772.0942	139.2272	313.436	524.8828	65.7246	526.3944	63.6957	517.7674	40.8907	170.9262	108.5708	1316.9582	96.0363	53.7422	278.3215	115.9223	7.2734
JUP	431.5259	667.6824	510.1627	619.1164	592.4957	796.5577	621.1411	73.9461	308.8175	588.7566	215.7547	1001.3158	356.0217	260.9755	983.754	422.09	350.4498	682.5888	901.773	330.7034	471.4083	427.9078	333.1195	383.7812	931.831	1365.6594	462.465	543.192	543.6027	473.7703	467.101	591.4129	638.421	899.616	432.818	316.6543	196.4021	898.952	447.1602	348.6866	616.0813	511.3232	545.3792	475.9238	474.3439	192.8437	292.3232	441.5829	222.3783
MT-ATP8	340.6505	385.2109	383.4761	721.1129	252.2769	89.3356	238.2704	151.764	488.8216	295.5224	848.5886	209.1256	184.397	118.1977	452.9966	164.8033	199.2968	419.8416	559.7992	30.1358	250.4133	451.4825	261.0384	315.7872	752.3213	243.6766	189.6039	161.5033	192.8758	1735.3358	348.2513	5.7518	111.0993	722.7486	294.2113	329.067	1302.0705	434.5716	312.6114	456.036	477.4051	190.8538	65.7216	403.8851	129.3912	289.546	471.2486	314.7855	607.7965
RPS2	261.6439	352.4719	293.8959	316.2356	174.9084	328.2284	383.7732	1817.8804	414.7622	474.7539	301.6451	373.6997	414.409	422.819	337.9383	385.4681	346.6562	360.5415	617.6464	608.2663	503.9938	359.8854	423.947	397.9031	166.3916	318.6484	421.1462	391.3374	427.3319	417.8343	192.3534	271.8626	330.6502	182.3517	349.2047	367.9161	315.5093	336.8876	630.2938	348.3664	520.0509	224.0812	528.3872	509.6657	291.5781	565.0775	548.5295	218.6328	477.7049
RPLP1	276.5425	403.4678	333.4225	192.1184	460.7656	353.2455	328.0659	819.4169	519.0163	231.551	394.1184	334.0479	584.332	840.1961	303.9048	342.8047	369.7249	355.7621	482.0051	1030.3146	370.517	350.9694	496.1899	450.5731	168.415	190.6099	281.0903	327.7126	520.1752	506.5801	200.114	806.4434	344.8324	282.1243	235.4888	365.4495	388.7978	323.8675	660.8357	393.3053	442.6257	137.7888	622.7585	735.975	591.5117	343.7776	391.3596	145.1677	319.1418
CNFN	1848.8869	159.4016	247.3887	316.3887	287.024	802.0888	8.1245	75.7957	64.5373	523.694	173.8783	2420.1729	79.6198	3215.2747	2118.5462	166.1257	344.1715	297.8164	214.7121	55.3678	49.6181	22.5666	13.4381	147.8403	5384.808	883.4209	261.1968	874.4059	2587.7306	655.7886	58.0916	488.4016	1291.5302	247.1862	45.4039	7.1426	252.842	365.2493	37.074	328.1807	193.9852	180.8121	1259.896	134.7471	6.5478	13.4129	9.0098	247.72	176.159
KRT19	656.2462	75.6986	0.6477	57.7582	229.1549	175.2577	2.7808	1919.6148	85.4562	7.3723	1096.6042	5.1529	994.3349	435.5601	3.3096	1.1726	4.5418	935.2463	0.7004	4.0329	0.5431	207.0004	943.2936	1226.6483	0.6975	0.0781	1.2304	198.9964	583.288	484.7549	2793.4401	7.0187	0.7891	1848.1898	1121.4834	9.084	242.9712	285.676	55.6023	1.147	61.8472	2.7877	4333.0482	1.7089	2417.4648	1388.8181	2.54	274.2587	444.8536
RPL13A	317.6066	266.6165	231.7718	330.4988	284.1544	298.0658	288.7587	1321.6933	350.1575	313.8995	364.7106	319.8919	415.7833	746.4196	313.9274	233.1885	342.1981	291.9899	388.3988	558.6354	325.8988	402.7408	395.1427	434.4321	166.7731	132.1532	272.7434	366.6341	478.6722	516.228	175.3237	1411.0742	323.3268	362.4219	303.8391	283.9191	400.2178	220.3242	526.3526	310.7431	456.2318	186.1018	604.5314	790.773	435.7192	677.8256	986.0923	175.3809	529.2807
RPLP2	202.2685	222.4996	182.2259	228.8589	440.6467	309.7302	261.8767	1270.156	413.1941	327.5436	390.0318	350.1521	315.0718	404.9703	369.6853	351.4964	336.8858	321.2024	410.6156	1128.4812	318.7533	388.5818	480.8142	259.4853	202.7387	292.2107	246.6391	344.0462	417.958	476.053	179.5708	1131.9302	283.6118	238.0312	297.9141	237.3093	336.1084	299.2476	358.853	249.8591	384.4157	205.3261	381.8704	512.4798	524.1415	231.9383	911.5252	193.2709	483.9234
FDCSP	26.4076	0.7249	1.6492	0.0436	144.6605	8.8292	2.1105	1.1762	0.0709	7.3786	20.766	0.0723	43.3538	0	2.5051	0.573	5.4057	16.3527	12.8668	0.1489	1.6059	4.5873	1.4598	376.6405	8.3007	0.1185	20.0728	1285.2094	2.2398	47.8599	284.1571	0.5319	0.0589	1.0672	60.9503	36.4054	554.6153	0.1434	107.1698	13.1895	0.423	7.9476	53.7217	34465.6189	3566.5183	0.0397	0.2182	0.6317	39.718
RPLP0	331.9119	390.257	230.6755	313.3581	415.1851	363.6052	304.8582	597.2465	537.3225	347.1046	312.2024	384.132	463.6999	913.3031	384.3646	407.6513	324.9889	351.3514	371.5892	706.8307	386.6353	302.037	378.6066	449.4834	195.0255	234.0909	356.5669	364.5981	497.7341	411.181	214.9218	650.8069	360.1035	289.215	302.1951	386.8461	323.0331	346.437	583.096	353.8402	458.223	208.7587	477.4648	507.2394	468.5656	247.6662	443.6904	221.3432	358.2425
PSAP	189.3531	400.6418	431.8826	347.9324	177.2935	291.588	509.2405	1744.2591	577.1295	425.7625	191.7234	188.8038	1160.1311	189.8805	183.8353	399.3561	578.9025	433.1691	254.2641	469.2412	490.4091	286.7331	342.9589	465.1281	196.268	325.1963	393.4878	316.077	194.3759	182.7636	402.8669	273.3783	349.0055	583.9398	340.0633	441.3619	664.1539	307.8696	586.4412	580.7218	539.4264	492.0929	290.7358	394.1756	504.8924	441.7149	391.6252	306.9004	631.1293
TXN	777.3042	754.6349	514.1688	273.4238	601.5668	327.198	374.28	462.7903	660.7153	513.9709	377.2824	579.5518	242.4752	1330.2692	251.3954	199.8543	219.3774	234.3031	243.5756	1160.8777	195.0444	307.0541	430.2568	110.7882	198.8663	323.9284	196.5774	372.8166	812.7025	749.3679	364.2597	568.3666	320.9023	385.3405	371.395	87.5064	245.5905	285.0392	163.3013	178.6081	237.9269	248.8409	806.9223	264.5615	610.2525	256.0699	770.5365	692.6236	482.0279
SBSN	475.8535	112.961	215.9372	1405.0174	418.7828	560.3554	47.8161	36.9917	51.1878	626.9735	81.6847	2447.1933	103.9996	736.1438	2611.6604	129.0625	520.7825	127.5537	108.552	40.4875	92.3058	51.4576	12.1501	14.4752	2303.941	920.6352	146.7608	518.4229	873.3775	825.2095	0.3233	787.2241	622.8535	483.1626	24.7902	20.9602	68.8072	434.3971	3.8318	257.6576	691.0946	172.6086	233.0701	118.364	1.1494	12.7378	38.6048	148.2823	275.2308
SPRR2D	79.3724	216.4919	2.5982	322.2304	208.5448	708.5655	0.4345	1.5415	142.2797	358.872	50.4301	1175.1684	336.1782	322.415	1185.1207	242.0734	272.7592	287.9649	207.2519	39.79	678.4873	3.0345	39.7055	112.6637	2136.728	1347.3918	1855.8649	781.2128	408.7439	400.4057	156.6633	974.3072	620.4758	1196.9381	40.9897	17.3968	148.2928	341.1862	22.2181	390.2493	163.2681	145.5686	492.4746	704.1956	109.5976	31.3982	24.8844	191.1333	92.2269
S100A16	1019.585	516.1263	297.5211	341.7938	487.1125	271.2285	267.9643	661.0131	298.5539	378.5295	150.6352	682.1112	321.1791	1466.894	369.3992	262.6216	310.4078	289.4402	271.6215	686.4484	362.3701	587.2584	163.1278	316.9945	558.4845	527.8703	989.7768	588.644	1046.7156	633.7782	343.9864	723.9674	293.8072	546.0175	358.0844	263.1183	120.107	286.4577	218.0453	351.6777	550.9319	177.7374	597.5474	576.8119	591.3258	239.1605	496.582	211.9699	430.2037
RPL35	204.0046	330.4177	283.0705	243.6728	515.8114	367.3742	446.4408	841.7551	351.3285	215.2954	253.1226	277.4577	343.225	588.2511	314.9739	208.7412	233.2251	211.1505	425.7355	1485.6536	168.62	352.1058	314.5948	210.205	166.2767	243.5699	221.2651	361.7573	348.8394	453.2565	129.8771	1470.5588	369.8181	259.9939	227.9718	132.7909	269.9547	352.282	370.5912	223.8141	328.9071	157.6578	552.9176	367.5181	606.9672	276.612	684.567	397.0788	602.6363
CD74	97.4053	157.8897	318.4118	84.4831	172.851	406.4447	998.9775	545.2565	345.7645	213.981	732.16	28.6898	110.7166	86.0992	140.2128	315.2192	719.4194	328.771	51.4943	1049.2836	367.2639	1024.3745	331.5035	494.8834	164.557	667.0939	220.5311	380.7887	176.6983	88.5194	456.9444	42.946	1004.0304	125.6319	726.5934	234.6289	1766.2214	125.537	976.0139	1543.3536	308.1061	510.851	145.362	148.5268	1009.5849	148.1891	100.949	406.4153	1125.7559
SDC1	417.985	535.2279	856.8105	462.2996	338.6949	330.1273	396.4523	166.3434	231.7313	402.0239	224.4069	708.379	418.2064	378.5978	240.0879	335.6918	353.9726	400.5891	398.571	181.3116	215.7926	317.8783	370.6222	269.8399	516.1997	552.6621	472.4878	369.6467	396.0794	523.7576	483.5215	387.8027	387.9775	715.5251	368.7876	326.8401	156.7614	556.9854	299.413	309.0242	403.3898	258.1989	419.7232	382.7454	357.188	190.8213	315.4962	207.0974	241.1118
RPL10A	343.0034	247.3489	198.8499	378.8736	284.4949	328.0376	291.1231	676.0378	302.5449	316.6745	288.6376	322.4961	285.0671	750.3888	281.1793	293.3798	315.2983	242.791	362.0525	655.1157	272.3346	351.3401	300.0215	373.8872	132.9625	207.561	296.8944	325.5753	472.9613	463.9671	220.6521	645.3937	300.1476	250.2945	294.0669	261.3781	301.3219	220.7395	449.5066	196.8989	353.0423	176.8904	505.6814	408.1451	426.0559	501.2911	460.2722	235.5392	392.3837
CXCL14	77.5821	397.8243	376.1869	186.8476	773.2575	628.6395	1808.3484	52.3976	329.0987	1806.841	10.4653	335.379	341.9276	47.7517	202.6133	182.6221	272.7156	43.9087	409.2897	13.4979	28.2564	18.298	1353.9437	6.1315	144.9413	369.5314	140.0321	618.3621	82.5619	893.7107	14.4542	3757.4971	64.1892	233.8004	433.6694	98.9368	28.2547	299.8389	18.8988	18.8671	556.6378	468.8044	34.5967	27.6488	15.1026	99.1416	82.1745	70.98	884.2572
RPS4X	339.755	328.468	270.237	292.3886	284.6599	238.9184	259.3335	495.6141	344.3082	224.3764	503.8704	232.0036	230.3354	445.906	375.0297	257.3522	269.78	478.9548	318.5032	1106.5939	272.4046	240.806	788.5854	343.2191	112.7739	212.7057	200.8894	264.6953	377.9833	342.4254	124.1128	569.5128	383.9767	334.6962	167.1696	310.4813	324.6139	214.1746	401.3026	260.3579	383.0435	166.4279	406.8159	357.2474	367.5864	435.5005	398.9172	261.9542	393.9799
EEF1A1	369.3172	377.5807	203.2274	259.9069	289.5175	362.3993	318.5355	192.1192	303.1851	366.7947	291.425	338.7564	293.9366	856.4255	294.6106	427.0839	395.7677	379.3505	227.6131	283.4668	429.9632	338.7817	296.2511	344.149	131.0003	243.3562	257.5627	369.9169	445.6812	282.6278	268.291	140.7814	387.6023	308.7048	403.0576	281.3195	429.9265	332.2106	388.8267	339.5495	482.9873	253.9688	386.3443	440.6102	276.2954	470.5727	471.993	220.6945	427.3468
LGALS1	74.0577	322.8302	568.5529	104.3408	452.3598	104.3932	365.515	1125.8134	405.3941	516.6428	112.9894	123.9894	665.1303	29.6688	46.7773	458.3677	346.0336	144.8427	126.5967	923.8521	610.4237	330.0629	429.6064	187.0799	28.099	172.8178	198.4383	153.6351	20.6025	156.8809	42.3845	160.7294	124.2086	64.0192	89.1117	1020.6591	549.4066	342.4974	111.7606	216.7985	351.961	301.7982	71.4704	188.2154	208.091	282.7507	945.6031	324.5369	437.7698
RPL3	373.8043	297.5223	209.6676	304.2387	366.8043	326.5618	191.5156	571.7123	264.3447	377.8916	285.1718	363.9647	414.536	703.7931	268.2491	265.7762	332.8581	276.17	313.9492	463.4086	322.3092	304.9412	339.8575	487.5175	142.6384	190.8665	260.8137	303.0138	548.474	422.5126	169.029	605.9458	330.5804	228.6122	284.91	296.5048	305.3031	237.8896	440.8726	263.4196	464.5254	182.8855	496.205	370.2417	383.9963	342.1045	469.066	216.9358	421.7467
RPS21	194.7669	287.7094	164.8793	259.0001	507.0539	222.6361	234.7427	1181.1605	198.0964	197.2635	424.5554	237.2457	368.8802	635.9344	301.4661	230.244	175.7051	214.3347	588.2292	1001.0435	395.5033	375.2171	473.9132	180.648	103.2814	260.1272	195.9248	263.6708	318.1146	507.58	142.4492	1105.5237	169.0696	234.1254	195.2744	242.2672	264.2733	304.6945	488.6771	250.0986	420.0701	133.0588	576.5229	307.3592	305.5753	273.2365	441.5087	215.7675	556.848
CALR	243.2095	250.5849	284.0892	347.5755	304.0261	387.3942	491.8279	517.675	193.7872	315.148	317.0226	272.6988	352.8547	259.8627	311.8336	479.2258	428.9061	393.9934	578.5445	466.3134	467.2959	830.3257	555.8959	268.6137	177.3446	305.537	329.5245	371.476	230.3679	465.6424	630.2579	320.795	284.7087	359.2312	366.8049	408.7068	291.8648	291.2016	258.5847	317.9497	369.6286	487.8181	286.0528	315.5133	383.8327	373.9735	282.9696	359.0314	357.1972
HLA-E	194.7842	123.9621	223.3428	498.5097	137.2512	364.1127	916.8464	304.9844	217.4415	321.4039	350.5027	176.642	162.6551	216.2007	346.4197	358.7963	533.7381	232.1271	335.1622	622.5049	301.1867	383.6524	281.9714	250.1396	303.6184	430.0577	327.0101	389.8305	193.7676	303.189	408.7724	181.5006	613.2202	142.3175	359.4162	300.418	328.9657	280.169	408.0973	617.5171	247.4053	525.5339	213.209	374.4991	420.4789	147.6863	253.8612	442.8321	491.7973
ISG15	71.6448	22.0187	232.5413	162.7201	41.356	320.1053	794.4907	227.5845	206.1224	216.9894	53.4669	34.6127	223.1608	7.1079	73.2269	157.4825	147.8163	67.8683	171.3085	1953.21	293.235	652.6847	273.4042	32.8942	498.0896	349.0496	172.8424	398.58	13.8791	274.2686	86.5893	507.9914	318.9326	14.3779	45.8131	102.4161	50.1874	87.7386	42.5731	130.0919	104.8639	826.61	97.6601	267.2511	868.6821	162.0397	161.7315	1173.6267	156.5452
RPS8	302.9815	208.186	220.2573	247.5701	293.9195	240.0175	373.9907	718.2878	224.6137	221.8259	260.5028	255.9383	240.8829	798.7349	226.3904	219.4446	235.283	202.7318	211.4095	441.2265	210.5113	267.6887	338.0181	270.8736	122.1988	154.5533	222.097	263.0357	430.4846	333.0451	127.2743	590.0721	249.4767	129.4985	223.2788	183.591	294.0512	183.3952	418.5779	162.8529	361.0635	145.5211	498.8082	365.9969	420.5245	308.5554	404.4495	202.4343	618.4552
DSP	388.7121	503.5623	458.7315	478.1478	318.6541	618.9329	301.6321	19.262	167.728	480.8574	192.7462	923.4006	122.3749	207.7129	745.2297	488.9734	353.8266	177.9849	357.6924	63.1703	482.3193	223.2291	104.695	328.8257	416.6345	747.6505	437.7734	377.2218	322.6831	362.2573	381.6645	50.115	668.8634	784.1373	329.7617	137.1035	207.9503	709.2321	323.8258	382.2286	338.5411	447.2974	142.4404	216.2451	149.7244	220.2158	278.2616	309.4444	305.2277
AQP3	895.1066	27.4774	183.9458	417.4366	623.1635	313.9739	28.4896	3.4591	6.0422	229.7295	503.1549	594.7695	161.941	1322.8095	729.9982	58.7974	459.688	240.279	218.5578	72.3004	287.7047	174.4566	2.927	108.9309	504.6938	595.6314	321.3345	589.1594	1039.8092	404.6606	519.907	103.3932	614.9561	103.1938	761.7542	51.2143	43.7855	86.8041	535.3348	510.6583	171.2953	314.8169	590.7869	246.2943	46.8282	34.8309	353.7169	200.1572	204.5112
PRDX5	372.1419	283.3472	344.4244	213.0523	310.1517	177.4909	427.168	829.341	227.4486	291.4934	205.8017	241.2852	527.3798	811.761	178.1825	318.5541	209.6344	233.1975	456.9258	704.6973	256.5568	247.6561	500.3866	262.5422	181.183	318.5468	206.4299	233.9232	380.2954	543.8438	557.6246	742.9522	154.8608	178.3712	487.2147	407.8025	151.0278	347.5845	227.42	104.2079	302.0113	290.8387	538.0509	273.28	369.3061	186.2426	455.3844	183.2849	266.0869
SLC25A6	232.3276	398.6065	148.9725	233.9593	167.9964	473.3309	181.6314	375.2628	221.4552	281.5425	327.9805	192.6489	134.9188	342.3383	209.0481	110.8918	309.282	364.1683	379.0249	424.0121	154.3585	287.2667	194.0508	443.3975	100.7389	231.9516	189.8861	300.6599	346.902	362.131	191.1385	214.4878	251.0045	417.9372	245.8209	436.3776	376.4421	171.7171	475.0497	252.9346	308.1759	118.0306	407.9563	261.2486	426.9761	204.6973	409.0889	280.2975	129.2626
PFN1	150.7998	246.6839	309.1129	201.2345	631.5326	198.59	256.755	759.3126	324.9243	293.4019	210.9352	274.8083	286.8798	152.8992	246.6147	375.552	243.2502	171.8928	383.0336	558.7723	443.9526	477.1493	217.0055	287.9952	166.7275	177.8023	224.8721	369.3154	210.8854	408.0542	219.6096	386.2923	296.9382	217.4295	241.8976	390.8443	448.9371	272.7241	345.5924	223.0297	188.0069	306.9094	274.2989	222.3775	412.7656	373.8671	489.996	307.2464	312.9308
ATP5F1B	312.7105	305.8758	243.7465	256.0311	403.4044	415.2355	273.4698	352.8499	450.9162	243.7922	259.3613	228.9965	301.3971	483.7097	367.7104	295.6751	239.4769	397.4373	339.9412	467.7651	365.5122	260.9327	262.7468	324.4087	139.0917	335.4507	384.4808	273.4236	475.0318	343.1831	373.248	356.5839	242.9767	458.2453	272.3214	219.9691	444.5039	250.8126	377.9582	511.5123	454.4788	290.1689	588.91	314.9964	414.6238	315.3073	309.1966	299.9617	413.3446
KRT1	19.5884	144.527	2.5765	426.1714	231.5399	154.451	1769.4658	0.6215	0.2193	202.4376	3.1182	1855.7636	0.1023	8.6471	4820.488	84.8364	9.4804	4.6533	577.2737	79.6702	158.3692	0.0493	0.9364	1.9452	2490.8085	1622.8923	55.8472	75.396	17.2753	24.7389	0.293	35.6814	392.7893	4.0455	298.0763	21.7146	2.4064	677.5229	0.541	118.0949	533.0054	2136.0596	0.6428	2.5127	0.4129	0.5644	4.0947	12.0407	1.5874
HLA-DRB1	102.7275	169.9562	326.6504	65.2723	83.287	300.3014	1286.4099	722.4744	169.6665	115.2993	261.8452	14.6083	103.0571	49.1432	184.6905	466.5108	589.5225	221.9777	45.1083	1971.3043	370.8789	695.0436	189.1633	186.6901	151.073	768.5753	240.5031	337.9826	140.2692	56.8266	394.3384	95.7667	918.1621	89.0933	404.761	105.6683	1125.2168	168.6172	527.52	532.6506	161.6256	490.4752	91.3186	199.7274	576.4239	123.154	86.4775	418.1546	1236.3351
MYL12B	256.62	216.5593	231.6223	258.0581	469.9627	189.3305	298.1274	331.8463	272.9833	418.5914	123.6324	255.8287	291.0617	491.7675	193.0453	233.9117	238.936	214.4086	60.928	566.1202	238.921	275.3626	359.3721	196.4449	239.5463	275.9874	250.9569	266.5596	281.4757	241.4958	227.268	281.1413	261.088	248.4782	274.5078	354.3466	243.6153	316.6961	174.7557	205.9023	176.137	274.2183	309.9654	443.4641	323.3315	160.2967	242.4791	201.3271	354.4213
CSTB	1194.0918	185.3916	105.5951	190.3	364.7337	212.2395	112.6765	222.7946	179.139	359.6415	428.1862	1114.8959	227.9775	2751.3701	584.0052	112.972	331.8631	207.7369	75.6004	29.7342	177.3095	204.0941	179.9939	137.7336	912.0001	457.9227	828.859	536.925	1004.5677	777.7553	241.4643	122.7757	495.2034	548.4484	118.7186	47.2569	247.0138	155.3025	296.7809	95.2041	249.6614	56.0142	627.6297	453.4395	182.0056	140.7257	94.7547	198.065	141.8882
TPI1	179.1033	437.6438	459.557	116.3073	939.2675	275.9392	238.8841	521.5325	377.0672	251.6823	243.3438	292.3164	292.7763	264.8037	215.3566	372.0595	221.7304	300.761	231.9881	521.0315	311.4393	367.8961	246.7009	175.8116	156.6832	323.5514	210.6495	275.136	231.1929	297.1103	224.2571	742.2422	233.4284	199.4708	479.6544	180.1295	339.4845	262.4346	354.5563	166.3891	264.8194	177.4871	351.3833	313.0579	339.4075	307.4251	379.7006	256.1293	387.6901
PKP1	218.6668	473.3055	422.5705	355.3703	335.6923	591.6335	534.7515	16.7952	482.1273	455.0341	193.5009	588.1687	97.1302	138.5573	512.9597	290.7786	254.3585	306.9695	256.4561	148.6995	348.2593	285.0165	296.9078	122.0472	509.5891	451.9445	308.4199	303.366	209.5799	275.7711	179.8478	292.2744	541.2456	362.5942	295.5086	276.9461	92.2758	407.3017	254.6372	370.8906	512.3822	241.9038	241.7904	239.2968	269.0439	287.9855	261.5543	286.0627	215.8458
RPL19	189.1371	189.0759	158.0388	231.7868	407.7804	201.1746	254.8927	584.9599	247.2879	204.986	215.6083	238.0757	262.4612	392.2559	269.7608	186.8991	220.72	211.1319	308.1696	572.1476	268.8801	275.0123	314.9187	206.188	112.374	218.2318	171.136	251.1946	322.1205	311.9828	128.7889	419.9978	212.6857	244.0215	193.4945	166.9317	250.9072	201.7927	331.9898	176.1234	181.9574	171.8993	358.635	296.1657	379.5167	274.6103	348.8493	197.8861	190.8138
KRT10	32.4178	54.3588	8.5297	2662.3333	119.5044	125.5609	138.4283	29.9544	12.6727	210.9593	55.4339	1200.7613	44.3995	29.7204	632.8965	81.5275	55.9075	40.8885	1034.2149	56.9033	40.3499	10.4541	29.9285	39.9681	3325.0414	2059.988	22.5099	48.1597	62.2573	203.9576	41.3749	373.3747	92.0996	723.9839	134.3897	14.8085	154.316	725.5473	15.0064	32.9304	20.8838	3309.1999	43.8448	16.7028	21.151	13.6714	14.708	165.0279	17.6282
PKM	161.36	284.3638	702.7758	113.4883	293.9087	288.1272	436.9223	186.8899	260.1399	264.8035	225.8982	323.0567	405.4168	158.0226	170.4978	492.8088	333.4762	253.5299	406.1148	503.8068	436.838	527.7324	190.485	311.3424	113.0421	379.0074	391.9249	298.4955	179.203	330.5273	239.5791	244.7891	332.1398	133.4068	333.6351	534.2576	377.6762	363.3581	310.9278	430.4589	190.2462	228.937	173.0799	370.7928	295.8852	134.1352	431.0126	301.8837	307.3206
ACTA1	0.1625	0.0829	6.7908	0.1797	12.7781	0.0579	1420.9266	1.5136	474.9733	201.7126	0.6067	0.1241	0.3972	0.0736	3.5909	412.1796	221.0825	6.0789	47.1957	1712.3215	303.8868	0.3285	0.1224	0.1389	0.2761	4.9478	8.8104	0.1859	0.1351	0.2764	0.0696	0.0664	5.6195	0.2113	0.0901	127.048	45.463	81.6816	0.1558	0.2579	190.1049	367.6144	8.7629	0.1008	0.2163	18.4868	2.5211	0.1897	0.0864
RPL27	179.3241	185.3467	152.9153	252.3967	371.9321	213.7362	203.1638	542.896	241.7914	221.0629	189.7304	274.3803	277.0008	546.9537	274.5907	186.6915	201.5488	186.5894	269.54	555.6585	263.724	270.8739	256.2347	169.1453	119.2881	246.508	200.5705	236.5638	268.7856	305.2307	120.5007	459.434	214.2858	208.7082	176.8617	141.5106	247.7039	236.701	314.3796	161.1142	282.1969	139.5736	271.4827	317.2003	461.6248	268.732	450.7134	198.4718	187.383
SPARC	17.2817	736.6613	362.7137	141.9068	127.3964	114.1917	189.7699	285.5758	548.6012	730.5613	40.1736	208.5223	422.7205	14.7803	62.4543	183.0834	576.3631	201.8929	262.6303	77.5647	354.1185	116.0834	574.9151	245.8029	49.3781	122.3009	353.2704	93.0126	8.3089	73.0214	77.2867	29.6788	64.4612	156.1093	70.8806	796.3645	270.677	339.4569	58.7735	489.4472	485.4103	504.7296	57.5223	93.0034	59.134	781.3185	178.7124	86.1965	378.678
TUBB4B	255.2317	392.0143	347.7485	217.0036	491.6636	509.2904	194.413	250.2739	216.7157	207.3724	271.5762	322.1482	135.3831	188.2274	314.9186	182.8232	211.8563	372.0928	254.9752	678.4165	109.0193	467.4261	163.8334	189.3807	190.85	375.0178	232.1825	279.7464	408.9169	319.1321	232.3052	186.4416	382.2993	460.7492	230.1227	88.0569	194.6402	365.6531	265.4118	212.6716	320.5952	103.0238	456.1257	180.3789	369.4254	194.9256	380.166	477.4412	546.8908
RPS19	139.2177	173.1476	98.464	277.2263	219.2175	189.5175	226.372	902.8954	217.7018	161.9205	344.8305	134.058	355.1473	305.9682	220.0112	131.2383	177.118	182.3647	283.2916	495.5948	214.9963	340.2939	267.7449	172.5098	109.8845	92.9664	174.8693	184.5726	240.354	365.8084	126.7871	1248.0364	199.3911	109.9325	136.1995	171.5487	211.1939	146.8866	345.9556	165.5672	264.4816	118.9695	442.8596	344.2352	434.7249	366.3852	174.6794	192.0809	317.4884
SH3BGRL3	177.8093	179.6107	408.2082	196.9475	255.879	190.6827	217.3594	240.7019	174.8107	305.3578	250.2678	494.4418	257.7989	252.4613	185.8358	297.3446	270.8622	168.9884	271.196	295.1059	288.7928	236.4517	189.8384	227.4433	282.9066	386.7118	335.267	369.3306	248.6833	392.885	240.8148	127.7318	220.8729	197.8287	271.6319	312.7757	365.3908	293.1237	286.1152	202.4525	242.2925	225.1073	209.4438	319.6764	430.7907	202.9371	272.2147	213.5801	206.4069
RPL11	203.5007	140.011	181.9519	241.294	243.4174	180.7129	222.7607	704.1133	189.1217	207.7833	231.2665	245.8767	250.6782	339.3193	213.8209	173.4653	192.0745	112.0958	247.9772	497.0444	224.0552	308.9075	188.3011	180.6785	110.2386	166.4385	156.8243	246.509	296.1052	351.297	110.8325	899.249	190.0836	128.8436	167.0213	175.6745	253.6852	160.297	318.0089	142.4279	270.675	121.8789	350.5975	264.9246	342.5305	257.3174	408.2561	184.7638	265.3929
COL1A2	11.4484	932.5352	518.8836	117.8792	115.4991	115.6777	122.7953	250.8314	567.4814	807.9004	17.0419	209.759	263.5516	2.462	41.6405	125.4712	488.3761	244.3445	251.4563	28.9007	373.1443	103.0857	378.9006	179.973	41.5174	57.6118	382.891	76.0049	3.2988	30.325	30.0729	25.8341	46.8864	88.9169	64.4475	949.0499	229.4988	487.6638	44.5131	654.5821	592.2532	253.5204	30.1257	76.8649	26.6832	822.0754	165.7131	59.271	44.3781
HSPA8	279.5479	360.6892	368.7896	198.3241	232.1672	213.3928	329.3457	120.2329	199.8552	318.2133	135.8081	245.3621	224.7476	338.1875	307.1051	276.3259	223.9183	359.4141	332.4304	359.1262	363.781	291.1947	99.4921	179.6014	118.4009	184.3337	273.9335	298.8211	404.3765	206.4638	255.0044	180.3837	358.616	447.3746	443.0358	185.0854	225.0765	153.1509	176.2412	218.686	273.4539	254.3095	251.5871	255.7754	213.6397	422.5106	280.7216	329.1065	383.4329
RPS16	132.0512	175.4662	108.8435	261.9381	241.7849	218.3233	232.7491	750.4573	720.7898	177.1929	242.491	216.8779	438.2482	382.6512	271.1292	172.942	172.3937	180.8556	279.717	421.0133	226.7727	265.3676	201.6335	164.2146	129.9485	121.3358	219.9796	208.4046	236.7793	436.0716	117.0706	404.738	189.8536	94.4566	177.8279	166.874	192.8488	170.7307	310.5429	184.0398	291.4178	119.5999	361.6408	340.9547	309.6989	210.109	227.6882	192.9005	268.2732
MMP1	53.0438	55.0157	189.7299	49.7735	45.1695	12.4707	121.628	629.5494	13.4734	384.2623	5.5909	170.8481	52.9335	0.3629	56.5768	234.4154	278.2883	232.9478	358.6847	53.1841	187.6299	55.8153	96.497	33.755	8.0907	321.1545	576.1272	76.2995	0.6855	30.9814	1.4616	153.1057	47.7988	17.8625	270.3334	883.5553	69.5662	591.4309	0.6829	18.1327	131.5868	2377.3749	19.2508	25.4376	8.8599	68.0768	278.3018	34.1079	31.6588
SPRR2G	13.8207	214.8291	4.9168	128.5202	114.6783	843.0982	16.5435	0.3842	5.5895	249.6888	1.0157	2449.795	27.3909	2.0241	2719.5341	149.6184	216.8694	25.0983	222.982	26.5857	80.9286	0.0695	1.5257	1.8691	2649.7727	1305.2552	31.734	315.8068	0.4502	107.554	0.1179	99.6391	613.3053	108.0728	10.4628	1.6885	48.2121	406.4816	0.2197	209.2651	174.2551	99.4737	3.459	22.8899	0.5167	3.4899	9.567	12.4488	11.1237
LYPD3	525.7873	610.7786	198.942	537.022	292.0332	769.0173	148.8822	52.7863	83.9855	342.5054	148.367	877.0903	18.278	739.4995	605.8387	112.0776	366.6638	153.3039	119.9516	36.1748	99.7616	152.9745	151.9591	205.8543	1108.8171	370.4898	410.0363	391.0676	754.6321	448.5691	403.0574	140.3811	336.1519	160.5767	185.5689	43.7518	119.6449	306.4454	367.5413	183.6042	397.9274	232.231	259.3698	268.3848	166.5548	41.9245	48.2997	262.1338	132.7673
HSP90AA1	149.7187	415.1285	585.209	512.4796	568.5816	274.4118	251.1402	100.9831	194.7132	139.9071	354.7923	139.9204	268.9761	121.6654	234.2099	215.0232	270.4323	404.6061	335.0241	265.5371	344.93	317.6522	228.6516	107.9735	88.8852	294.2784	130.5265	235.4209	194.341	132.028	121.1435	132.1689	207.5391	542.3183	409.0981	412.7974	156.9314	259.0358	168.3363	226.43	182.9295	237.5807	169.1715	190.1523	270.0763	347.1783	192.6543	604.0879	512.3839
LY6D	156.3441	204.7899	163.5544	752.1222	432.6898	171.3054	195.4473	38.0909	11.1223	465.9797	137.9904	236.903	12.8423	435.0668	916.7886	15.6995	136.5751	95.3608	390.6562	32.7535	30.6985	733.2988	2.244	85.9841	223.944	132.0781	195.206	356.3023	532.8709	323.9527	106.3939	2193.5084	84.3865	8.7151	198.0952	339.194	41.0937	213.2864	152.6443	613.0291	127.8108	339.6862	145.4386	102.1853	1291.1827	30.2288	12.1818	488.0555	247.0356
FGFBP1	272.4609	223.7237	379.3318	163.8362	228.5091	235.0661	311.4556	7.3696	83.8504	117.6082	85.909	356.2668	109.4093	356.0549	202.4095	629.3991	143.9285	103.4777	558.1049	1271.0691	167.5838	65.2833	48.1014	23.416	330.7113	616.8029	1149.2648	402.2946	619.8433	458.4888	165.3564	260.5298	352.9899	116.631	204.3698	144.2035	37.7472	487.7636	15.9405	359.8849	203.116	170.9427	128.8649	226.552	107.9691	138.1391	881.1644	252.7163	392.2323
RPL12	192.0113	273.5329	181.0486	220.15	155.0258	227.5963	160.8838	586.7157	253.4835	172.7603	177.5995	182.1671	249.3087	302.9597	172.3501	193.9541	208.0586	180.5924	329.2887	432.7557	232.574	270.2302	287.5187	207.1478	113.1105	143.024	128.1397	203.9646	275.9834	250.8795	85.5243	397.883	250.8964	111.7052	183.4088	140.9975	188.1791	184.4812	277.7093	136.5186	236.5562	155.7915	212.5168	309.966	238.7649	298.3076	348.836	158.2341	322.8541
RPL4	200.3051	200.9937	189.1617	153.4068	247.2978	219.6186	196.5038	271.4562	227.4207	153.3399	172.117	263.9981	204.0431	271.8128	202.7166	259.2583	208.1799	240.5666	268.4679	476.5685	301.1535	236.3757	276.847	220.4283	84.3855	161.0083	186.963	203.3707	282.9041	338.4715	119.7322	504.1516	276.9114	149.6655	204.8014	274.9648	237.4568	259.5798	316.9006	266.5752	231.7533	95.3273	294.7805	332.3495	283.0719	189.5122	358.3736	142.0492	247.7875
SLC25A5	197.7182	284.1165	236.6055	383.8889	214.7771	299.032	259.4403	250.5567	280.2645	186.223	477.8661	169.25	166.8742	441.1046	347.1922	221.0859	184.9498	271.1768	285.2363	532.9603	299.981	275.5666	286.0839	191.4853	95.2722	316.2605	308.6316	203.4029	296.5828	403.9989	281.1217	359.3221	174.83	291.7492	182.9293	263.0546	189.111	148.5929	325.3755	194.9518	376.6147	170.2329	468.1941	234.2239	344.305	355.43	233.4216	328.2626	384.9034
BST2	57.9214	12.1316	265.6931	438.8925	22.4317	284.2754	474.5031	108.6868	112.3727	316.9609	230.3238	18.2944	38.8289	6.0637	33.5101	63.3532	322.4851	32.8159	287.204	1204.5402	320.1499	328.2527	399.1994	101.254	391.9721	219.2954	139.7725	220.4749	16.457	33.2731	142.5351	35.1228	223.9339	10.0981	84.3564	172.0203	160.3046	133.1852	114.4924	268.95	123.4076	467.8968	85.7584	529.765	665.3286	282.9657	128.9681	388.0293	364.9105
RPL7	167.4035	129.9307	124.2157	240.5894	292.7965	141.8109	134.1362	562.9892	154.8635	205.6114	156.1274	187.5664	307.3156	244.9682	272.1878	165.9416	160.0646	143.4908	237.6645	446.4664	165.4927	187.1502	161.7369	158.3635	67.2615	117.1126	153.8649	188.9544	213.8571	269.8302	93.351	718.191	188.5683	178.7961	171.6317	130.6341	172.6039	199.8375	222.1154	220.1505	264.3831	145.014	321.2163	227.4823	255.7287	236.8647	301.9623	146.4893	405.6744
NDUFS5	144.9722	168.4121	199.9859	227.9117	296.58	173.9388	383.6348	918.7447	108.3049	177.5274	271.9795	183.3729	155.9003	278.6631	192.6353	134.8923	121.4516	153.8604	159.4335	247.2295	188.5494	307.2888	378.3815	161.3203	104.7041	132.429	220.9398	197.7265	222.7856	367.5188	150.2631	430.5933	133.8952	116.6965	96.7242	134.6475	278.8699	127.4575	224.5031	138.1401	390.2562	136.9863	413.5183	323.0842	437.7655	226.4694	263.369	193.717	187.8595
RPL13	160.9988	315.2682	142.5129	202.834	164.3724	164.8356	215.8322	882.1255	256.9154	174.7624	193.108	164.7892	260.8	281.8189	183.999	160.0726	213.7966	162.7222	249.64	439.1915	153.7835	206.853	189.3584	196.0291	83.8517	140.3966	175.9878	229.2323	233.6573	209.2299	82.6127	1097.0501	155.6933	84.7394	187.4831	177.5811	114.0513	185.2163	330.3686	149.3294	242.5046	123.8831	325.9219	215.7356	278.5357	248.6277	260.5626	73.2086	275.9219
CHCHD2	108.1135	159.2938	221.5551	228.7262	303.607	207.3341	246.6801	1196.2222	131.0749	114.7385	176.7682	118.8604	241.5465	244.9098	138.6188	370.6125	152.3848	165.4644	270.0796	561.8667	196.4376	251.6336	289.7369	128.6702	74.7934	182.4494	206.7073	133.9278	142.0369	240.1344	153.8553	261.6053	123.2765	179.311	526.815	473.1154	195.4562	131.8245	185.4197	192.0012	172.3123	117.8076	287.0525	204.1725	281.6213	109.6977	191.9248	164.7794	237.3953
TUBB	99.8963	163.4152	232.0959	132.2381	268.8591	263.9163	296.8813	209.3627	153.2127	215.876	382.8963	122.9846	248.175	58.4935	110.369	265.1243	263.4426	178.7343	319.7023	317.0015	300.0364	411.2414	234.0807	245.9689	35.5753	198.676	224.0465	190.4022	153.3257	230.322	297.6721	98.9087	158.5947	270.1815	103.0886	247.1598	302.5227	171.7922	327.3612	182.6087	223.3142	228.9203	354.2505	176.9264	318.3577	275.5168	271.1233	299.5707	229.4388
MYH9	125.1977	357.76	397.8309	259.1034	245.464	270.7291	116.4303	93.0323	311.1342	455.3881	129.713	299.4646	460.712	21.9561	152.8129	436.4561	356.0701	267.557	320.1402	63.9844	350.8756	226.5481	185.5632	210.1958	142.6016	291.8709	267.4881	208.6227	129.2805	162.1057	200.2193	48.6958	304.4354	214.4708	326.0481	717.2861	147.1691	421.3843	199.389	266.0589	216.5825	336.8909	108.663	154.7949	129.3861	230.1473	198.7987	260.4105	221.7878
RHCG	2059.523	137.0878	172.5602	148.0397	218.7732	492.1599	4.2568	0.4818	18.8018	56.5405	236.0388	717.2201	8.7286	3502.2982	805.2992	25.7678	233.505	313.6252	2.4098	50.3911	59.1195	58.8712	51.1679	130.411	1255.3356	117.5294	8.7101	771.0965	2222.8376	967.2697	373.7702	6.0211	284.9623	319.9533	136.8392	12.3306	107.3751	150.1489	178.8446	889.8092	14.7274	19.1387	905.1073	25.8354	231.5425	0.1182	33.9948	139.6997	47.508
CLIC1	202.7059	136.3296	223.3682	213.7193	216.8093	201.0694	261.1979	285.1022	157.9887	192.5477	155.6029	182.5297	159.4421	325.2557	121.7595	289.556	203.3113	138.3544	184.5285	709.4535	226.8128	301.4628	272.6138	184.0985	109.5016	262.9935	257.174	203.3894	303.2918	287.2146	312.5307	315.8677	170.6693	294.5683	199.572	262.0962	194.674	175.7944	280.8745	183.6774	219.0902	212.2685	454.0497	201.2	340.9494	229.5078	348.2056	269.0317	314.6436
HSPA5	228.2434	199.6246	258.0652	195.3194	188.5365	188.2238	356.9163	246.4299	145.1604	145.6284	136.7012	164.3178	407.9621	117.4368	376.9556	208.4655	155.8106	228.1379	244.992	379.8412	208.3219	233.2246	566.2353	135.1658	88.3881	202.1907	206.7716	229.9354	175.745	245.1424	315.4193	397.0237	212.8707	200.8859	329.5728	396.8195	256.4582	210.344	120.1791	156.2464	245.1676	243.1017	154.9148	259.202	192.2502	370.4171	235.0368	256.9621	441.6331
PPDPF	274.3955	305.1965	184.8373	189.9024	215.0156	167.48	159.6427	997.7361	135.6497	151.0618	385.5365	196.7263	266.9859	415.0681	217.489	308.4526	193.9518	188.1564	350.6399	360.5504	222.4583	221.8533	200.6778	202.8428	233.7225	209.0454	152.8501	274.2984	347.7649	326.706	312.6006	107.4155	127.5963	112.4832	171.0787	166.2469	119.3424	254.9167	208.0079	153.5386	261.9966	203.0253	367.1796	234.66	145.4795	180.325	177.6755	138.6502	539.0946
LGALS3BP	118.9998	63.9735	294.6364	197.1145	111.3014	166.9758	314.032	50.9603	185.0804	219.5813	157.4021	133.2824	47.582	54.0047	130.9115	235.0374	218.6225	203.2626	292.3674	355.5116	316.9035	290.3822	374.4774	183.1498	158.0295	288.4559	200.7242	281.641	103.6104	223.3845	141.7014	51.0079	149.4406	168.1164	186.4933	186.1967	111.0636	207.3005	51.1558	162.0349	184.4476	584.2352	194.3223	281.2912	364.4223	222.0141	183.7804	258.131	202.578
RPL36AL	173.4633	125.5667	256.7281	265.1161	453.9071	180.5648	222.6927	370.6053	140.4006	139.4014	159.1867	170.3811	131.2492	248.3364	193.5672	127.6942	182.8513	168.9176	165.1586	321.699	197.2324	188.9545	284.7764	150.9007	115.5067	227.4482	104.5178	200.9471	239.2515	303.719	129.6407	339.4472	165.5851	226.8907	152.7343	147.555	175.3892	89.0045	245.3258	191.4582	142.6791	175.5492	195.512	237.3221	321.1068	112.2961	247.561	188.7079	286.2849
RPS25	177.2606	93.7689	99.7438	159.0128	139.572	124.6365	160.3532	411.9606	190.3885	156.5471	137.2738	189.59	242.9362	323.8178	211.9461	120.28	159.592	156.9192	239.5929	390.3038	141.2619	141.5543	194.5376	108.2875	98.8031	135.2045	110.2861	195.9742	247.9668	237.478	65.9142	98.9996	171.4591	138.6017	150.5698	121.627	173.7771	183.7102	216.9929	142.9265	235.2322	75.771	252.8449	284.8902	179.1252	335.8941	448.7724	81.5552	218.9842
RPL29	187.0206	106.5945	123.434	147.0404	198.199	190.8709	160.1015	561.1044	193.5047	149.9197	119.6891	267.6928	156.3757	443.5409	157.8408	137.8968	160.0866	134.913	181.3111	437.4072	200.6121	286.3875	150.2783	114.9405	138.9976	116.1719	118.2263	210.2323	306.8055	269.8774	51.4231	162.4071	236.4792	139.3145	168.2089	167.556	209.0865	132.3895	154.3014	143.9209	176.6152	83.9877	331.876	244.8464	196.6595	136.5422	367.9718	105.1935	165.4607
GRN	225.2539	205.7476	260.4481	240.9128	148.8294	120.0967	402.2319	185.0561	159.9548	280.544	95.7712	158.74	227.3796	168.9415	145.0029	191.3891	232.6089	144.5629	240.9686	302.2242	272.5521	168.0633	129.8452	137.85	227.1036	282.7291	310.5873	254.5726	247.8847	226.5348	269.3988	186.7798	283.5799	224.8973	153.8035	186.0667	220.047	230.9974	230.6443	292.7762	179.1045	332.2951	238.2563	488.0782	298.6091	122.567	125.889	141.4465	97.7681
CALML5	121.7591	44.8193	219.9379	1721.7794	165.6993	666.8702	4.7899	771.5254	1.0822	49.795	189.5656	608.2354	2.2904	252.1576	577.6608	105.5999	19.1446	17.6554	12.8023	5.3604	2.7712	105.736	220.2428	741.4288	1314.1622	39.7196	1.6116	13.2685	172.5394	117.2619	4.9838	908.7979	313.1107	94.274	7.3978	0.6798	69.251	99.1546	690.6408	14.8878	372.2518	168.002	650.5485	6.3484	493.72	0.5589	2.8394	90.0586	144.163
CRNN	5155.7381	2.5907	0.0171	6.3547	0.0626	15.1831	0.0632	0.0793	1.6162	135.309	91.1773	446.3109	2.9701	4433.4851	3.3238	1.096	400.8641	218.9154	6.041	1.2316	2.6681	0	0.8399	5.8754	29.6302	2.2482	95.46	178.8862	3571.0819	412.3205	19.4524	0.6521	152.7533	1.0739	34.7376	0.6179	0.4988	0.495	1.5242	38.5945	2.9178	0.4466	1977.706	37.0788	0.6701	0.0107	0.0785	0.7774	7.5104
LAMC2	189.0943	138.1162	271.1886	78.5379	88.6079	51.1065	108.8541	14.0157	59.9784	280.222	18.4379	76.2624	220.579	3.2185	37.8725	632.114	195.2151	238.8931	316.174	112.3475	332.3295	393.4104	183.8775	254.0905	11.1036	146.0409	186.1954	280.9675	10.9238	205.5819	45.5277	10.116	78.8447	30.6522	184.1844	1036.6055	55.5814	329.4081	41.973	16.8766	33.1854	274.8373	5.7664	194.198	202.6861	57.7666	455.6921	166.8965	377.4436
BGN	13.1594	565.4226	358.1012	153.0479	161.0078	69.3394	84.7487	721.5093	515.424	298.1333	32.5768	67.3761	332.6925	4.303	43.1445	69.8081	400.0955	157.4987	113.403	55.3718	254.9289	130.0165	456.5751	192.5858	39.5926	45.4037	214.8446	70.0013	5.2733	37.2725	28.4924	35.3185	35.0536	56.4523	57.5169	1090.6696	113.2831	215.9557	69.8357	265.7403	386.2638	161.2911	49.3914	105.9293	36.2413	327.6435	90.2905	41.5634	149.6356
LAMB3	146.7322	198.0673	336.0081	178.2381	143.5601	128.9687	146.8991	28.64	162.3282	244.5456	123.2932	68.3893	209.4884	13.1864	44.2111	449.2589	381.5344	152.7331	502.5236	191.3546	233.8642	407.5309	96.7477	121.0621	18.9721	162.7745	230.1073	212.7406	43.8059	199.808	97.3192	56.089	46.2049	166.9958	268.3152	919.9536	71.2928	415.6463	89.7175	69.6453	95.6984	431.711	136.8504	225.5197	407.1033	96.4422	389.9888	167.524	207.5663
UBC	279.7846	212.5213	137.5114	291.0328	176.481	235.902	182.2424	217.6011	196.2073	177.4789	195.6171	175.6648	161.1761	229.0323	258.6286	261.3935	173.8561	164.5227	137.4506	209.9383	213.3004	160.364	238.2705	156.2872	224.7823	181.8756	173.5469	181.7901	239.1181	169.4959	231.0453	176.6604	405.0146	236.0064	186.6827	151.4684	221.303	169.5663	187.2655	188.3933	235.0099	278.5781	175.8477	198.9445	233.4162	207.2771	289.7578	192.4181	173.2052
RPL5	171.7026	143.555	136.7541	190.6508	188.7355	173.0886	116.9695	316.1388	139.0158	149.7767	159.6458	183.8967	119.4373	416.8144	169.7367	156.5039	145.0238	124.1503	189.0734	228.1265	182.6822	222.812	253.0844	185.0676	71.341	141.5403	145.4314	174.8798	242.145	242.4442	90.2618	271.2953	159.6497	99.2476	159.7681	141.2869	220.6223	109.9617	216.2565	120.8694	256.6156	100.8954	224.0155	224.0984	262.4949	259.6164	319.3816	176.1703	233.3743
EDF1	136.1886	173.0601	179.8181	171.259	198.0875	179.093	179.3634	650.5075	149.4425	126.6911	199.6528	154.5999	126.8036	171.0278	152.3507	124.1875	122.4429	122.4243	188.2533	783.3957	114.3523	191.0375	220.0981	159.4579	129.128	163.6173	122.0073	198.5302	195.8258	234.974	149.8796	892.5557	179.1448	119.0695	117.2021	81.7636	217.7687	157.5087	185.553	134.3238	180.3871	82.0674	313.4414	173.0737	385.8249	125.3584	259.4985	201.0756	273.244
RPS3	137.186	130.0767	81.873	104.5482	93.7263	136.2259	194.8454	384.638	182.5897	147.2655	149.6243	166.7437	108.5191	343.7683	160.8762	176.1245	205.1815	260.4162	274.8069	483.8508	264.8329	123.766	231.1205	187.4364	64.3801	116.0628	560.9673	154.9015	205.3443	173.2584	93.5907	267.2187	150.9925	111.1388	169.9886	109.0739	109.0855	191.7019	341.4075	106.2719	175.3543	94.491	275.3337	179.4641	240.3797	247.5353	256.2813	139.3967	162.9814
LY6E	86.2072	49.27	149.5413	132.243	109.4465	118.3832	263.6786	620.5676	203.1486	241.1066	126.8616	37.1997	465.6113	45.2825	63.3448	83.1885	153.4914	99.0399	437.6908	797.9902	258.4861	244.3909	108.1256	132.9833	99.7921	107.8808	210.3836	245.6207	60.7589	154.1476	144.9753	137.8539	177.6266	46.7354	110.5297	186.8649	91.1513	82.4595	101.5352	160.7123	163.8307	789.2714	62.2669	220.2566	774.3933	102.8622	114.4075	228.5108	235.806
PTMA	117.5904	142.1202	103.9986	87.4257	252.0217	170.2294	139.6034	200.6578	161.9483	142.9364	439.0838	102.6318	210.1022	153.2921	117.1788	227.9992	256.3309	155.69	108.3768	149.9462	116.0578	290.6776	321.076	311.7447	44.3962	144.5924	191.3754	178.2116	212.9454	175.5269	188.9115	103.6198	144.1916	93.2206	182.1563	149.2762	471.2969	162.0794	561.422	200.6724	266.1548	179.6118	208.303	186.4154	295.0856	277.7077	202.5597	221.2363	192.294
LDHA	110.4387	179.6455	207.132	224.6687	188.9573	285.7133	178.3025	118.7549	161.5452	250.6011	234.5679	351.7288	110.7162	122.3697	222.9163	361.3765	196.1625	209.1798	157.4627	251.6948	240.3769	507.138	176.8111	88.8792	166.9447	272.6188	201.9907	234.8677	95.7827	225.9556	98.9901	92.6204	309.0485	74.7592	266.4407	119.757	221.9856	366.6264	123.9339	153.1497	118.5368	284.0633	59.1908	219.346	241.2243	131.0732	830.7544	360.2171	451.7936
RPL24	125.9827	108.9522	88.6192	180.9256	267.8244	122.6265	188.6437	568.047	97.6293	171.4447	160.5827	156.765	203.7493	306.7533	152.2958	147.2011	149.6831	122.0379	181.0282	527.6352	205.568	222.2066	256.068	130.9843	90.7786	182.9321	145.721	176.3758	174.2643	253.2949	173.9829	1089.351	129.0013	232.4538	130.5592	150.1278	165.5447	170.5448	175.5342	146.7276	204.5409	79.9584	473.9753	158.2622	278.3798	215.0698	260.1833	200.4928	286.715
COL17A1	234.4156	37.1363	136.9219	83.1162	113.2498	71.4651	247.3663	3.6801	66.9815	567.629	119.0126	252.4521	355.7356	21.7919	80.7353	873.3397	311.4066	83.1796	154.145	121.7492	158.8845	217.7378	11.7079	185.7013	66.9524	258.2449	98.1301	248.1779	43.7351	184.7542	105.9136	15.4349	88.7536	41.1677	281.9973	334.9185	100.0299	600.9712	5.4035	4.2586	109.7268	478.4083	36.8934	96.7326	112.6175	83.1747	1020.3578	225.0085	271.3458
CRABP2	422.5355	149.4534	42.2078	415.2595	303.4976	121.2368	24.8155	91.2159	28.6453	372.8298	108.4979	425.024	474.4737	1255.2924	390.8877	60.5508	131.1008	129.1722	246.4159	11.3895	81.3325	261.6191	38.1124	113.3794	667.4559	251.297	309.5393	658.3112	941.0546	294.1797	98.5258	91.9738	368.3258	138.9519	24.4939	199.3323	70.3565	121.425	8.0858	283.0084	127.9242	294.5963	92.6703	141.8905	271.2583	54.4156	47.8715	92.7204	261.3506
RPL10	137.6824	123.9419	118.19	235.6168	239.8822	140.3854	169.4569	434.3827	207.7678	164.9897	251.3837	135.0893	121.4538	240.1272	163.5439	181.232	171.232	142.0963	266.5805	417.9992	156.2418	165.3312	190.513	195.9346	73.0094	106.5595	131.7074	155.5541	191.0369	296.8586	101.461	286.0332	128.3011	107.6544	163.2834	199.4424	169.5738	125.8534	412.9945	93.1261	184.7294	111.5189	342.3559	213.857	181.8195	202.912	185.2627	157.3532	214.7774
RPL18	141.3951	119.2537	122.8427	196.3087	186.0332	176.6568	153.9571	631.3378	160.9197	132.8125	177.8624	156.0805	229.0497	285.5389	175.9805	110.7415	142.3681	142.0815	205.8055	345.6376	149.0033	183.2538	168.5982	167.7446	107.908	88.8071	137.8617	165.8787	225.7237	276.7838	89.8559	521.5953	141.2207	278.1503	133.8804	132.0324	144.4832	113.7843	238.0919	149.383	189.9059	100.7746	316.737	233.4105	292.6894	180.3643	121.0285	147.3574	227.7631
RPL36	111.3802	112.3356	77.6372	106.4239	272.7151	69.3986	100.5392	842.3957	181.8752	126.9182	167.1375	153.2527	116.3538	227.3286	165.4168	120.4384	100.5016	116.0061	113.3371	366.5209	139.6997	135.2791	271.1663	111.0649	111.5085	82.8917	93.3007	170.205	169.8001	251.6643	68.957	342.4134	127.6207	236.1873	87.7322	118.2423	145.3249	100.2159	154.0858	81.5219	189.8079	48.7476	264.2272	190.7023	300.7616	166.8381	257.6909	99.8305	172.3201
RPL35A	105.6091	152.5047	125.8582	296.3028	215.0337	153.2332	150.1582	532.1616	167.8431	128.8241	223.604	127.9042	187.0663	237.3831	127.4597	106.6966	106.2618	161.8019	232.1832	438.4438	164.8859	336.7127	370.3379	113.1506	55.24	154.1695	167.5894	180.0586	142.991	238.0759	130.4265	436.5128	99.0365	197.6759	92.79	115.8751	136.5106	127.3326	215.5739	129.6127	227.8134	70.3328	346.5251	179.9709	271.9415	263.6747	189.5556	166.5402	205.7079
YWHAZ	218.7579	162.359	166.056	257.3869	261.3442	143.3873	120.1963	99.5653	189.788	261.5135	122.6581	261.1163	299.7668	216.3157	317.7838	232.9142	189.7083	195.6173	135.525	99.0082	178.1566	169.9785	195.7734	90.412	162.4141	213.4814	224.219	208.4488	184.6106	190.6229	155.9314	101.0355	291.6156	201.4046	202.2858	221.4926	108.8721	262.9989	118.4739	144.4637	151.9293	315.8038	130.2476	167.101	139.4414	281.1078	168.3766	208.5656	177.2495
NDRG1	106.6287	113.1999	397.8158	218.9878	140.1435	110.982	137.87	96.5142	270.7636	316.3927	266.9466	169.5095	345.4929	60.0202	84.4704	431.549	106.3602	98.9498	108.8224	65.8691	255.5707	559.5669	45.5762	64.625	144.5665	115.6905	306.8666	109.9186	51.388	156.4532	83.0693	267.8376	315.1237	40.7523	410.4178	196.3371	142.597	300.2101	189.0269	116.4217	45.9934	233.0755	108.3477	159.7922	128.6181	108.1009	91.5422	197.4862	144.1304
JUNB	158.6368	112.3788	134.1134	299.3169	167.1687	255.5931	110.8315	200.7871	138.2969	139.7602	161.6039	80.0466	98.1347	178.8902	313.1068	159.6409	153.6919	143.2628	130.0651	118.877	137.5575	246.1101	111.5071	436.1222	228.6432	139.5668	227.461	253.0913	174.9577	129.1832	262.2712	117.4892	215.4137	291.321	217.0583	145.8969	232.7389	118.0478	159.6194	244.07	146.9774	310.0043	152.0216	209.9057	202.1917	240.6071	165.3704	121.121	108.1233
RPL41	146.9111	129.8917	90.2319	187.3846	206.652	115.2935	118.1912	553.7519	239.7254	145.9595	127.5847	145.5983	195.9801	382.1489	140.7885	171.9267	156.1743	148.8086	128.6162	280.8831	151.4276	222.2175	118.0225	184.619	94.5896	113.5092	107.5728	179.8646	278.446	207.8554	114.6797	338.1291	136.2226	156.3491	121.5562	144.2747	138.8571	142.7661	282.367	114.8095	175.6944	91.891	251.9723	218.1626	213.027	212.9407	264.4066	104.895	124.5607
PTMS	66.2134	267.4523	259.7781	80.1383	437.3113	170.5743	165.0996	500.7216	305.0194	125.7081	90.7317	99.1093	449.4288	49.3617	71.4374	179.283	164.5326	179.2441	177.4555	297.4243	155.4479	116.1755	283.1405	181.6075	32.2453	125.4095	124.8919	102.1517	100.5202	68.5949	160.503	259.6715	102.4783	137.2448	168.4443	171.0122	163.1522	188.4402	200.4591	122.7013	238.4561	132.4088	216.9505	111.8221	229.2065	376.1044	162.7599	138.8978	243.0792
DSG3	336.8048	285.1529	189.9573	171.7359	331.82	420.2219	122.0311	1.0883	343.8034	157.1549	84.124	501.6534	190.4047	224.6225	371.5198	246.7032	208.8693	261.9213	242.2817	55.647	99.8552	169.1954	142.367	84.8918	384.0704	351.6274	445.2697	225.1675	287.8361	206.6856	64.8554	41.775	441.1907	728.2034	246.0637	374.7468	81.5151	244.4771	261.0367	251.1711	214.5387	135.1814	110.4077	222.9108	129.9266	77.7373	143.4113	148.5167	106.6003
LCN2	401.4644	85.3016	1.6616	99.4601	228.0901	357.0204	0.7537	31.0496	10.2684	13.2185	80.4117	104.9842	333.5507	182.2611	521.7798	38.1533	40.735	325.4582	86.521	30.4551	18.3762	6.6417	16.9647	31.5998	488.3132	107.9689	711.1138	887.518	543.7346	176.606	2068.5697	59.307	441.5156	241.1511	219.5856	7.7445	12.9977	89.0849	12.9421	289.5294	18.804	149.7634	397.6925	187.3697	290.2395	1.4537	7.19	110.3496	331.1886
FSCN1	101.5115	206.8633	543.4384	114.3703	179.8135	160.4149	339.0965	25.3665	125.2094	158.7527	50.1801	195.4042	92.0322	13.2339	118.3625	290.7512	346.1219	147.8369	202.3441	324.7108	252.9405	239.0674	105.7516	143.6935	76.5248	304.2413	251.8461	163.922	67.1131	182.0844	33.6053	50.4003	161.0394	84.1079	239.5688	575.3569	95.9245	376.3991	139.9106	162.9347	121.75	237.6322	55.2921	193.2288	110.485	112.2457	352.9443	184.738	267.8575
ATP1B3	80.3238	171.9223	136.4735	310.989	258.2052	350.6245	279.5388	50.8704	149.3913	196.6815	197.6488	123.0049	163.9343	99.4915	196.351	162.3865	133.5715	218.5833	296.2648	175.7121	99.3195	268.6452	248.0518	74.887	84.1885	336.0355	225.7818	184.0431	104.6265	173.0056	163.3665	236.908	118.4153	257.3008	180.1763	167.3747	63.0354	248.0031	187.8955	282.7981	454.6649	218.8624	278.3645	139.6344	152.5379	217.1272	87.02	203.8047	236.3582
IFI27	49.0227	36.0572	325.5261	316.332	42.9797	202.3145	461.5629	40.8416	222.4582	199.6427	167.1091	175.9003	141.1243	12.4544	179.6982	117.4328	185.3156	75.1553	216.5991	457.6723	141.5196	324.8602	250.092	8.9958	380.7751	276.5639	98.4561	217.1513	13.811	148.451	64.5948	130.7993	178.5628	26.7641	108.7483	91.5553	36.307	149.1473	33.5178	143.9755	65.3632	321.4915	53.8039	272.7374	410.2338	58.9157	131.2148	287.5225	177.0422
LAPTM4A	130.8309	155.2333	152.6673	180.6254	144.4289	186.6814	165.4129	158.4396	174.8673	209.4354	141.8451	150.2245	272.9029	204.2782	121.8835	129.1471	185.9056	153.103	188.5398	133.6822	150.5813	170.9485	243.8636	224.1738	227.9382	160.7221	128.9286	145.1276	146.0144	160.3044	152.245	75.1034	238.2038	174.6793	132.4358	183.0907	169.9894	179.8786	171.6797	210.3263	178.7399	211.8322	157.0063	197.3432	185.613	147.873	127.9085	102.1008	146.7877
HMGA1	136.7379	170.8408	119.0753	113.2025	215.3743	224.2741	135.4755	36.984	148.1081	71.5261	110.1866	118.0974	125.0214	125.1793	130.786	268.6957	159.3297	166.0003	267.8971	297.7062	287.8918	99.099	143.7305	181.7842	125.1077	219.8995	348.9095	185.2136	241.2781	162.5164	241.4628	79.8818	148.9061	180.8881	189.6206	153.5496	90.7679	123.0659	190.8781	109.9791	252.4959	101.5084	428.7672	121.3025	227.218	294.9742	288.9996	199.2519	268.4314
LGALS7B	1.5417	18.6413	93.723	689.0487	265.1417	25.7022	419.9111	1142.9976	91.9377	553.5917	64.0077	280.5674	12.6206	234.654	273.5689	17.5939	80.3523	3.6168	267.2066	29.551	0.6241	339.8804	2.2441	2.801	93.0259	137.0691	109.7913	200.297	118.6134	404.5612	53.5604	384.2817	65.3168	8.6142	234.681	8.5517	17.6319	17.6529	5.0984	76.6115	75.817	48.7049	16.9615	72.5422	93.8742	68.5177	1.8659	39.1598	235.117
RACK1	140.1677	88.4634	98.4256	174.9986	100.5215	182.4398	149.0389	361.4757	128.8164	161.2571	165.8589	191.8561	104.8963	253.7293	117.5353	106.7458	168.4917	138.8203	126.1005	318.369	194.6025	188.0148	222.7322	244.5176	74.6512	127.2531	142.9337	181.8	223.8427	169.6338	101.5504	268.6577	171.8127	104.6203	181.8348	118.3375	259.1681	85.7453	225.3145	162.9175	205.5748	116.2267	197.1113	166.7124	228.4151	154.0957	346.5832	120.6307	210.3233
PABPC1	237.8437	131.5231	107.445	184.4476	165.0094	155.2597	62.9615	98.3919	136.7842	178.5383	121.0594	175.3486	343.3193	200.4409	233.4503	187.1734	131.0692	197.1954	174.6575	82.7092	160.2185	132.8478	133.2034	152.4745	137.8653	81.4296	179.0221	185.2934	212.3942	151.8945	99.7512	66.8287	307.5391	153.453	193.654	210.2282	114.71	205.0969	187.445	218.4383	155.7437	169.96	209.3737	162.6628	119.4868	293.6747	168.9324	121.9315	257.5455
DUSP1	239.5414	67.6003	86.1571	464.8334	36.1267	119.8261	41.629	156.5859	106.0535	46.7421	351.2615	146.2855	109.6922	417.0784	164.5725	132.3365	126.7796	59.4867	43.3092	27.5867	50.5268	62.275	35.5647	646.7338	248.2547	205.515	250.2592	171.3464	166.5983	74.0502	330.5945	31.2243	190.5537	66.2041	441.5426	141.5904	221.5194	71.3468	44.2719	430.1461	86.8029	245.2897	68.7579	113.4339	116.7823	251.3896	488.3742	52.1319	35.9216
PRDX1	160.794	307.9523	244.4798	179.9933	211.8991	158.0028	335.3453	151.2342	169.6173	133.4358	134.7934	142.1138	225.0674	282.9229	140.0017	86.1408	122.4776	138.5645	123.9452	130.9568	144.0875	173.1248	198.5008	99.8564	87.2261	130.2564	176.5111	155.2979	242.923	159.8586	198.672	69.9894	129.7473	131.7368	101.2361	97.4506	159.2277	92.6201	190.6692	111.1808	228.1651	104.2425	395.9706	158.1463	175.4795	206.5066	144.8779	146.6627	350.289
EZR	203.6793	171.4534	108.9641	240.1222	166.6159	158.3131	230.8194	113.0483	75.6961	114.1471	195.2294	183.9472	145.8651	148.4355	159.9358	288.2484	185.3664	200.0583	179.0498	115.3575	159.3959	175.4104	175.6541	152.505	187.4361	317.7728	214.2965	152.9932	265.2388	181.7059	213.6453	154.8137	283.1056	290.1607	200.7651	157.2586	131.757	168.2058	124.0449	148.3125	127.2045	201.8631	207.5338	194.6543	146.7599	137.7171	234.9329	155.7946	190.3789
RPS5	124.8281	125.9499	95.6521	140.992	209.8286	138.7196	112.8608	231.6285	159.9556	140.6976	134.6382	140.7828	208.5882	350.8425	139.0053	126.7676	141.7098	145.1875	174.2547	269.9139	172.7429	143.8047	68.1349	133.4729	54.3355	70.6354	133.7218	130.5262	184.9166	194.6201	69.641	449.1073	111.2473	74.6683	117.8262	126.8885	126.4023	106.4812	180.1376	119.1742	181.9994	98.8767	220.4165	237.459	206.778	160.9406	193.3412	99.8698	190.4473
SLC2A1	55.5023	227.2468	409.587	118.9357	204.5516	113.9277	374.4428	17.7561	155.9551	165.8534	272.5236	284.8725	224.117	45.9469	61.4204	256.5712	55.8614	105.4671	104.4557	20.9307	141.6509	191.065	94.0418	64.1046	153.2073	163.0562	172.0682	67.2228	34.3385	161.5481	68.0354	73.5959	193.4817	59.9137	210.2057	112.0009	166.0967	207.2874	88.6067	74.7618	159.9428	114.1529	60.4551	174.7425	108.85	125.0586	70.7761	199.6782	200.2384
CKM	0.0878	0.1195	2.1226	0.1295	8.8349	0.0927	702.8126	0.1212	182.0432	55.1208	0.0992	0.7867	0.2072	0.0589	5.0353	297.8894	107.1939	3.8463	22.8178	1091.9246	137.9761	0.2367	0.0321	0.04	0	2.9304	4.3181	0.0893	0.0974	0.9842	0.0112	0.2072	3.8164	0.1353	0.0541	62.287	10.8118	43.3665	0.549	0.1487	112.9447	300.7246	7.3775	0.2743	0.1223	8.6063	1.6668	0.1953	0.1423
SAT1	147.2038	69.1022	71.6437	218.5228	155.5923	247.2526	135.4478	525.8419	87.2539	123.1552	577.5894	61.5738	134.3851	69.8545	290.2485	95.4948	136.8848	281.957	64.4561	196.7218	74.013	177.7246	396.5246	127.5311	143.8877	73.8339	235.9509	269.3945	135.5665	211.2394	615.1041	117.7568	148.766	322.2255	190.357	141.4873	195.2371	87.9289	83.8699	246.5496	63.5517	115.6266	316.865	369.7512	305.3915	79.1259	117.8316	443.3333	119.4166
ZFP36	268.245	75.9707	120.425	370.3797	63.0352	129.8077	53.3546	58.1731	294.1556	57.5947	221.5751	99.8504	137.0985	214.616	271.4374	164.3728	159.0509	98.8352	80.703	14.5477	76.4547	49.9264	51.0951	208.5771	221.9748	132.3417	351.2709	211.5179	161.775	89.6457	181.5132	6.992	142.0241	91.527	479.8386	148.9412	87.2284	89.7312	71.8497	208.2813	91.9821	215.9619	61.3535	148.9865	86.8248	227.6805	201.0736	82.1684	68.2102
NDUFA1	130.9499	157.2346	151.5279	215.4271	139.2371	103.3371	169.388	436.166	170.442	89.7819	353.3838	96.5684	142.2441	286.4424	157.5964	76.7467	89.9242	106.435	92.9546	578.9062	144.611	142.4183	236.7757	112.2944	45.7738	107.9227	135.0461	97.8216	205.7145	515.3976	145.179	725.3988	71.423	160.9024	77.6291	118.4185	205.8588	67.6485	186.3541	117.3562	237.3847	87.5185	283.8049	169.6022	269.2098	189.9823	169.7024	114.843	185.3043
BSG	111.9252	128.8274	143.7738	92.9503	84.6508	77.1703	193.7901	808.6659	115.5417	192.1828	173.058	142.5486	255.4616	78.5954	125.0857	184.7294	124.7056	88.0111	181.7716	201.5976	224.5216	110.8863	115.0678	160.3626	93.5814	140.7897	160.1012	196.0479	121.2153	213.3422	183.8687	101.7377	133.9176	194.9009	122.6615	228.2585	101.9984	152.5766	150.2309	127.8691	143.1957	106.3362	229.0024	209.7674	313.6941	190.1255	266.1815	130.7655	170.3494
RPS27A	96.2186	82.417	97.7114	139.1662	174.3515	85.7648	130.3517	269.1137	125.8187	108.4212	141.8617	104.5809	224.154	166.2705	124.5691	102.4126	98.1805	100.9257	217.505	285.6593	124.4593	174.6787	178.5478	113.135	67.3014	103.3674	107.8185	113.5875	146.0489	193.4082	40.3852	522.5743	103.9892	133.8759	91.2783	100.0526	164.5983	109.6304	185.1756	115.8837	156.7001	73.9467	223.7823	191.771	229.1174	262.8437	213.766	98.674	217.1133
RPS13	134.0576	112.8847	65.1939	180.3846	127.6472	146.8933	140.5006	231.522	121.6564	126.1691	117.627	146.8073	88.2476	300.498	163.6035	130.0231	118.8386	124.7318	153.9725	338.3097	139.4011	157.99	156.7999	113.1875	80.3495	115.9786	95.9977	154.7378	200.2584	190.8747	76.4802	290.1363	137.0624	89.5738	131.859	82.5133	147.5515	118.9311	127.8179	98.6545	163.9068	96.663	137.513	235.1452	233.3273	163.2185	470.5647	122.967	237.9459
RPL32	138.1006	79.5541	97.6397	107.466	132.2424	153.848	136.8748	911.546	135.1647	104.5012	91.4174	163.7081	131.3952	292.691	106.7506	96.7391	124.2372	92.7365	112.7712	352.2684	146.187	200.2824	120.1154	148.1746	69.0674	76.7462	90.9622	141.6317	211.8507	192.1225	122.3603	236.8448	162.6185	84.4882	103.9998	106.8093	162.1423	85.7138	234.6794	102.6601	118.3032	63.0052	278.9481	226.9511	330.9358	133.6456	255.5569	143.9125	136.9533
RPS9	115.4574	100.316	83.2723	130.162	137.8692	127.5165	130.5496	432.1516	123.6091	118.2938	141.6248	137.9227	140.9073	312.2534	126.9403	119.8117	119.1373	115.3297	161.3221	362.4981	113.9125	182.2033	117.7084	126.8491	77.5143	80.8175	119.0684	145.11	187.8352	225.2539	63.0772	496.1013	128.0776	111.3557	105.0123	113.5066	141.4585	107.8185	164.2602	84.3458	163.3973	68.1216	249.7186	183.0479	223.4285	202.4493	205.954	102.6072	179.7778
FABP5	62.7194	63.5436	277.6007	684.9184	151.8418	133.8831	189.5949	6.5761	37.4004	169.1141	79.7191	272.3622	26.8011	178.719	506.0443	50.467	58.9303	26.0596	127.6965	110.0978	74.9411	667.5148	36.3159	2.1055	357.0151	192.0122	235.2353	255.1523	107.4189	464.3229	57.3298	1437.7615	251.356	29.7937	88.9282	25.5259	6.4441	132.4819	24.9734	249.6898	14.8829	149.082	33.0104	283.7521	30.9819	11.7258	114.2952	87.616	143.6633
FOS	252.5735	32.1189	194.8475	233.8735	53.1139	101.0997	38.3321	68.7385	66.8133	41.3911	365.6054	13.692	91.569	342.504	167.8547	142.8975	38.7237	62.4977	40.981	27.132	71.6936	52.9893	30.6034	232.4701	68.9075	297.7311	151.4293	222.2561	240.044	26.6896	343.0796	28.1367	113.7667	51.4789	448.1053	211.2588	83.592	82.8669	40.0937	328.3927	63.2132	320.6432	65.9485	32.5295	106.9058	173.3032	432.9778	105.0772	32.3297
GPX1	170.5394	107.013	140.9256	30.3482	162.8391	171.8527	173.6839	430.4349	209.1979	100.0691	133.0852	55.9236	228.8419	359.6733	56.8555	131.8848	133.1827	118.3313	111.3059	570.2735	167.6078	156.9965	126.2953	198.1985	39.4297	70.133	104.1156	110.0887	212.1332	190.2803	108.3774	269.7881	84.1592	104.7681	121.6352	114.6901	364.6961	84.8449	352.0079	171.4724	148.1237	89.8149	342.83	206.7084	297.2722	128.5105	254.5837	108.8604	192.2035
EIF5A	99.0427	129.0638	108.3612	125.1515	282.8846	158.8598	115.0555	254.6383	167.6312	172.8256	91.089	145.5172	128.0206	139.2074	211.0942	159.2642	88.2895	98.0937	256.6139	312.2829	243.2592	201.9829	90.0438	94.1642	83.0516	149.6861	184.1083	193.7827	168.7731	198.5192	108.6282	186.9159	128.281	203.0869	159.2019	181.5062	130.1408	165.3742	154.563	92.666	99.0776	147.5043	169.6441	111.5714	225.0136	105.8369	186.2619	196.9081	201.5852
LYZ	219.52	12.2416	147.8234	11.0615	90.8379	33.0998	70.755	14.2409	152.8456	24.6926	28.2094	10.6076	19.0408	26.8307	31.3434	39.32	178.6307	604.1116	4.4068	7.7832	23.6159	16.0954	75.659	18.6992	27.3589	26.4722	32.5035	37.3681	17.3433	170.1491	16.7097	1.8416	156.1492	29.0814	1132.1945	75.5383	761.4821	35.0533	368.9853	153.7799	84.9532	27.9741	20.3696	24.5821	34.68	31.5901	3.9504	25.2131	31.4735
YBX1	86.2299	131.3652	371.0388	105.7295	157.0086	143.2443	241.4737	122.993	124.6932	128.0166	127.8781	122.4056	175.042	110.7215	111.8664	190.3605	144.0194	150.302	161.676	158.0501	192.7696	201.9409	201.6293	94.362	44.0915	117.8687	150.9205	129.3688	108.5441	137.3335	115.3433	72.7623	96.0636	93.3882	125.8235	197.7932	146.0562	136.7256	184.0944	128.5341	184.773	150.5994	258.9437	133.3485	227.1127	224.5231	176.0362	194.5443	355.0111
CD63	131.4498	138.6641	157.309	113.919	113.6664	79.4609	186.7244	538.6052	167.5772	124.2347	118.263	79.5643	238.463	165.9628	53.7352	141.4034	172.7121	135.1592	101.4494	380.2542	166.7666	220.57	313.2614	177.364	49.6859	88.116	127.8466	146.1602	120.9014	160.2971	125.16	189.5772	99.5444	134.0179	136.2862	200.6237	297.5103	129.6151	173.9437	164.332	165.0904	178.8745	171.4405	138.168	247.5466	155.6971	134.1249	139.2014	124.3373
CD24	580.9143	120.7089	117.6553	152.0377	126.0582	148.7384	36.5477	7007.5776	84.0542	151.0705	93.5706	375.8968	223.2841	704.5419	305.4933	122.4328	207.9124	159.5085	67.2218	18.7591	84.2513	426.8983	57.1003	147.4536	430.095	258.7724	149.9047	385.3881	431.1435	253.0463	164.7161	95.4684	270.5808	429.4687	119.9899	70.1055	45.813	124.5236	67.1017	54.0017	23.4828	120.7774	249.0882	524.9876	110.7692	29.5482	61.1294	99.8361	21.7763
EIF1	118.9581	144.1321	100.9005	179.0247	197.3751	132.1913	146.4023	226.0506	170.8512	101.4961	184.7584	88.6402	170.4366	150.12	156.6762	131.4925	110.8838	201.9489	142.2156	223.6386	151.3824	143.9732	234.2257	157.6009	92.0243	127.1536	137.4826	132.4326	141.5621	150.3027	120.5815	262.0732	114.8792	156.2671	101.4069	114.2048	225.6834	103.2108	171.1302	103.3232	171.626	92.5235	159.3729	192.4591	253.1602	184.0368	160.8637	132.2143	89.0753
IVL	268.1914	208.2933	249.0267	628.2764	86.7922	175.5899	15.3726	0.5783	152.2494	159.1949	64.4699	650.4853	38.3988	149.6601	298.7832	64.0676	224.201	78.7959	192.9207	4.5315	113.767	20.2638	85.2103	47.0351	1262.4182	263.98	184.2632	247.6549	241.2782	362.139	16.9184	201.0063	126.1538	413.7007	39.0035	13.3417	57.4259	211.9799	30.7556	18.8381	78.9128	76.8797	82.1927	99.1072	50.8805	3.5937	7.9248	106.471	91.1903
SDC4	123.6606	97.0396	102.1507	205.0593	84.1884	148.586	104.8379	200.1415	19.5048	86.724	181.8801	52.3621	198.6661	102.1356	79.6173	215.3381	182.631	97.149	149.7373	146.1052	232.7792	150.7158	85.3155	274.1712	30.9798	187.3694	180.6514	221.3954	126.1403	229.0147	221.6754	79.4446	74.9548	93.9057	179.2406	286.0906	138.8257	538.826	158.5347	146.8091	62.2082	140.6319	192.3272	284.4524	87.1711	56.3277	266.0582	212.597	426.2091
COL6A2	10.4523	324.1922	248.1318	100.3236	93.4902	55.1135	137.8978	482.6506	301.8255	458.1997	18.2568	115.7509	195.9572	3.5004	30.7878	83.9799	364.9171	145.2279	267.8896	78.686	165.7643	66.282	211.0762	337.2119	18.1456	43.829	171.9907	74.1744	7.8733	31.2545	17.0936	37.4439	33.2314	46.9772	63.0638	618.307	223.851	233.9932	53.3116	298.3381	208.8709	154.3352	33.4604	25.6006	36.9791	467.9081	178.1756	32.2357	68.1318
HSP90B1	84.3599	89.6712	124.9383	136.8326	103.5525	102.6965	146.8782	257.8398	133.2319	95.1836	127.0393	78.1705	313.2349	46.4522	178.8684	184.6292	92.4183	146.5994	181.5646	404.6487	214.4351	196.7374	280.6015	119.82	47.6302	162.9405	124.4687	146.3224	85.7963	151.1457	155.4642	323.5309	109.6294	119.6316	146.9411	166.7666	187.0046	123.2665	148.7612	103.213	105.3714	141.7302	153.9616	163.8839	230.1121	169.6546	147.5102	172.2394	166.0127
YWHAE	128.7544	129.004	153.5557	177.8783	281.2757	157.9286	117.2313	144.5539	175.3761	127.093	160.4293	144.0218	133.4025	202.9846	154.7353	161.5484	103.9237	109.3082	202.81	152.7427	215.577	220.6708	113.9049	161.7959	77.5248	107.834	127.5709	168.5142	149.684	194.1097	186.5354	126.8473	149.9209	182.8315	146.3751	175.0155	176.3757	176.924	165.061	101.8733	133.4535	156.3793	164.0485	92.4266	178.993	235.7122	209.3504	180.2087	185.0494
GJA1	57.8504	225.9799	175.7217	510.4184	173.5211	41.2134	256.8803	12.9969	147.6239	333.0482	97.8697	242.1889	238.3829	44.2184	236.1691	184.0158	133.1023	88.0859	224.7943	11.6246	92.2256	239.173	133.5388	44.7	319.6988	172.4754	76.831	151.069	16.5206	124.0369	33.7161	203.6306	91.0299	163.4496	121.846	165.837	115.7285	196.3919	5.9011	50.0634	96.2516	161.669	10.4019	252.8164	49.756	93.7921	87.2981	70.1261	106.506
FLNA	43.3859	223.5114	469.776	93.9147	174.7095	120.0969	139.7799	88.6644	254.7967	187.2579	181.6186	126.9761	188.9155	6.5393	57.6833	393.9259	230.4958	114.8517	562.4715	123.4729	289.3473	114.9179	63.9196	173.1667	37.564	146.3899	221.5247	108.7656	48.7426	100.7012	59.4938	30.0874	166.1803	86.3254	193.5817	497.7976	150.986	38.6557	143.4739	79.9321	136.096	216.9275	46.8846	92.1538	69.3156	157.1323	183.9872	493.0527	184.4298
TSPO	155.0771	108.7066	75.4559	155.0578	149.3437	160.4976	84.885	376.9205	163.2928	227.4335	134.1553	106.6264	96.8481	350.9946	130.5878	126.4357	106.6679	97.7715	119.9732	329.91	79.9268	151.0875	97.368	211.7175	98.4536	113.3704	83.6718	141.7766	264.5724	273.7586	175.7355	250.9928	108.9478	82.4209	115.6848	168.2752	204.5007	92.5992	141.9628	144.7537	205.5873	113.1477	322.8307	118.6638	311.6809	122.0964	118.5926	115.9895	138.0948
IGFBP4	39.9485	123.3859	155.2662	125.3534	207.8314	93.6526	206.137	231.633	242.8186	175.0001	112.0382	72.8679	432.5455	40.3087	52.0015	119.8195	287.0296	244.1531	125.8891	156.477	82.8391	46.4118	156.981	149.5643	15.7943	50.9902	160.4032	105.1994	47.6833	62.9389	38.8239	131.6157	32.7282	137.2659	115.6643	331.1606	125.6197	155.9875	114.3367	211.706	190.6102	126.8221	206.5337	75.6721	120.874	186.9688	50.8655	53.7931	66.1316
CFL1	73.8183	113.5686	139.267	132.2279	118.2873	113.2874	154.1982	292.6652	110.9304	131.3716	79.7388	127.5656	135.6642	59.1791	103.1877	188.3408	250.844	118.3168	148.4194	258.7935	144.3035	166.8937	135.6176	101.3926	110.9923	146.2474	173.7201	143.356	99.0127	211.445	103.8333	105.7098	126.108	103.6363	141.3185	185.8855	177.8333	128.3335	153.3237	99.0703	105.8339	120.4051	119.4979	159.6834	152.1363	110.0246	161.5828	114.8064	132.4986
APP	63.7285	130.2623	179.7362	75.7561	134.6688	73.7907	106.6526	138.4631	119.7383	140.0921	133.1637	124.5588	362.0783	16.9094	54.565	225.8263	193.3127	156.3283	243.5999	45.2312	151.209	124.5339	189.5065	148.0348	75.7307	120.7625	177.6884	190.1871	28.13	163.3778	128.4781	25.6606	139.8664	118.3565	117.1703	352.6596	155.6689	181.5554	50.1742	83.8897	95.1303	254.2954	75.1005	233.4662	147.3447	103.5248	119.1259	116.3513	145.0524
CLCA2	171.0726	167.114	263.2794	279.9263	84.7627	101.5819	159.9962	1.7205	55.876	270.7187	37.0471	280.6316	14.5042	167.9457	176.3843	211.3605	221.8748	81.5847	229.8723	11.9738	170.2488	147.7358	55.9073	25.236	235.537	186.4057	312.1854	208.7112	167.1204	118.2127	108.125	60.1759	327.967	113.4948	156.5985	253.3257	3.4546	189.1565	111.8673	99.3689	175.7285	186.6659	23.8861	342.5031	45.329	117.002	174.4894	104.8704	74.0414
CTSB	90.1657	214.7258	178.4134	99.4939	107.0371	192.739	231.7618	151.0141	143.5821	128.8038	80.2436	60.137	141.2509	67.7249	153.9731	110.9078	97.0107	125.8022	117.2992	139.6445	170.0639	147.3991	189.6745	80.615	84.5845	159.9388	234.7238	159.2112	107.589	143.2897	148.3007	61.4806	104.4575	86.0552	139.9676	231.5398	338.67	135.8495	199.0637	271.8073	182.3297	119.2689	75.793	194.6036	171.7314	130.4225	162.467	320.8781	170.8182
ARF1	131.3903	188.4652	145.0085	138.9625	160.632	143.2534	183.4271	247.6478	182.0021	134.8157	94.4707	130.1804	172.639	123.9766	111.5774	128.3909	137.0908	149.6571	118.6323	162.2224	161.8087	184.6332	258.2348	131.4854	106.8809	98.1346	196.3729	164.46	137.2723	151.774	187.5076	43.0469	134.0703	156.03	133.3258	143.7761	134.348	118.8787	127.2437	152.9939	173.7637	142.5195	158.3448	162.8662	100.4534	179.7421	143.3279	132.1735	181.9546
PDLIM1	122.4668	127.622	66.4447	105.6923	100.1033	146.8897	237.5592	55.376	71.5885	233.0503	100.645	128.5307	315.7368	74.7395	86.8927	206.8087	116.3948	152.7363	206.0142	199.4291	101.775	96.5194	95.7615	142.9569	68.2797	149.6851	145.9982	215.3442	165.0245	214.1967	87.0266	62.7296	114.4553	88.123	129.3557	139.9895	75.608	110.05	87.2997	97.9604	160.9677	248.0704	155.2981	167.7967	114.5036	77.6146	265.4801	118.5745	190.8988
STATH	34.285	0.0145	0	0.0105	22.3168	0.3235	0	0.0176	0.0085	0.0503	0.4689	0	2.069	0.0686	0.0097	0	0	9.4974	0.0088	0	0.1848	0	0.0778	0.1359	0.0102	0	0.0089	34.7149	0.295	8.0197	1.7192	0	0	0.2066	71.5206	0.2233	0.6108	0	0.121	0	0.0507	0.0176	0.3071	0.2112	0.1867	0.0095	0	0.0095	2.1819
PRNP	82.6951	266.1427	124.825	211.3151	107.2598	95.0966	159.8546	27.8612	198.5718	207.977	22.7891	138.6664	101.5021	36.079	157.4729	319.2532	247.7972	135.7761	285.3023	135.895	240.1666	72.5831	116.0405	108.9878	154.9064	291.6038	185.7149	177.7737	51.3644	165.2783	23.5295	109.1959	241.7393	128.6722	126.0885	397.1558	101.9959	452.1423	96.0374	129.4947	153.0396	113.1712	29.5511	227.847	94.5228	66.2456	248.5369	168.9379	105.968
TPT1	151.3804	71.9733	66.5938	108.5483	84.1719	57.5703	107.4119	243.3222	107.0355	107.3388	98.45	152.702	80.425	333.5932	118.5522	103.6105	131.9494	94.4825	134.3496	231.8742	208.1499	162.6227	139.4985	136.3378	125.4579	63.556	77.5429	132.1839	189.7557	216.4258	70.6477	160.6991	167.3406	69.3443	118.3346	123.1198	114.8029	85.2397	117.5907	118.2679	106.6748	77.0688	125.2672	214.2902	110.0844	111.9193	205.7123	86.4768	145.9334
ANXA2	217.7805	141.5941	207.8982	87.539	138.7239	124.3211	146.0636	132.5243	105.7512	104.8864	58.8652	137.158	201.9693	256.8393	87.8287	158.4546	116.0761	121.7986	119.3669	274.8783	153.1813	201.0177	174.648	171.3012	94.9654	157.4094	192.6896	163.593	208.8603	331.4211	141.7129	115.9793	166.3154	61.2057	169.9897	151.4441	111.0802	148.2109	107.2851	169.504	75.1415	77.0242	139.2036	201.3477	156.6983	65.3687	241.9492	148.4515	187.0498
FAU	93.2332	98.6172	82.3677	161.2192	136.5535	100.4884	107.7548	432.2651	109.6752	104.1131	129.4816	94.0176	132.6915	183.7065	90.1129	111.7938	116.9768	101.6761	139.2177	325.1138	98.051	135.0883	212.9531	104.7566	57.5285	100.045	129.5735	114.2164	129.4307	266.8026	93.8769	457.8415	89.6161	92.2122	118.6466	112.903	89.1339	89.8421	198.0946	89.1997	122.8514	89.0497	187.1452	120.796	210.2207	105.1641	151.1632	82.4596	120.2376
RPL6	119.3537	105.188	82.2518	151.9478	166.6241	117.7396	105.5924	243.7327	127.103	121.9649	118.8177	140.0898	124.1039	202.9185	169.5332	129.9314	86.3615	105.5822	132.538	241.2135	138.5491	148.8954	135.4783	136.3063	59.6714	112.6524	93.3036	145.0342	162.1326	184.589	75.9871	206.2058	115.8859	131.5686	100.8138	100.3798	139.2658	111.8342	185.5375	104.218	139.4902	67.7223	177.5631	161.9409	194.6802	115.7677	200.7788	117.9413	148.4731
NIBAN2	643.4028	204.6033	198.6608	111.5985	127.2337	317.2247	71.548	78.8164	143.3974	141.6069	110.7937	195.6145	104.0359	362.1449	214.9946	145.3805	135.3123	215.2955	154.2917	179.9471	77.3086	126.5839	54.3507	179.5069	184.3893	230.3087	186.1057	202.561	434.5468	214.1322	244.9953	79.1143	333.6753	260.0843	227.3245	70.7351	97.9791	262.6494	138.1893	145.9073	157.9574	108.9776	364.394	121.9157	105.0802	84.1401	150.2124	187.6129	188.0607
SNRPB	58.3725	146.9989	94.4225	113.2972	216.0202	153.8409	119.9021	387.4315	246.0939	105.4603	83.1601	82.5187	98.9996	117.638	104.5123	157.1811	138.4354	118.4207	133.9034	439.0851	140.232	170.8335	153.2763	127.7984	58.1055	184.7689	144.2142	105.5905	102.8603	147.7182	56.0539	167.8282	86.7234	141.3182	107.1786	59.2117	133.1376	137.7263	208.1472	122.2385	141.9891	50.8668	264.7548	109.4426	263.9662	121.1393	155.0524	180.8059	101.7963
VAMP8	147.6477	82.5837	125.667	159.7301	126.8692	96.4118	164.868	257.7565	82.4912	108.999	92.1815	105.9155	96.1197	266.9798	109.1483	80.2194	105.4878	101.0085	145.4839	269.8088	80.9473	146.5828	135.5678	108.8706	185.3126	109.2304	111.6942	173.1191	197.8354	195.3957	151.066	644.5564	159.4916	122.0357	107.6668	72.7603	189.452	91.8478	143.5056	176.3791	113.5689	128.1857	225.6319	192.5757	211.3328	78.3828	104.9065	75.2493	157.5041
DAD1	94.756	65.7276	128.8316	204.7681	314.1362	90.2634	144.7996	289.7628	114.5365	141.9589	117.7456	103.435	213.6059	166.7081	111.8348	84.5468	161.2608	134.6801	75.3943	144.0711	118.8657	122.7811	216.1208	116.9046	79.9087	150.6204	93.1438	133.7398	121.9852	150.1985	123.3699	178.3251	81.8248	260.6235	93.8129	147.4347	255.8329	63.8497	166.8359	97.9555	139.4739	105.7136	176.2651	136.1551	249.1201	152.2239	166.8018	117.9905	142.6513
RPS15	67.2702	69.9389	62.3086	74.3508	128.8209	72.9871	87.528	532.0781	163.566	103.726	190.6052	98.2095	164.2417	162.4613	129.0851	93.1745	86.7145	65.4114	106.0329	315.8658	104.3162	138.2005	80.9347	124.1239	58.3081	49.8583	80.4358	126.9639	142.0226	189.7423	85.7873	187.8899	93.0634	144.5024	75.0527	78.8891	144.7612	76.5813	219.011	83.3203	124.158	46.9243	252.3631	139.1771	239.6079	141.5297	196.2146	56.6536	121.9315
P4HB	176.4787	115.6324	224.1173	121.28	141.4635	126.7863	112.4003	128.3952	118.2588	161.4918	96.4683	161.1483	265.7084	182.6985	154.3948	136.3627	134.5803	187.6909	256.4334	117.5055	154.1737	150.8769	191.4297	130.081	141.8884	175.5059	141.3993	145.8884	179.693	171.8919	181.4146	76.7322	152.2621	131.6547	123.7346	158.708	127.187	155.1562	87.5343	125.306	154.9303	153.5059	184.4669	187.0523	123.0967	213.1939	113.5475	114.0224	102.6876
NOP10	93.3405	120.6003	147.5178	175.9273	198.489	117.2185	170.1723	216.6839	165.0654	98.861	83.3618	129.1348	218.4978	180.9865	94.8468	111.9861	85.7639	124.0965	161.9781	269.7837	141.0428	157.9364	125.2872	82.5944	83.8179	132.226	124.1524	153.2592	117.5244	202.4793	102.1038	243.5928	104.042	169.1194	94.1845	105.6684	131.1884	127.5513	141.0614	122.2017	127.682	57.4088	195.8685	183.6677	186.9254	89.8369	155.1592	100.796	122.2021
PLP2	134.7509	121.2746	160.6986	116.3111	151.8616	170.6388	192.5314	111.6926	181.4585	143.6799	275.9894	120.1364	179.6964	148.361	153.8401	90.8297	128.2227	126.892	126.8169	110.9724	148.5048	211.5453	161.3063	131.6273	73.1474	84.6706	131.7185	144.0589	165.4345	205.5167	126.0321	66.3801	82.8793	127.44	97.6402	79.8626	130.2919	109.7606	230.4153	104.4183	197.7736	146.5869	144.6749	217.0555	261.5733	138.2922	210.4168	211.1627	174.205
CAVIN1	56.5121	160.8556	149.1019	57.449	148.0119	118.7109	216.2053	118.3795	136.7343	199.8553	23.6613	130.4585	202.1392	16.4453	113.7505	240.5537	216.8034	144.6966	137.0419	190.6918	156.0205	112.813	85.0861	97.7948	50.1458	211.8861	105.3372	142.3184	48.1155	87.7644	42.4222	69.6402	101.5381	83.1893	201.8489	189.1755	122.3443	281.6266	45.1053	102.6055	172.0767	233.8942	75.2208	179.0077	112.0688	97.2667	209.4652	119.9078	107.4164
MMP14	40.7482	155.627	218.9503	93.3015	160.2992	71.4117	123.4493	78.3959	243.7987	215.1755	46.234	55.0381	265.9907	16.5184	36.8609	133.4564	297.9809	102.4149	148.1858	46.7541	200.854	136.0975	251.642	209.2713	32.9298	93.909	136.9736	146.093	34.7954	53.1112	117.8569	44.8295	128.0832	158.6396	76.6947	469.5507	175.9403	131.1462	99.8615	137.0751	147.8322	179.3018	80.0659	112.6239	100.7248	352.4037	150.1162	115.3831	62.0247
ODC1	17.9734	145.1148	229.9726	159.3015	661.0764	144.3194	37.059	27.687	157.765	51.067	56.714	197.8648	40.8644	8.7204	151.0471	88.0551	50.8691	228.4886	202.7755	29.6947	55.1682	55.0191	65.1052	136.9535	21.8659	112.2195	153.9561	38.6235	35.2061	24.8403	27.7749	21.685	8.3969	551.5674	35.6721	93.7688	168.2527	290.336	31.0221	11.1684	816.5818	27.7893	44.4659	28.7585	38.7202	276.1018	93.2541	79.7648	36.5415
YWHAQ	117.3769	180.9407	266.1209	94.7599	169.7873	151.2324	115.3092	48.0736	110.5489	163.5329	116.2645	173.784	134.4098	180.8774	111.6634	129.7952	180.1127	162.4768	115.596	94.3903	155.1831	157.7077	136.4714	104.9265	102.918	194.9428	170.2908	159.156	113.256	123.5521	144.2088	43.4836	150.6533	211.2624	131.6465	104.0086	113.1352	215.1823	137.8352	88.0918	163.3725	121.7239	123.9326	119.8897	137.3847	101.6007	186.7543	151.0095	122.7683
TIMP1	27.9799	107.1381	111.6484	26.6085	91.9629	30.645	117.5022	627.4329	219.5651	90.7512	39.2116	39.403	304.5989	11.3141	19.3512	91.6888	323.4841	131.5118	88.0703	325.9487	313.9566	61.3056	278.5782	153.3299	11.8245	28.9128	101.1459	85.0039	30.4488	117.3255	17.5939	56.4534	21.8814	49.1618	146.2872	260.804	90.7705	120.5041	136.2591	114.6755	117.3342	219.5372	62.2067	66.8114	69.1843	111.9771	121.5277	64.0851	57.0269
ITGB4	78.8545	96.3269	141.0196	77.6261	123.7277	226.4514	122.6888	15.8361	70.1926	145.3853	109.4447	102.2959	227.7954	8.0976	58.8004	280.9213	188.963	119.2941	222.062	142.5155	173.7932	337.1471	55.3199	174.9003	32.6096	202.3142	89.2183	127.6603	40.2591	133.1118	56.8769	17.6614	86.8389	118.0598	226.363	219.7658	82.7331	255.0395	31.2977	89.3881	141.3878	298.9506	116.2789	131.154	187.5346	82.828	240.8678	222.1768	237.6119
RPN2	85.6508	134.3268	177.7428	112.8006	141.9128	105.1401	119.843	201.8079	187.5433	120.4527	158.6577	72.5261	298.9401	70.0967	115.5662	131.6645	121.4218	148.2902	265.2109	162.1534	380.2567	123.8876	127.8991	126.4446	51.7154	343.8244	192.7153	144.6197	101.3775	146.6555	136.3244	183.1123	94.2925	126.8715	119.0795	180.3257	144.7371	146.541	140.3404	140.7364	156.0899	128.5013	139.1918	164.3073	105.3718	124.3494	82.7554	146.0767	249.1136
RAC1	182.7033	131.2499	163.8142	118.1808	85.6677	124.3596	157.7915	131.1083	74.0708	135.9165	136.287	115.4708	96.7908	154.7036	122.2977	87.2179	140.2454	144.6281	96.8171	327.914	122.4056	162.1305	127.1679	193.557	109.2247	128.5884	159.2712	153.2061	143.5073	185.3681	189.8907	111.4202	128.426	100.8691	118.537	197.642	181.608	140.9101	165.8678	147.382	171.443	114.0394	194.3734	189.0672	164.3501	79.976	108.2574	152.854	136.4367
CLTB	138.7437	61.8863	98.5875	177.2716	72.5476	125.4207	333.7198	143.3219	36.2578	130.6656	57.4737	152.6666	48.2232	150.4842	100.5321	66.1791	150.0565	71.2514	111.031	228.9479	69.2892	112.8673	113.0316	113.0846	305.7438	155.0632	83.3402	165.4845	219.888	171.7359	88.6613	505.4404	169.6979	58.5473	214.8321	53.702	92.6174	68.0232	89.1113	176.3998	73.8598	131.1584	318.2402	205.7239	80.9265	62.7142	245.9869	58.3714	169.1963
DES	0.2841	0.3277	19.816	1.1742	13.4923	0.4106	897.4026	0.7975	103.5352	159.7323	0.1727	0.2036	0.2967	0.276	5.0744	461.8054	215.0714	8.2445	91.1435	1344.5835	380.0217	0.1748	0.0541	0.1014	0.1855	6.5766	6.5253	0.1758	0.2567	0.2768	0.0494	0	3.2998	0.1884	0.3355	155.67	29.6292	130.5064	0.0947	0.5096	184.33	734.8149	8.8644	0.0102	0.0928	57.8689	4.2037	0.1812	0.0075
NDUFB7	87.2915	100.7337	59.9088	110.4075	167.6889	180.9154	115.1258	414	108.3528	85.8741	162.7233	86.4955	117.6102	232.0911	100.8083	74.455	60.2794	99.4994	100.2834	433.801	77.2401	204.0997	191.2994	96.5196	49.6648	69.9636	66.7434	115.6248	141.2762	151.1704	124.2343	864.309	78.9961	238.71	55.8003	84.3739	119.4363	59.008	174.0291	137.6774	160.4346	86.2635	389.2929	74.6621	266.9225	133.9795	137.8313	114.4507	77.4458
SERPINB5	140.2817	206.3496	149.4441	221.0638	57.7144	263.538	97.7232	3.9003	74.6765	246.5149	47.3342	337.9473	143.1104	127.8382	201.8779	243.5519	138.3916	114.7981	278.8837	36.3282	149.853	255.2088	36.3738	68.7869	264.5299	266.7346	174.4745	98.1796	186.0516	172.9956	48.2866	58.9488	187.487	183.6876	165.7756	89.4324	39.9773	249.6466	61.6047	50.3819	113.5322	100.1035	80.0122	197.4963	81.1185	46.0444	384.4909	197.663	129.1025
MSN	54.7753	122.373	267.2683	111.8987	87.7414	128.861	135.6285	46.5006	131.5195	170.2244	127.0621	117.3206	128.9695	9.0526	125.579	300.0242	194.9945	138.396	189.8971	74.0036	240.2283	142.2466	109.989	133.2333	47.4288	197.2908	85.4287	132.9834	34.1215	81.8029	54.3341	17.5127	160.6661	45.2685	153.5271	430.471	125.0144	267.4744	110.7613	133.7831	83.629	222.0183	11.1018	119.4933	105.4749	115.5364	189.4588	310.1054	188.0301
PSMA7	63.7139	139.6166	153.2986	108.4259	175.1547	96.6587	146.8426	190.8911	75.8088	99.7415	169.9662	77.2585	159.0134	133.2446	121.0275	131.7252	117.7886	110.3914	245.446	400.9784	199.5443	127.0677	135.6111	85.1015	50.4951	139.2449	100.6344	134.5945	99.5713	165.2792	101.6173	395.8525	90.4966	144.7899	120.17	126.6716	127.0553	149.8617	127.9289	116.8723	127.0125	99.011	191.3754	98.6342	128.6856	149.3394	139.6112	128.5481	284.2019
RPSA	101.9014	68.7357	83.9245	88.1109	131.5144	140.1657	107.643	326.7325	111.4659	102.005	62.3743	123.8373	91.3064	325.9438	86.8224	100.9651	85.7967	87.6349	119.5911	360.0074	194.529	176.4501	85.1573	86.1043	49.1429	59.8688	96.4163	114.333	191.7666	155.9721	50.8364	366.0328	118.0357	57.0674	88.6894	100.8566	131.1063	63.63	113.7873	99.2995	101.7896	60.6155	239.8863	183.818	135.383	106.6009	222.4694	136.4692	96.7648
EEF1B2	126.7961	96.1597	54.858	99.5359	95.9176	112.9722	113.2116	236.5203	158.0886	130.278	120.7612	170.1977	98.8726	432.082	129.3968	100.2566	110.6508	88.3518	69.7221	177.155	63.9793	154.935	112.0846	119.4769	54.8761	70.2152	98.8275	100.9957	202.8233	142.7568	85.102	188.7602	122.3325	74.4192	112.5176	97.5111	200.4131	103.6974	200.2885	96.8279	157.4447	63.5464	146.9555	135.7711	136.1987	77.5175	221.2949	87.4618	89.3979
LUM	5.9134	301.8184	204.7562	77.7236	57.2834	52.0391	89.4012	80.1566	293.0144	241.0561	11.3004	58.2176	328.1439	5.3629	69.1039	42.4886	162.8816	190.8959	200.0363	20.2283	120.8452	29.6725	316.8426	76.4681	22.3684	34.6738	174.8758	46.6025	2.808	53.5418	17.2954	19.5111	21.9382	61.5229	34.4254	333.1944	134.13	118.2479	55.7514	276.1497	218.7406	76.0892	58.1349	229.4164	19.9058	323.5942	63.067	32.3353	57.3646
COL6A1	9.7255	314.661	238.218	81.8565	85.5807	55.5749	99.015	269.3825	226.1705	462.8626	13.4667	130.2804	127.3761	1.8614	24.1539	69.693	273.2376	138.72	234.0699	30.7832	164.9713	63.6831	192.4191	341.7541	18.0482	40.6762	161.0593	66.7849	5.4039	23.1464	13.5864	18.4341	33.1107	51.082	50.3671	660.8988	247.3628	235.5162	37.7614	274.5094	268.796	126.0841	18.5042	20.6297	25.1332	439.857	155.5173	37.0511	50.9822
SLC7A5	80.7662	231.0109	196.5949	55.7689	43.1783	83.1934	256.9831	53.91	36.3362	124.9126	24.557	300.8302	223.0102	28.9052	120.4742	273.9719	156.0432	167.017	204.5178	148.1312	184.6015	147.1664	31.7215	9.1039	47.825	224.8315	248.1486	240.1106	42.7778	121.5247	88.6964	33.8797	98.1553	50.7548	126.6958	184.0663	11.417	268.8049	39.6739	67.0649	213.0888	134.4435	45.2675	54.8662	106.0584	150.5879	192.3773	72.0833	109.4686
AKR1B10	41.1933	929.6811	237.7771	215.3185	692.0853	109.068	46.952	11.3374	472.199	144.2533	17.4593	58.1834	44.4637	71.1917	159.3652	11.109	62.6518	21.032	1.697	30.0285	44.6626	3.2317	18.9223	3.9598	169.3093	124.6225	153.5492	128.724	132.3905	114.0043	9.7683	49.1053	192.3148	505.1032	43.8462	6.1628	9.7144	71.1808	115.6104	77.4124	48.7781	101.9158	62.4102	30.9546	35.5348	94.9406	7.9245	25.1332	18.6225
KRT15	176.4236	8.9093	20.5054	7.5934	33.5145	6.0318	1.83	238.1451	48.4271	26.646	1535.8032	16.4963	109.5632	265.8512	8.0076	77.7457	165.0552	42.4453	385.3186	5.9677	58.2659	34.9892	3.9004	215.8233	3.2212	9.3977	18.0231	14.1042	220.6089	123.4755	485.2807	293.0246	83.4966	282.2973	52.1208	48.4773	761.9724	16.6898	175.0882	10.1956	55.849	298.3201	712.7381	52.1349	961.3881	296.4972	20.6907	6.7562	7.3125
PGK1	79.2606	167.7775	214.7341	145.2139	322.5518	132.9131	96.8398	168.9293	221.9394	121.8073	267.0599	151.9657	108.1836	190.9632	136.3419	206.3644	89.4337	130.4656	101.8608	149.2112	206.3567	254.2941	101.2539	82.4175	67.6029	210.6548	87.587	103.803	82.5524	138.155	94.4872	43.993	154.0106	103.7196	107.5974	115.789	179.0911	148.9015	128.7308	87.1631	107.7501	143.1661	80.6622	141.3151	130.283	104.3942	115.4261	280.8553	165.5159
H1-0	121.3753	65.9871	273.9324	96.9122	167.2618	125.01	89.5559	270.4929	252.8551	66.2011	51.9767	140.4881	120.8578	149.0991	53.2773	59.367	98.4949	153.3614	74.419	84.8579	94.7759	214.4042	620.911	30.9446	98.3593	169.4303	108.4464	102.077	108.5919	78.8903	14.8367	33.7252	103.8109	160.298	72.3286	113.2649	82.5457	191.9554	140.9939	19.7787	297.8243	116.2818	113.5828	124.2251	74.0295	179.5716	58.7786	166.7156	98.0667
RPL28	89.0704	92.7665	84.1017	111.6985	102.368	98.1362	100.7155	380.734	111.7201	87.8253	134.9336	108.0766	160.1231	152.6877	101.3404	72.6343	93.2632	91.8092	150.9079	200.0426	123.9825	134.4768	71.7871	122.3935	60.7473	46.5859	86.3097	121.7983	146.5568	170.96	62.0239	240.4112	98.4703	101.8732	77.5577	82.541	102.7937	74.5112	173.5458	96.224	142.314	92.3884	155.7289	213.6613	169.7926	158.4688	129.5858	59.3385	165.8385
SMR3B	0	0	0	0.0324	0.1936	0	0	0.0545	0	0	0.014	0	0	0	0	0.0097	0	0.037	0	0	0.2383	0	0	0	0	0	0	0	0.0183	0.1758	0	0	0	0.0305	0.0852	0.0093	0.0152	0	0.0187	0	0	0	0	0	0	0	0	0	1.2944
H3-3B	93.112	69.9182	113.3384	138.1533	120.3715	118.0549	143.3176	91.3136	106.4748	102.3016	145.8329	131.4687	154.5033	110.2555	125.5194	100.887	125.6161	101.1115	127.2563	193.3496	108.6293	146.8509	245.8595	131.7335	176.3105	159.5213	138.8728	121.9473	108.7628	130.2756	104.5816	132.4578	114.0991	96.6473	109.3952	66.4372	111.9794	127.6891	84.0288	75.8572	130.1161	103.0776	203.6898	172.2083	203.3235	204.9711	92.7376	109.9764	88.9789
CD9	248.0801	371.4079	95.9962	85.6718	256.954	150.4435	79.4719	62.3055	128.182	77.5094	144.6402	68.3689	149.5143	411.6426	95.1379	65.8952	51.9235	266.3343	81.2672	74.3234	47.8923	50.0126	241.5201	107.0576	34.5958	96.2033	93.6122	93.7228	261.281	159.8958	174.0836	42.2557	49.0423	146.5599	203.7531	50.9135	174.1323	100.8226	243.8508	39.6321	217.0493	70.03	220.3235	139.5	184.2191	205.3579	95.0548	80.6659	95.737
FN1	5.2824	322.0794	121.5195	15.6741	30.7928	20.4892	26.6072	57.1876	393.8521	142.6373	5.828	37.983	184.2951	0.684	9.0706	61.0429	183.4352	47.5519	50.2531	5.8759	313.1866	23.4375	248.9816	55.9718	13.4234	10.2246	110.553	13.7079	0.6747	8.3407	6.7305	2.9118	21.3969	13.7109	18.8132	483.755	147.3657	346.2267	36.323	147.6892	172.2404	199.1329	3.297	26.763	6.7291	326.4479	87.3203	17.935	9.2976
XRCC6	87.4066	118.364	124.2741	137.0355	179.8461	142.2994	94.2874	136.8675	113.2839	182.6671	144.5448	90.2314	81.6797	116.2428	88.238	118.5401	116.7644	140.6154	177.0797	180.4768	168.5098	116.5991	107.9081	115.1141	37.3102	140.2911	128.7315	83.6772	112.6585	105.5165	131.3096	187.4253	95.4628	125.8024	102.9826	220.2301	130.5839	127.5855	137.9508	107.3962	112.2195	119.3402	170.733	109.0626	186.0403	149.3636	139.1821	153.9361	128.4176
PEBP1	154.4912	119.9502	77.6085	112.6972	67.9429	97.6192	103.1031	225.8561	134.9167	122.9686	140.9171	120.3603	153.0617	226.7188	112.5626	102.5041	113.1724	138.0158	74.5257	188.4066	72.2296	142.312	221.7144	133.3685	53.6831	67.9446	116.8061	115.2617	183.4192	121.0153	82.2418	109.7197	100.5609	87.5932	75.0687	84.7533	142.1409	109.0773	153.0999	73.9503	82.6685	82.7836	165.9535	85.3849	122.5922	116.2633	78.4066	92.459	115.2945
ELOB	62.5263	93.9479	110.8854	123.5381	143.4489	87.4051	162.8077	673.3735	89.9142	120.5698	113.1699	74.3054	174.0124	133.9836	76.0996	69.1575	78.2199	94.6918	140.5068	305.3801	89.6205	98.9469	199.0389	93.4437	56.9447	99.9416	133.9915	97.1949	99.2625	128.8969	116.4163	487.2932	65.4453	186.0433	84.9157	82.0855	120.6833	69.4094	119.4262	146.8938	106.3766	85.5096	262.492	126.6392	125.0945	125.2798	104.2443	60.9293	114.6724
ITGA6	106.4333	100.0565	476.7901	51.9973	84.407	126.7654	102.4304	4.4064	56.4432	172.116	34.7206	133.7577	54.8326	9.5587	43.2431	387.61	172.621	77.8664	184.2838	109.6106	215.353	109.3776	29.2925	41.6111	31.64	152.3422	88.1037	108.2159	21.1001	101.5944	49.3124	16.2431	102.1789	211.532	279.0581	247.1518	24.6979	513.6797	89.9776	55.8114	53.5719	302.95	32.9391	178.9362	49.649	125.1954	250.9824	153.0391	174.2309
FABP4	1.2647	33.956	133.7699	26.8462	4.0645	4.1304	122.1252	2.7824	8.8753	1.0876	0.2678	1.9645	132.5315	1.5675	57.0644	6.12	1.3087	7.0619	823.602	9.132	1.348	15.3215	0.705	0.1669	10.8232	2.3981	26.3194	31.6729	0.5811	3.4093	6.3128	29892.436	6.225	4.0914	85.4181	1.4718	0.4466	7.9303	0.1891	1055.8698	0.6228	2.6059	0.7361	1906.0121	0.2084	0.7879	0.3135	0.3551	0.4179
CAPNS1	196.7589	135.5886	111.7619	81.5742	88.0578	132.0931	157.1551	156.8628	132.939	132.7916	146.8765	95.3562	162.4162	192.563	93.6339	115.5548	112.4335	148.7863	98.2184	125.4113	100.0664	72.289	126.3787	189.0609	68.8498	68.4977	114.5537	137.1618	217.4503	185.3759	202.2119	55.5541	108.3198	86.272	145.0644	138.9302	127.2174	95.1786	193.6557	149.689	98.6603	136.0752	204.8959	191.1729	240.214	100.4065	91.8978	76.1264	188.9944
GPNMB	19.6514	64.6887	139.0026	71.0024	81.7049	35.9714	245.3979	20.8681	122.9013	105.6586	270.2946	40.1624	89.3697	22.108	67.9305	30.9535	82.6693	85.8625	282.6149	104.5111	206.4575	39.1149	539.6877	130.8507	57.5921	26.4935	449.1059	44.9811	38.9723	215.1839	84.9212	45.1865	11.1189	276.3989	46.2337	150.0274	271.2912	138.8456	145.8256	133.7476	98.6555	87.7689	14.8076	76.7942	287.225	272.1578	10.4731	25.6944	74.758
HDGF	72.6171	116.8176	98.933	109.891	173.3268	151.7774	85.9633	182.51	143.2554	104.8187	103.5539	84.3455	163.1901	46.8959	84.3309	160.2328	110.3751	157.4332	144.3158	182.6258	160.8559	204.2898	169.5585	114.5882	58.6135	98.5589	225.5011	124.7731	102.7724	116.1725	163.648	130.6118	105.7747	160.4482	110.9662	109.4662	126.7135	121.4459	158.0882	167.9156	184.7621	117.924	129.3264	126.9054	144.8709	187.9799	181.6216	130.4672	259.96
AP2M1	66.8867	98.4451	172.9008	143.8735	138.4806	139.4186	160.6007	116.6368	94.6094	152.1487	110.9195	67.7968	119.9431	48.5598	55.8582	89.8761	124.7471	218.0771	171.5729	172.4822	82.6431	189.5758	199.3586	93.9609	30.6016	142.1361	147.309	137.6665	78.7941	100.6606	178.0123	201.9876	67.8747	167.9191	97.4537	153.2139	68.5773	96.2448	128.8714	128.162	130.9913	112.8451	256.3685	169.8428	180.1998	130.836	93.918	124.8524	142.5016
PSMB3	51.9463	78.5377	79.1334	102.4278	165.4654	111.989	145.4693	244.5227	89.3572	83.8756	107.1514	57.8486	119.3908	98.5359	101.6667	70.3472	97.0382	99.2092	125.1005	519.1312	131.8979	154.5101	169.2503	82.3035	43.1354	114.9829	86.6143	94.1835	84.6782	108.0794	95.4761	605.8412	66.8958	136.7253	65.3612	62.477	131.5255	67.2438	144.6458	72.8994	103.3088	95.0085	195.7205	111.4095	275.5851	111.3947	145.4048	120.2299	100.4962
SERPINE1	85.9796	118.7872	204.3345	165.7073	88.5507	12.4685	33.5811	120.7398	41.254	84.3706	12.9026	47.9487	266.8742	0.9938	4.8797	184.9951	284.4141	52.5567	93.7585	5.4215	148.7911	194.572	140.4034	11.5639	11.6339	33.4806	121.7063	51.7168	1.4803	52.4231	6.428	8.7319	47.6236	10.6886	214.5092	219.2132	25.644	185.502	9.4318	32.5864	19.3181	228.96	8.0035	27.4054	30.6377	73.1723	269.7078	37.5066	49.9994
S100P	339.8602	92.3794	1.3472	168.5595	32.9777	73.6854	4.2398	1385.5421	1.1199	26.5091	33.0252	268.4805	33.5689	703.3842	380.6166	54.7548	3.9693	159.7187	42.0425	74.385	106.2412	644.0577	18.4434	150.6045	495.4958	23.1484	141.118	144.0238	391.5852	218.1103	162.7433	237.3016	407.074	14.3061	134.9514	7.3216	31.421	51.5033	1.0991	539.4285	64.6395	163.028	345.9569	183.4205	33.2797	1.642	9.9831	50.9602	281.5798
RPS20	69.3857	69.0542	60.8578	68.2433	138.8645	61.2981	86.2834	305.4858	71.7321	85.9205	104.4789	64.3269	239.013	116.0324	114.2958	68.3904	90.3287	68.4723	99.7502	271.3959	88.538	123.4315	110.4464	79.6656	39.2574	54.3951	78.5471	87.1695	96.1562	126.4824	53.5059	417.9144	68.097	57.6892	71.3677	61.8307	91.8523	64.4664	160.0383	74.6289	147.0626	91.1389	141.4496	122.5629	163.5335	111.6957	131.6214	67.9691	52.9506
OAZ1	65.9737	73.6521	101.0129	87.4333	98.9924	71.838	169.6489	327.8727	123.9518	119.6025	138.2202	86.3607	121.9511	109.1174	102.0017	112.7484	82.5449	85.8141	75.2979	361.4659	110.1529	187.1852	367.4448	107.6963	92.1386	92.068	105.706	128.315	91.5722	119.069	117.2902	184.8498	103.629	226.3735	85.0801	109.2338	128.085	73.2627	140.1786	114.2089	122.3302	73.8271	240.4436	141.3001	208.7571	129.1948	91.4805	97.6382	135.8947
PSME1	56.0288	35.6845	93.5229	144.5425	150.052	150.6472	208.2176	126.5815	115.0646	75.1311	167.6259	57.2079	71.0772	116.8311	102.0026	95.8243	168.0846	101.4111	50.2958	279.7348	121.5339	143.9936	150.9729	92.2671	77.5816	153.0075	74.0352	112.7258	93.7894	86.6694	111.3248	113.8688	158.0433	105.8771	152.1171	63.0726	120.9107	52.4982	136.0962	139.031	99.6171	145.1066	153.301	120.7255	372.1319	104.429	135.865	131.9546	179.1137
LCE3D	8.4563	41.7505	167.2519	77.9993	50.1325	363.7333	2.2712	0.2414	26.5416	212.9184	4.4773	747.3453	6.4601	5.8104	1275.276	26.0835	51.998	51.4794	119.0001	11.855	117.8147	5.5333	4.42	43.105	1384.0897	295.683	5.695	95.59	0.5657	107.971	0.3054	537.3645	115.2476	29.6481	13.4971	2.6658	35.0124	277.0095	19.0922	8.7903	121.88	19.0871	6.6948	72.467	4.535	0	18.9872	23.6255	10.0105
EIF4G2	145.1699	192.996	108.0565	161.6647	134.2883	192.4155	104.583	34.6553	140.1388	110.1625	248.4259	123.2132	84.6867	127.1378	137.2521	228.333	179.723	221.4637	151.2206	64.472	145.9597	155.5468	156.5164	142.4948	96.3002	133.6048	115.8099	145.5483	147.9938	111.6496	181.4948	17.1015	167.0176	166.9038	170.9839	113.9663	137.0691	156.7368	94.6963	112.5222	112.812	157.7013	66.6743	156.0175	112.4683	133.9596	192.24	182.6395	151.8843
CNBP	59.2152	89.7031	112.285	206.2033	184.6367	184.1081	168.5977	59.5373	88.6923	116.0201	112.3898	93.6671	129.0137	99.0845	140.6958	112.4547	112.9685	117.0996	112.9894	180.413	130.7834	164.4904	297.5039	102.9476	124.0019	179.7383	114.2409	117.566	80.3677	107.6814	118.0781	165.1949	101.5673	185.4167	90.8594	129.556	116.4195	119.9641	134.2527	129.1946	160.1027	121.7069	192.721	105.9035	109.9167	134.6319	102.9881	181.2954	156.9318
CXCL10	12.2015	1.8199	14.8296	9.1055	7.0654	101.0834	758.212	12.3571	27.7094	11.9392	361.2246	3.1254	7.8975	3.1063	73.3305	344.9213	70.4722	24.8287	20.9819	593.3988	75.0073	284.678	13.4832	40.0581	17.3252	81.597	72.2156	133.3371	1.9665	10.4063	26.3484	0.6966	1166.7429	0.9319	37.0571	37.4937	269.5219	16.8892	41.2385	56.2724	17.7312	71.0046	4.3814	52.4563	710.5915	7.2574	59.7242	2020.6988	33.1735
CHMP4B	94.7927	107.8478	126.0948	142.4558	134.6995	72.9519	147.9164	259.3787	152.3027	84.2096	149.0177	77.9859	142.7689	91.5334	94.1656	339.691	97.3182	91.5435	154.422	204.695	99.5902	117.8121	191.8654	92.7068	100.7497	270.6632	119.6573	129.7793	123.6649	149.147	143.4349	158.4576	82.4924	97.503	107.4372	124.4154	98.2362	121.0929	121.6332	123.4113	128.0771	101.8366	169.5688	125.5475	164.9467	93.2981	82.4274	86.495	270.0529
TMBIM6	144.6624	157.7381	132.8661	126.3506	104.0778	119.9913	108.4194	125.089	118.7938	105.7104	113.0756	106.4046	190.6384	166.9905	100.7616	137.1885	123.9759	150.3909	115.6652	133.6802	154.5066	119.2117	145.3643	126.9426	95.8941	115.3002	168.764	122.8218	121.5978	110.4202	208.2466	131.212	150.373	137.8737	119.2217	117.0171	104.8015	160.6056	133.3753	121.4083	113.6285	111.893	146.4446	182.2262	156.3639	78.6666	118.8514	118.2463	102.304
RPS14	76.6956	61.1212	76.9814	71.9268	110.7087	111.8667	100.4136	228.2907	73.1144	88.6801	111.1524	115.717	90.2605	311.783	72.1866	59.1239	85.3774	56.4564	73.5561	297.2688	115.7159	108.8931	133.872	97.7593	49.4281	77.0826	67.3005	112.7496	147.4096	174.937	54.633	245.5605	88.6952	67.9645	96.0196	51.3295	146.5675	55.6068	157.414	96.4002	95.1846	63.0711	175.3179	132.9274	202.0181	65.5366	265.8317	62.3994	99.7171
CAP1	130.4061	121.6301	310.5223	94.1436	97.4122	100.9351	152.8983	71.9954	93.5495	133.2892	61.651	179.7914	102.3387	106.074	92.0338	188.02	140.6931	104.8566	68.2642	64.1283	155.0162	119.5404	138.4813	95.9825	123.6103	123.6498	134.3506	134.6469	107.0844	111.7871	134.6769	26.7165	188.884	87.4296	144.4885	119.5252	110.919	132.663	110.0588	96.0312	76.8253	146.3927	65.5608	155.6937	98.0014	116.0596	237.8538	138.1212	108.4901
SF3B5	69.1352	91.4445	88.4219	150.3535	155.808	109.6696	183.5496	257.4887	81.2711	94.9485	97.9765	98.0041	141.912	150.1306	103.3061	83.5442	92.4833	108.1358	80.5904	320.5593	88.2814	128.8312	119.5294	91.3344	52.7087	117.9516	91.0044	120.9373	130.4382	137.8216	89.1587	417.7939	77.4118	136.839	87.1409	90.1846	127.5286	61.1669	93.2582	82.5838	124.8218	75.995	198.0855	115.7076	208.1747	91.6421	115.4956	83.9265	114.6406
APOL1	144.0905	63.7735	29.1376	105.6286	47.9121	356.1959	176.5639	24.5605	45.4938	65.1066	334.018	21.5132	126.6158	5.1395	82.5675	45.702	71.8286	62.6062	34.8644	98.0327	36.1695	177.8929	144.3739	39.2845	160.8262	322.3565	131.8506	82.75	14.2113	193.2772	193.5826	57.3344	518.5582	22.908	182.9499	31.0004	183.1443	102.401	42.6888	442.9361	27.9818	605.462	45.8037	282.6681	514.9666	17.8211	26.5907	437.88	202.2997
RPL18A	67.6146	72.6809	41.2773	118.3023	157.8341	141.8766	74.2931	527.8453	96.7882	99.7474	86.5878	100.9393	335.0264	182.7014	94.5338	76.659	73.0848	88.6947	136.7195	212.7252	93.6381	135.5876	104.9896	78.0552	59.5858	45.0798	64.7416	111.6945	108.3364	131.1421	45.2701	349.8406	81.174	102.9935	71.7612	90.5571	74.0301	69.3255	136.1274	127.3617	133.6876	59.21	152.7922	116.612	126.21	180.282	167.3687	76.3465	119.9501
CDKN1A	54.0427	139.2195	151.3467	164.2172	77.7264	173.7994	113.7606	33.9998	57.2569	147.4546	48.0087	96.7843	129.8217	31.3377	143.6313	134.5074	119.2693	54.3219	84.1344	60.8498	176.4806	116.1489	96.2496	97.7356	266.3948	166.1629	185.6001	107.2257	33.9435	57.7948	388.1106	113.5079	152.1751	168.1175	90.3646	143.1278	134.0682	115.4422	88.2189	95.1303	61.8978	185.4867	74.1525	186.9486	155.6358	61.8773	108.5277	195.6481	104.0454
RPS28	80.5379	76.5476	45.3845	85.5593	137.587	110.4555	60.4496	468.6483	80.4047	83.5165	144.855	85.5496	72.5336	131.6763	106.3167	80.7484	72.3096	68.9912	72.4081	214.5561	111.4254	233.3652	139.1556	94.5844	49.9314	51.7686	48.3439	86.7181	131.021	138.3515	61.6435	382.0875	71.8781	102.2733	62.4955	64.1757	85.1523	62.9529	167.997	95.8574	127.6122	39.9872	141.6886	116.2073	121.9285	130.6779	160.8412	49.1609	68.7284
TGFBI	122.014	78.5305	323.1495	67.2903	62.0255	15.6378	180.9497	41.9161	72.9969	217.7897	20.2466	63.9404	72.7142	4.145	14.8827	153.0264	418.2957	35.1265	8.9214	36.3762	108.4572	443.0403	176.876	25.2074	15.884	70.0984	52.5092	67.2934	5.2555	88.334	10.0656	21.8795	78.603	14.9065	152.9832	302.8596	33.0471	73.5424	31.9251	114.1682	96.1394	210.9587	11.7612	244.147	34.4958	54.0323	124.0691	30.3131	238.5539
UBA52	74.2153	75.9074	62.2108	112.7765	175.9984	138.6259	76.4138	344.4992	98.8743	97.829	116.4966	102.7716	406.6168	114.9658	90.3991	79.7246	80.9727	89.0626	109.6264	210.476	111.3647	118.9222	168.6024	83.9736	73.1997	63.6347	70.5529	107.1054	103.7633	125.0848	68.1541	352.7641	95.7241	145.6424	59.8194	82.0347	102.4021	62.5429	150.0455	114.8562	113.8934	83.4632	175.7002	143.8806	188.6898	155.167	139.534	76.3352	97.1014
COX6B1	109.5061	85.954	58.2213	108.7091	116.7407	101.5735	107.433	1009.5805	128.7322	79.8556	142.9156	85.9888	154.4032	218.1765	97.7014	57.8616	76.7366	91.3064	112.049	238.678	97.861	128.1175	147.9501	83.6171	66.1931	67.4434	106.8488	105.2153	156.3521	207.2749	93.9949	348.7848	59.8664	207.3385	60.0202	61.6439	143.6138	50.3755	140.6143	111.2687	157.6319	68.1537	227.6332	147.6673	197.3138	92.2446	56.6171	67.66	144.0207
CLDN1	47.6382	83.7462	14.2068	304.4741	61.078	57.0865	84.4735	31.2164	120.7661	42.2623	316.6911	56.2702	132.574	45.3369	42.5744	49.2915	18.7228	81.846	291.2182	52.2428	460.1837	239.7469	44.6082	333.0083	108.0242	119.0743	388.9474	52.8498	70.7723	77.7313	148.0629	61.2523	76.7749	55.3236	110.6745	102.9474	272.3412	61.4178	129.9063	122.6066	9.3317	159.5482	46.5075	258.1085	57.7865	2.9282	12.5747	97.9033	26.4324
COX8A	133.4269	104.4519	88.956	96.7804	94.7485	89.6434	93.1697	403.6235	95.8795	95.6159	104.1902	73.5502	110.029	178.8807	80.7693	83.0418	80.4519	117.6979	95.2448	274.4608	76.9466	110.9752	144.114	98.097	48.3773	109.3685	145.8371	117.4379	173.9863	220.9464	130.0136	99.9209	65.9155	109.6747	118.8519	92.6315	90.3437	79.8372	188.8919	76.0154	151.4389	77.1074	166.5656	93.107	174.7471	106.3731	148.8553	89.3848	89.8511
PDIA3	80.8586	87.0393	181.8222	72.7372	86.0527	74.4302	173.2386	215.8528	88.7221	93.7385	103.7729	70.7128	242.9492	52.8418	77.5715	123.3104	95.5659	133.1737	146.9319	284.9046	143.1607	166.2485	105.885	73.6525	49.7568	113.4124	98.3353	114.4826	74.8203	241.8003	69.6992	99.7057	131.9349	77.418	111.9797	110.5644	116.5408	105.8366	80.7188	96.6316	97.0568	66.9033	95.0661	117.6687	192.3453	88.9915	109.8357	100.5508	158.2765
MYL6	86.4585	68.2716	91.1784	104.7394	140.0148	93.7671	134.4645	452.167	101.031	105.0854	96.0491	108.5493	139.9842	166.1015	70.2498	114.3871	83.7643	63.5314	61.8144	291.7334	82.1151	118.8031	142.7166	79.6304	109.9942	106.4814	84.1082	111.8648	105.0028	123.8749	102.311	712.5572	88.7649	76.4834	75.0843	83.8842	126.5041	65.7961	110.6398	86.8075	80.031	75.5922	156.9009	157.5448	140.6236	95.7601	77.6215	70.9203	105.5791
LTF	100.4098	2.4628	1.8109	0.1122	197.7873	2.3071	0.6454	213.1286	0.2326	4.2813	0.8128	0.1023	0.2297	0.0966	0.1299	2.0199	5.5342	556.6662	0.0707	0.9191	0.6485	1.1594	0.8302	166.4793	0.0327	0.0305	0.0525	886.1785	19.5587	173.5637	1.4922	0.2239	0.0758	29.9674	435.1194	61.3402	9.9093	0.0406	0.5061	0.4446	0.2953	9.9418	190.7173	0.0818	8.2548	0.0459	0.0748	0.0457	38.397
ANP32B	69.3337	110.3893	74.2487	100.052	170.5625	180.949	126.8334	132.4401	137.0117	58.2981	155.5671	58.6863	92.5066	51.6001	81.0581	94.8232	90.6358	110.2093	110.3581	280.2967	119.5747	141.242	129.7503	101.9026	32.6236	100.9486	71.3722	126.0518	87.3801	85.5886	104.6615	202.0704	134.8111	111.8603	80.6946	48.1469	135.6326	119.9832	169.5901	96.6839	130.6033	71.6972	159.1962	139.4813	154.5723	143.8121	187.6461	217.0652	258.6392
EGR1	240.6004	63.6012	138.6368	117.3933	17.3109	66.6194	48.6635	47.7517	93.7056	34.4719	95.2514	8.5611	73.2714	157.4861	98.3242	64.2564	59.487	41.2705	33.3364	26.9065	105.9191	64.9653	36.7365	439.8303	49.1722	164.0111	122.8561	155.4503	147.3492	7.8964	213.6901	27.0027	87.2695	40.9055	233.5424	112.8025	109.185	44.5825	43.0634	143.0136	75.8181	202.0423	51.9152	48.9002	83.6648	297.7058	223.3233	23.0251	79.501
ACTN4	171.8499	152.404	70.6226	81.7681	87.9267	171.5746	97.4284	74.3453	240.5112	118.5101	124.7562	118.083	328.3709	86.6601	82.7021	163.7533	147.5174	159.227	191.4268	39.5941	130.8766	108.7409	110.1218	120.4809	66.0209	82.4734	186.6132	123.6294	173.1502	143.162	209.398	16.5512	119.2716	107.0919	166.0234	143.686	81.4841	129.1433	109.5415	117.9863	128.2033	164.2621	86.0532	107.9031	96.946	93.6703	75.0144	132.9588	207.2933
IGFBP6	56.5405	26.9843	46.0288	8.7801	201.1276	43.3598	184.7719	15.2702	12.6891	108.0092	58.2692	85.9424	284.8553	45.7299	130.6005	186.7762	62.8503	12.5283	183.2053	352.9455	23.4786	5.2147	20.0291	5.9568	13.6392	346.9992	84.366	276.5043	95.4311	116.2716	2.9912	53.1104	12.0679	9.2456	14.5859	73.0988	14.0805	219.0002	1.3269	12.3167	78.798	469.6897	5.2896	49.8957	6.2608	10.6597	411.5898	123.6072	120.8135
TRMT112	47.5915	101.0573	92.6778	131.5087	141.1504	70.9433	128.8714	156.7843	107.2497	59.8522	100.2661	73.6321	137.351	93.4392	86.1313	122.4727	67.3741	67.2416	112.6439	197.12	110.3786	101.6665	154.7659	91.6212	49.4953	88.1737	123.5304	80.072	64.476	206.6709	50.0896	146.2337	64.4376	81.8346	110.8682	111.5203	74.3415	103.0556	128.3387	49.3666	111.1185	60.3163	109.994	119.4379	134.8711	102.351	139.0423	69.567	90.9205
C10orf99	80.4835	74.0768	63.422	443.612	185.1709	183.1325	311.8986	0.1371	8.3339	306.6648	20.4684	372.4488	33.8057	146.6393	454.2921	67.9783	94.4021	46.4191	76.3382	3.6727	9.3867	16.2964	18.4569	2.3667	590.2833	282.2444	112.8194	149.8309	146.1471	204.1369	120.6568	21.4371	200.1491	41.6288	104.6587	6.857	4.0375	107.7719	185.9899	82.2485	52.1606	116.1368	19.7829	121.1497	34.0103	1.5295	35.5536	18.9293	4.586
IL1RN	610.5052	53.9968	52.2175	51.9961	62.3392	56.8532	13.2435	23.4239	45.5598	115.6509	60.7189	401.6789	49.5431	970.7672	85.1028	62.1903	170.0763	128.8243	70.2197	24.0633	94.076	101.2	19.1626	148.7204	205.7348	240.6234	361.7215	225.5978	434.5675	204.5454	133.8889	74.0155	101.57	109.9102	86.1052	84.1247	73.2816	66.5911	69.4346	265.1911	27.8465	42.8764	225.1081	263.5821	62.9258	8.9106	64.831	56.2093	59.519
SERPINB1	526.3669	40.3986	93.9175	154.3945	66.2009	81.0756	88.8472	29.0369	16.2848	100.1824	38.0213	131.1021	18.3787	913.9574	284.0327	83.6478	78.966	118.9517	19.9162	98.6464	164.7611	77.1126	33.3267	120.607	139.2604	319.2811	304.7807	284.2846	514.773	361.2448	258.7819	168.8203	141.8969	34.3737	201.9743	37.4667	36.1093	121.703	106.6715	126.6322	22.5529	76.7911	157.8727	94.9791	160.56	13.6124	266.6188	182.0564	42.0603
PSMB4	47.8132	119.2662	182.6563	112.4824	110.4253	102.2694	193.0194	257.3021	110.1276	84.5893	124.6749	52.4644	113.81	76.8165	75.8863	66.9253	89.5618	99.7925	91.0886	314.2994	116.9183	143.4757	175.8125	100.7394	39.0246	59.7954	112.9497	97.8965	74.0305	106.2505	100.3422	162.5774	76.9654	146.0206	73.1031	82.3681	130.7557	63.0728	124.6097	84.3743	106.4469	82.6798	157.6184	81.0611	248.3785	164.9118	121.9015	127.1543	132.9693
GNB2	111.1799	158.2221	97.5695	92.4659	144.9874	111.1538	81.6521	202.6037	131.9927	91.5493	72.9871	106.7149	169.9856	111.2725	114.6084	77.2906	98.5118	105.8002	116.2829	143.7471	96.9442	147.988	97.8646	50.8022	89.5503	86.874	104.5171	111.1948	149.2114	115.1518	125.9059	121.1016	118.3661	93.5278	111.0959	56.82	87.4747	84.4667	110.6522	101.7341	112.6632	93.9996	140.224	91.8267	108.7517	124.0688	97.7094	104.8795	84.3816
PCNA	48.8743	93.3471	58.8629	52.1998	154.1657	199.1493	99.7878	104.5112	160.5388	62.9347	146.1098	39.8439	54.2671	67.3245	69.938	107.2328	106.691	99.0105	113.4753	244.0368	99.8229	189.9913	127.5809	172.9972	20.3631	142.8413	88.2508	68.8986	79.7284	82.8205	95.8236	36.0134	78.6521	67.8682	59.2498	54.958	125.8286	100.5952	262.7719	107.8578	151.6242	37.1997	292.429	80.5086	294.4928	126.332	136.836	221.2756	110.9064
RPS24	84.2431	67.5704	38.0338	96.7069	72.1868	68.3004	80.3069	701.0698	76.2577	75.7375	53.9918	98.1133	81.6633	155.8413	88.7999	64.17	66.2918	70.6353	79.2399	269.4668	85.7821	107.9399	116.9517	85.8427	49.615	57.8847	90.2928	86.4192	118.2229	105.7283	42.5457	169.3131	73.5143	44.4671	62.9352	54.7507	75.9897	61.4079	121.6482	49.2894	94.5304	44.8806	145.0257	135.7841	128.1464	73.3694	234.9099	37.7884	107.2889
HNRNPK	76.5297	98.1722	121.778	98.2951	134.7506	125.9408	96.1813	67.6248	115.5536	87.8799	144.7052	77.3482	102.7361	62.3631	88.8162	114.159	111.7013	119.5688	101.283	75.7055	126.3027	140.8749	154.8067	117.3927	53.5022	99.2517	103.7061	108.8705	93.92	102.4892	126.1026	23.1638	127.503	114.5543	114.8297	79.0779	137.2313	95.4539	140.5368	103.1083	122.4065	105.6926	82.181	113.7301	127.2786	137.7171	159.6824	166.5846	164.5745
TNC	56.8102	135.2311	148.0471	19.6287	162.9574	49.6716	64.9349	34.9588	26.4675	272.5741	84.2088	30.7637	304.3847	1.4024	38.7451	348.6029	238.8722	149.4635	145.6628	21.2221	121.398	50.7098	24.5919	77.5047	4.4561	52.5762	128.9487	98.4043	23.1638	45.9246	12.1616	5.1776	50.0127	26.5881	109.4158	362.3456	120.0487	141.4974	10.8489	12.5753	360.4453	96.8809	4.1614	4.7613	21.0258	187.3826	161.4526	123.5898	180.6338
GLTP	231.128	116.175	60.9845	203.1155	129.4581	161.1196	42.3976	25.8472	66.6824	64.0551	109.3623	317.7124	50.9554	293.0757	361.6408	48.968	57.2344	140.1992	50.7456	41.5677	50.108	21.7155	48.9548	85.6125	455.5851	326.0427	81.7642	166.3549	245.515	170.1986	86.346	106.5437	235.7525	217.2169	56.5097	19.839	58.0244	145.6612	87.5596	78.3505	212.2243	41.6763	107.709	126.6747	63.3098	34.1371	31.7323	75.3038	76.6666
RPL31	79.3182	68.1298	58.6811	92.237	159.4754	68.4305	69.0189	303.1283	108.7762	50.5477	86.9379	85.8714	79.4925	220.6484	70.8978	60.1904	79.5654	67.1493	113.199	130.9225	100.9675	93.0727	107.9916	82.6098	40.899	51.8142	55.5761	74.4957	109.1003	140.7593	43.3337	126.4056	71.7135	71.6061	70.6689	58.256	94.2022	77.6545	117.2565	58.8392	113.5787	47.9027	109.179	106.3821	75.0455	192.6035	163.3648	44.5059	83.4695
MAL	2609.0073	6.1	6.1025	2.6958	0.512	5.5991	1.3412	0.8825	0.8262	83.2519	92.8947	181.7567	6.3865	3871.3073	22.5104	0.6254	233.9601	113.4755	2.2649	1.84	0.3062	1.1971	0.6414	6.5617	7.4164	1.1297	4.0609	117.8476	1562.6038	186.2075	89.4447	3.6703	4.6485	6.1446	35.3092	2.5511	2.2199	11.3393	5.6115	13.665	10.9994	1.377	1416.5799	2.54	15.8021	5.3926	0.2825	0.3903	3.4803
RPL37A	80.5649	82.0787	39.485	98.7762	118.2941	44.2389	83.0508	369.1341	72.733	78.6469	84.9583	83.7625	112.1573	142.2944	80.3838	65.0807	73.4131	51.3526	70.4904	203.8948	52.019	102.9178	114.3905	72.8091	53.0207	55.0421	68.9179	90.3181	120.9202	146.3556	38.7407	455.5831	87.7554	46.2301	55.6334	67.1216	88.4579	82.0981	115.8136	50.9963	114.5771	52.1096	113.4514	112.8957	85.5516	63.3513	155.7871	49.5164	59.1124
LMNA	63.0099	119.1209	94.8786	75.564	97.965	120.6903	106.5155	422.9633	117.1903	114.0421	63.4358	120.3572	109.6668	35.1043	67.2868	140.3293	137.0186	93.0139	93.6436	289.7149	94.8606	86.0402	103.7454	65.8397	58.5042	110.6314	170.2592	94.2246	133.6042	140.1177	97.396	138.6878	89.5498	72.3075	130.4943	137.4721	59.2738	122.7804	88.8049	99.394	105.1539	130.8278	115.539	56.3715	137.8628	121.7386	196.164	145.2704	128.068
LGALS3	291.1072	77.7512	76.3319	118.9267	133.231	101.583	121.9605	135.8981	73.1204	97.2754	90.4824	58.7368	135.0759	421.2097	70.995	76.1823	84.1603	83.7878	39.8683	79.5809	76.4265	98.6604	276.4274	163.395	41.5942	79.8366	67.2637	83.1069	213.4807	104.6537	182.4486	19.9767	62.0139	51.6511	159.6398	65.2593	112.0423	70.8177	120.4281	118.9932	44.4958	108.593	88.5852	70.9007	176.6024	38.9266	91.7584	110.8733	195.7551
LAD1	118.3548	130.2629	128.0267	164.2155	132.1717	135.6568	168.1435	79.7749	96.9305	123.9525	35.0113	199.3034	66.8801	84.6128	147.6526	93.5124	95.5885	74.1842	132.9291	84.8724	74.8599	141.4813	79.3801	90.787	176.2248	139.4603	171.4282	123.3675	144.6463	160.8824	96.0291	90.8281	130.3471	109.4104	107.6762	160.0647	46.0938	124.7099	95.4406	117.8196	140.9312	89.6897	114.131	104.6907	130.5515	62.4471	83.2696	86.7409	85.8446
DSTN	97.071	192.5092	86.8563	134.7761	99.4229	84.8754	81.5735	116.1452	118.6516	163.1055	107.0742	132.6229	99.4842	165.6287	127.9693	135.3942	127.9109	102.2759	137.8696	94.5211	99.4214	85.0988	144.6882	55.619	105.2259	154.0831	120.9668	104.2895	98.8059	115.867	96.5646	103.0078	96.8681	83.6951	76.6508	51.0413	38.6178	150.9561	67.4455	87.549	128.7201	50.5374	132.5569	101.3362	87.8631	57.985	129.7915	110.0643	89.9262
MMP10	81.5832	55.3566	34.0007	4.1482	31.7688	0.7216	1.0669	1.3722	7.9519	680.4608	2.4247	31.4215	536.9047	0.0521	15.9196	353.2118	14.8355	47.517	174.8821	3.0542	18.3501	11.4591	20.8421	22.1059	0.6052	193.5312	36.3582	71.0106	4.1347	18.8502	0.7794	3.6946	11.0469	0.9696	63.9811	228.3028	2.3251	174.9402	0.412	0.9206	3.5868	259.4732	4.4088	11.7468	6.9862	9.1057	180.4891	3.1897	4.774
RPL27A	72.8483	60.1351	37.0411	89.9676	87.6258	85.1684	87.3533	214.1622	86.2542	79.5637	103.7623	84.9342	79.2226	184.0184	89.9734	96.0405	81.2071	70.9894	98.4245	247.9529	80.0674	96.1659	130.478	68.7569	43.9935	58.2398	58.2301	94.1769	103.5877	115.418	46.5316	190.7609	76.8961	64.19	82.8616	57.4172	98.449	80.6157	91.1075	56.2302	90.201	60.9665	92.106	145.1646	130.9347	78.7856	252.4638	59.4963	135.6736
BCAP31	80.4131	127.248	143.6864	178.221	146.6063	75.0382	109.7072	192.7364	92.3231	74.029	139.6987	70.7499	83.1318	90.755	84.2906	74.394	66.0511	84.2616	278.8042	271.1545	101.2059	85.0714	97.288	73.3264	51.9747	91.499	127.4658	79.9729	88.1452	201.2104	70.6299	170.7159	59.9139	124.2744	88.2586	124.5469	84.6394	87.9081	173.0895	104.9577	133.0529	85.2464	202.3744	112.2599	116.5105	95.4395	86.7939	179.2216	93.6549
MRFAP1	72.041	106.1732	131.3091	92.119	141.0568	72.5962	107.348	97.9124	53.1287	96.6494	147.1435	82.9416	116.0872	66.1313	77.3819	90.8696	117.9521	80.7899	66.1197	164.077	111.1414	109.2312	102.5567	118.8709	43.5989	82.1081	141.604	107.5333	97.7408	148.2622	110.2347	151.2934	68.6413	69.5154	86.2683	90.2535	119.6134	83.3776	69.8435	95.9494	193.2653	97.6273	115.6832	112.0945	155.2125	108.6425	150.3531	85.9487	123.4356
RPL34	76.7109	62.9492	46.5265	61.8444	79.6644	50.5906	78.8369	225.4015	42.0928	68.786	144.0387	88.696	79.0878	190.5186	74.6806	59.7233	75.5923	49.6092	77.5491	201.0747	77.5903	112.6489	80.608	84.9226	41.3706	41.0866	70.7168	93.5237	110.4725	134.7493	45.341	406.5436	70.055	50.3056	66.5714	52.0697	106.4768	55.6043	83.4429	35.861	135.6632	31.0644	139.1717	119.1461	158.4273	79.0619	144.4645	54.8016	89.451
SNRPD2	45.1086	70.6153	77.0379	94.2914	116.4323	85.2026	83.2207	314.2068	96.7032	61.4712	148.1736	59.7245	144.9475	103.9667	69.3875	69.6542	65.9124	80.6301	110.6216	215.0945	85.9081	105.3846	129.2614	76.5626	26.3601	49.139	79.8645	70.7935	81.2876	148.6358	60.7925	250.7907	52.2839	60.2766	46.9946	63.0198	98.1187	57.178	109.1709	64.3885	112.8399	48.0461	142.2878	103.1578	180.5384	170.2691	74.1828	81.4486	119.1255
ID1	57.0663	65.8769	57.267	172.4904	46.6004	99.1596	91.8476	19.3307	51.3367	53.8471	72.5623	28.9714	211.5819	49.668	261.0496	201.7803	55.5958	57.7482	95.1248	150.9118	45.6616	77.8875	45.2681	121.4956	130.5662	261.7926	183.3002	213.2026	90.8439	293.463	159.7739	133.4976	91.7879	24.4382	116.2384	28.3871	12.3959	66.1686	29.1381	198.9142	47.1586	70.3742	61.1909	321.2313	161.9322	24.1977	76.0881	81.8746	128.6225
TRIM29	195.4533	77.4486	111.9283	105.4819	47.1054	166.3266	121.8192	10.4275	61.0821	154.9537	64.8221	192.8661	132.4771	141.7977	159.0015	64.0545	106.4137	93.2131	137.3913	34.4266	42.7031	70.2363	45.2818	85.8087	176.9549	188.801	72.6001	122.8904	226.3958	140.4089	121.3337	57.3715	116.7329	163.3228	166.005	49.1706	42.8079	168.91	96.179	155.2739	136.6289	64.3709	161.0877	111.7484	52.5076	104.3921	72.5483	61.8083	105.695
CLSTN1	70.5843	99.5588	148.4663	68.5746	110.2115	153.3351	106.9066	46.6001	79.7982	139.0033	136.0344	90.2089	181.7577	14.6595	43.4755	125.6084	149.787	108.5211	106.4451	38.6468	95.4866	106.0932	50.4929	129.4682	38.0668	124.8687	81.9393	104.9921	49.1452	66.4057	92.4746	13.5973	58.6586	98.9724	107.1396	151.0911	128.1993	150.6471	101.5515	40.5512	152.3188	211.4102	91.7335	83.3957	116.2778	149.3668	118.8598	99.8455	96.5123
ATF4	75.0705	74.7776	40.839	112.5979	99.2539	105.1898	83.6421	137.7551	154.0733	89.5981	116.9067	47.2821	123.6237	64.3354	102.248	83.8744	66.7011	58.6142	120.3644	150.3387	89.0735	101.6568	141.1469	130.6158	67.4462	89.3468	117.9242	94.549	102.1882	100.0253	79.6514	242.1569	89.7262	63.1272	74.5865	83.1594	129.9153	53.3297	91.2928	112.2648	118.315	55.8035	146.4192	111.8445	179.6408	131.5001	129.7146	116.8894	89.5089
RPN1	49.3156	77.8945	72.3127	113.4829	152.7862	144.3562	123.2829	130.6696	53.0443	83.3173	70.9943	62.8731	166.3807	57.7754	70.1539	92.226	104.2626	125.1901	103.9676	197.439	116.6705	166.4228	205.6033	66.7412	33.2709	127.2924	138.1198	95.9603	61.0949	97.1442	192.1401	165.6865	74.3576	161.8059	84.6298	154.3357	83.8746	103.1423	139.7487	103.0116	127.9304	113.4063	199.7063	94.2898	127.4498	103.1551	78.546	144.9017	125.3651
GPX2	40.7595	366.7799	163.4561	139.179	587.5518	151.0408	53.223	1.8869	172.9604	38.1645	15.7583	12.2616	100.2141	58.5714	49.115	0.5616	15.9536	156.8911	19.4577	0.5605	2.5281	0.3003	117.1677	3.4365	7.4497	85.2669	15.7833	32.686	72.9377	31.785	3.9941	16.6797	3.0039	377.2815	26.3067	11.1751	1.1392	25.5647	31.738	3.2921	331.2528	1.8636	91.8816	14.4542	25.076	120.2371	2.6762	47.4285	207.6196
DSC3	72.8237	121.5752	119.3628	88.2314	291.2074	198.3523	55.044	0.6956	153.2951	100.8974	53.4421	161.275	109.1644	45.1081	129.7751	118.6426	72.3224	93.5516	130.057	16.5589	64.1282	83.5552	46.3623	84.2327	94.6352	136.0735	167.879	82.9967	86.3378	86.7219	53.6823	40.327	175.7237	170.1177	128.0374	132.9875	90.2	135.8935	254.1825	106.2601	162.5647	78.9987	63.7525	89.9381	121.9193	84.5	98.3425	82.9698	65.2609
CAPG	78.5734	92.8819	140.6291	82.1748	124.9028	100.1321	131.3575	211.874	127.6998	97.2536	94.348	87.1232	117.7558	99.0522	38.7127	83.9032	114.9815	51.5819	104.9958	149.6126	72.1594	120.6916	75.7226	116.9181	76.8172	86.8681	69.6128	80.9426	106.0916	113.4756	110.7521	185.7414	148.0339	47.1364	80.6313	90.9591	201.3605	95.3311	173.068	142.7725	126.2431	124.9195	112.6513	85.8017	249.9848	58.2706	69.8376	65.9483	87.4805
RHOB	101.5631	98.9812	83.4927	111.9893	86.7404	53.3233	67.269	147.3319	84.8672	48.6113	60.3343	86.4044	68.3526	61.191	57.3131	146.9698	107.5951	60.7254	66.0371	111.3668	31.582	57.9756	103.3994	56.9176	77.4584	96.8673	57.0858	57.7415	33.0415	62.8933	45.5072	39.727	57.2868	311.6717	91.4226	125.0909	35.4567	221.5191	36.5244	77.6781	39.445	160.0882	39.7513	32.3084	51.6113	137.4584	445.8968	34.289	45.5433
RPL23	53.4398	54.5811	52.8839	89.3641	125.1656	65.6868	75.0061	159.0408	76.5268	69.2601	72.5315	81.1425	96.455	104.3715	86.7563	61.4174	69.6103	69.6522	101.8354	183.389	89.4064	91.4568	124.7225	80.1699	36.8364	70.3993	52.7439	86.7662	107.4447	112.5131	37.05	167.1667	64.8697	74.8775	61.6135	54.976	97.7609	83.6857	118.7211	47.2703	124.4724	43.7704	101.797	117.4621	94.7721	107.1424	131.2818	52.6529	69.0229
GJB6	82.8103	50.5136	371.8234	206.2564	91.4966	116.0328	57.809	0.4267	27.2392	125.7893	5.9018	279.6986	15.4497	110.6519	265.0242	118.1778	80.0937	57.8784	127.3414	21.8177	6.5453	102.5366	11.0129	1.4928	479.3827	133.412	99.029	192.591	58.5071	92.6791	11.6648	77.8042	414.4738	61.5929	50.3275	119.2619	6.9563	143.1128	0.7757	82.5845	6.2291	38.1381	19.2006	257.2751	13.8744	12.099	52.182	41.3402	0.5418
CAV1	74.4366	53.4563	71.7202	40.3676	91.4674	25.6721	90.6834	13.6891	42.7454	137.6617	11.2211	65.6438	74.3492	10.7495	37.3177	329.3556	136.2035	31.9942	175.1404	69.4141	112.5933	74.3152	19.111	22.8444	19.0522	74.9481	73.636	122.148	6.8976	125.6427	7.3893	8.6829	91.5824	10.7353	158.3034	278.3498	37.5632	213.8005	6.0026	78.6828	22.1744	159.1352	7.714	79.5057	37.5733	28.1074	305.8257	124.463	144.5124
PSMD2	53.2627	96.0082	149.0213	151.9588	104.4091	129.4908	130.8041	62.6299	82.7018	94.0983	92.6265	65.0159	91.1467	36.3123	57.4597	96.3119	115.2315	209.1422	200.4095	165.804	115.6156	110.0492	115.192	57.9927	36.728	123.8285	118.7665	104.6826	55.5977	50.4461	145.9405	78.1241	67.2399	207.2062	72.6055	148.5815	54.0939	103.6664	88.6117	79.0357	94.0442	89.3625	148.567	61.1411	92.9313	184.6474	117.3438	124.6259	113.4963
CD44	74.3315	100.7596	82.4196	195.1186	72.3167	122.6648	85.2653	57.9249	85.2843	114.48	40.1215	76.3491	37.1209	26.8746	66.619	147.071	139.275	113.0152	102.014	58.7948	91.3274	68.0342	115.6511	57.9802	47.8785	127.528	78.1817	98.9227	62.4847	62.6848	31.1543	32.8823	99.4314	91.9594	186.857	112.3367	69.2558	156.1561	53.2398	407.4021	91.8586	169.5598	19.6884	86.023	56.7312	90.1064	219.7625	136.7684	226.6001
PSMB7	54.8034	88.1705	113.3415	94.5632	117.442	113.526	170.6771	173.6118	72.6446	82.1919	92.2199	61.191	76.0842	74.9643	59.249	64.5926	74.8999	69.2612	128.8081	346.1825	64.6902	113.877	115.7087	97.1661	47.911	100.0472	64.7878	107.4266	66.6992	95.5367	80.5577	248.5582	109.4721	115.0119	71.5129	46.382	88.9602	97.1503	86.8019	67.9762	77.17	77.8462	113.1014	75.8387	159.2355	102.5785	214.0967	149.5795	181.6688
BPIFB1	150.7648	0.6167	0.1133	0	108.6504	0	0.0399	11.0826	0.2594	0.0952	0.0128	0.0554	1.9412	0.1156	0.0069	0.0399	0.0207	613.5014	0.0062	0.0169	0.0328	0	0.0055	0.9301	0.0144	0.0134	0.2083	270.5081	27.2215	208.7351	13.1924	0.6253	0.005	17.8791	565.9569	23.0682	1.6711	0.0146	0.0172	0.0128	0.0463	1.033	14.8664	0.0083	0	0	0.0062	0.0067	32.2473
TYMP	22.6966	31.6017	84.3581	146.6068	40.7984	77.645	530.6991	93.7489	73.0546	218.0676	118.2213	60.7934	23.3733	5.8589	133.9502	53.8061	96.9779	64.982	130.1172	319.7567	42.0612	139.9477	52.2728	61.1432	118.9367	180.8422	116.4614	159.1563	21.6651	112.9492	35.1127	285.8786	113.4558	15.7049	125.4872	62.1025	126.1501	89.1554	103.882	159.9295	74.0633	133.5033	48.634	169.7888	286.6036	25.6659	74.5265	176.8156	58.1412
KLF5	189.6081	62.8908	82.0071	119.2082	68.4487	88.4459	45.3854	2.5935	111.8688	58.3821	104.9711	115.9863	40.9519	139.2652	96.7574	80.0075	69.9234	109.2976	105.3589	17.8142	113.5138	84.3571	51.182	153.9711	63.0633	114.0359	132.7927	96.4275	171.8027	99.5025	209.1617	36.7786	125.1685	142.7104	128.8018	65.7295	41.4298	142.1134	107.4558	97.8836	189.0827	66.2931	117.4319	83.6037	58.1436	129.2635	63.6145	63.0501	57.0934
ANXA5	38.5939	99.6995	132.5711	91.6199	107.1715	50.6862	113.6266	97.8611	86.4247	112.518	107.3344	63.168	112.8011	41.1215	47.8889	115.2824	112.8912	77.273	119.1583	72.5463	126.766	118.1637	128.2732	106.3004	32.9861	59.9446	98.1957	90.5224	34.6206	69.9435	73.3253	23.2526	63.3952	26.5928	133.0605	179.9088	137.4234	112.8479	81.3074	71.1371	92.2572	82.272	38.1148	98.1767	67.3632	89.4853	168.6632	93.5404	75.5777
EIF4EBP1	36.6221	61.2767	158.2962	32.8873	108.9804	79.8276	64.5232	120.6396	56.2623	45.8269	55.7911	60.3203	100.5534	86.3696	120.8778	40.1936	43.4278	68.5514	182.6254	175.7726	152.4278	90.1325	196.4642	37.4123	50.0187	58.5629	59.2648	57.2043	84.7417	145.3017	59.4962	169.7134	73.4213	69.6073	50.5703	325.8693	54.2133	97.5758	114.0082	70.2515	54.608	40.6041	163.8061	54.4067	201.2517	77.8225	138.4359	128.7118	40.1835
PRDX6	150.6375	163.7094	64.1422	98.267	84.4903	98.8944	95.2906	119.749	172.0135	66.114	77.9469	76.5882	98.4765	219.0606	52.7286	54.184	97.5958	88.0053	53.8527	154.6323	102.4248	125.0656	213.9847	62.8538	63.8706	38.2775	110.0032	79.1727	113.8142	90.5041	51.6411	82.3024	71.5555	163.2886	52.4145	75.4928	101.4855	49.2884	77.003	72.8956	90.6687	79.807	145.1601	97.5792	141.3822	103.7228	48.0156	105.982	96.6799
BRK1	109.6787	76.4254	117.198	89.3752	85.3602	103.9582	128.2894	222.3771	83.923	78.6211	69.9792	112.0408	106.316	188.5298	64.9936	61.9552	83.2485	75.3491	54.3065	122.0612	58.8145	97.9046	85.7544	126.2185	92.7219	73.52	76.0365	82.8613	119.1841	113.4069	173.403	98.0317	106.0334	67.6749	67.2334	86.2537	150.7978	60.5444	158.9741	67.788	99.3048	48.5515	155.5982	139.1548	136.1199	83.1415	148.4433	91.87	81.3664
SLURP1	163.0546	34.0484	0.2778	98.4925	25.8034	45.4364	0.1826	155.7193	3.8311	98.343	12.8903	641.3716	23.2417	2320.7837	783.6649	6.7953	131.7012	28.0187	23.4799	2.4157	6.0029	0.0777	1.5473	3.7444	1038.0149	31.6866	1.8781	29.5648	560.7453	136.0752	14.95	49.4207	145.0798	12.3065	1.917	0.5637	2.1602	81.0627	1.6208	23.5201	94.0098	45.6669	208.4301	1.0004	0.1444	0	0.177	48.1971	107.7236
OST4	54.244	94.4178	97.5907	111.3914	115.0059	53.0348	79.7572	166.5669	98.1606	73.342	71.6951	81.2055	126.6685	128.8151	43.631	76.589	70.575	80.6212	92.3342	130.3215	66.3735	85.5375	140.482	76.2314	41.3514	64.1068	72.8366	72.6273	72.4346	105.9468	77.0512	100.6235	65.9807	94.7558	55.5081	109.9978	94.1295	72.8428	95.6853	66.7948	111.9734	43.2252	110.7409	119.0879	69.8768	83.2727	113.5702	22.5844	75.4539
GANAB	64.8163	98.6645	109.9349	79.2117	68.385	84.1623	78.0331	72.0001	101.342	97.9067	101.5164	53.1967	115.8006	20.9664	49.5683	151.9279	109.0284	129.9748	122.5001	74.9982	123.7485	90.312	106.81	136.2991	21.0218	90.901	183.3768	89.6261	59.8495	92.3888	135.6535	27.9408	71.8285	72.8869	97.27	194.5865	227.8366	102.2266	138.5192	81.178	92.9574	102.7954	86.3962	72.0997	106.5877	112.9909	98.1314	93.9908	82.4315
ECHS1	103.9563	82.2936	63.9064	97.2956	93.8343	92.7835	112.4221	87.3577	56.1199	75.8032	58.6067	77.8631	106.1977	151.2955	68.1063	57.5411	83.1312	104.0931	74.4997	128.4849	81.1446	122.3805	102.2208	98.5874	37.9904	81.7924	56.6547	90.7394	143.1343	78.8283	134.428	135.8905	65.7295	46.1041	66.1375	64.4263	70.3271	44.2475	155.3256	72.3982	106.4841	68.3337	188.2955	83.2226	108.6246	63.7169	106.4738	135.8058	103.8415
EIF4G1	73.6442	109.5221	103.2375	176.1974	102.5642	131.7342	94.124	54.592	101.4721	89.1884	88.4081	75.6613	77.2456	22.6685	89.5309	104.2138	97.1207	169.2266	183.7624	85.494	115.5192	130.7612	93.4164	61.1563	57.477	131.9764	136.4238	106.0838	75.8101	76.9017	160.9834	57.8167	83.5509	154.0432	98.2305	110.913	55.4958	104.2276	72.1487	88.6804	116.8378	98.8298	114.9227	88.5321	66.097	120.0621	75.5202	134.6806	113.1942
PTGES3	55.6019	113.4679	80.3765	95.5167	111.3542	94.1022	97.3705	84.4693	118.3657	64.7009	128.0058	58.4952	119.8497	81.7117	100.8009	96.1552	77.934	125.9712	80.8922	136.7022	100.5856	123.7564	128.5053	67.1973	42.3778	86.6907	78.2638	78.9982	76.1162	72.7054	83.2466	74.9754	85.4905	107.5702	83.9801	74.8603	102.9396	91.8828	92.0226	92.7837	89.6257	85.6818	127.4665	91.8425	155.1479	124.9968	83.6107	156.6715	107.2495
PSMB5	41.2283	51.0374	98.038	156.838	242.8675	77.1615	101.5811	97.8743	120.3958	88.1564	65.322	68.8123	80.4747	62.5892	78.0519	59.7816	92.9639	96.3819	58.4313	154.5784	110.3904	99.4508	86.076	75.9655	53.2135	107.4377	60.8128	89.3503	63.7932	81.1818	82.9155	167.1461	78.3891	261.559	72.1442	102.0741	101.5429	45.006	67.7602	46.7302	71.1433	80.2794	135.4739	84.1525	103.1206	172.5632	95.8118	82.511	80.1503
BHLHE40	158.1017	74.1887	70.9043	172.664	74.7702	91.5452	50.5893	47.7852	104.8771	55.0527	88.4255	40.6866	175.1168	83.8335	69.9812	65.0829	132.39	73.3625	17.158	24.4262	160.9988	200.1944	126.5861	233.8685	228.3928	80.8721	132.2362	87.1558	115.2518	89.3543	173.983	36.2826	143.1461	52.8937	192.3159	100.4044	166.8243	55.3871	128.1328	114.5655	44.5032	105.7058	45.4531	188.4263	102.4608	88.8047	58.9325	107.2897	69.5823
IFITM1	52.9771	19.5015	49.3478	52.4177	36.1774	153.432	132.9956	53.3062	100.7592	87.4159	99.4838	31.645	105.8471	8.8178	46.2157	121.6038	75.3507	87.3482	147.8911	213.9763	148.818	246.1088	91.4571	62.9359	24.1166	89.3981	56.2071	112.7769	24.7136	102.6901	50.1891	7.6852	89.7565	18.8972	64.4903	70.9254	149.2831	89.6162	41.1216	79.8059	40.8574	238.7085	18.1624	34.9504	297.8396	40.8558	105.9528	288.8513	213.6625
PKP3	122.0587	64.1288	78.4458	99.929	56.9397	146.634	91.9967	25.9272	58.7372	124.7528	61.3646	151.0112	32.9277	96.1128	187.567	162.6731	97.3275	89.1891	258.4928	224.1838	65.6939	81.0344	84.3432	53.4367	168.7342	201.5131	122.9609	134.4136	176.027	142.7603	95.9151	133.7547	104.8986	59.4142	134.8564	45.6623	23.5425	146.4486	38.7547	80.6281	76.4257	145.1511	93.8055	87.525	103.0685	14.6619	146.6256	96.2423	148.8436
AHNAK	279.3602	161.5883	155.4667	89.8103	44.1888	100.0303	54.4398	16.0707	80.2896	97.2011	78.2303	110.6282	63.4518	77.7425	66.4815	200.247	161.5307	145.1846	79.3918	22.3931	89.4891	57.9719	64.5587	114.2593	55.0656	108.7373	159.2248	104.0483	191.8333	150.0988	144.0169	23.8271	140.0078	67.5656	239.8252	184.8969	69.4927	213.4164	97.2168	78.941	86.9002	107.593	54.2165	81.8466	48.4304	37.8368	117.5413	99.083	84.0869
TUBA4A	47.5608	148.467	129.4433	114.6621	177.4315	74.9532	220.0722	65.8793	31.3196	197.5996	31.6586	208.6341	41.2478	62.8987	141.1766	65.515	105.5326	49.6172	67.9666	57.78	70.0985	137.0736	61.7825	25.0557	354.663	196.5445	92.9045	80.3932	57.7907	79.651	25.8952	127.8626	101.7969	68.2728	82.923	91.1256	16.3561	213.5991	31.8821	52.1101	115.9417	125.4141	34.0042	93.6077	40.3525	28.3006	81.1702	56.0156	84.2754
UQCRH	63.5919	63.1366	62.2759	68.9007	67.6327	90.8939	97.9245	271.1924	60.7796	52.6542	109.8205	70.9106	77.7509	128.2094	68.1945	51.1479	48.0047	67.9611	79.6387	149.1627	67.6882	120.8584	141.521	64.2043	41.151	71.0731	81.7708	69.1708	97.0958	111.3756	85.5918	150.3622	57.2065	48.6302	42.5147	42.8497	117.3245	40.0624	101.0276	61.741	170.4369	37.7654	257.675	114.2799	157.9552	101.2581	121.9295	74.903	94.922
HLA-DRB5	40.1066	67.5346	55.3818	15.5068	39.6108	79.3012	309.6939	121.2557	97.3482	67.6528	180.2664	5.9648	18.7696	23.7993	72.4129	237.1564	91.6073	50.3608	13.6602	250.0748	58.2746	278.222	80.891	25.9395	46.3542	231.5465	23.7696	147.9805	23.9299	24.6202	80.7858	47.6048	199.4773	25.3525	260.512	59.7527	380.6161	58.2193	220.078	286.9034	96.2589	85.1217	40.7299	113.7419	113.2384	35.2167	14.1061	92.5414	287.0409
TGM1	282.8051	17.7812	75.1409	101.756	99.8231	169.049	34.16	0.4039	10.3973	100.7581	25.6491	414.969	11.2961	320.5776	312.9461	62.7909	136.24	100.2086	24.3639	13.8182	109.1915	10.481	1.0292	21.2998	388.3305	401.6222	84.6616	202.1513	334.1703	211.277	26.6511	42.3436	276.0554	197.1452	83.6202	4.1807	6.9708	62.0097	15.5652	31.4316	50.5183	23.3381	147.8017	166.7305	35.3206	1.0462	10.9056	98.6127	12.7487
DYNLL1	97.7563	89.9793	110.6124	110.0274	120.9113	82.3158	142.6742	100.6202	61.4868	107.0791	80.764	201.5505	82.6522	147.9922	157.0211	80.5575	71.9228	76.632	80.8417	149.7646	71.4326	114.5426	71.9258	60.0963	182.4789	143.3318	61.1476	107.57	120.9672	113.8402	85.0642	79.6858	114.7768	132.146	56.7114	55.8795	84.3769	68.9112	73.343	63.599	93.5492	61.4312	119.4619	97.2305	122.0997	69.8599	71.8407	94.4615	105.1627
MUC7	3.6638	0.1329	0	0	1.4995	0	0.0172	0.027	0	0.0064	0.0207	0.0066	0.0121	0.0328	0	0.0048	0.3229	5.4479	0.0134	0	0.9363	0	0	0	0	0.0072	0.0068	1.8267	0.0271	6.907	0.0062	0	0.0054	0.1806	3.8273	1.6479	0	0	0	0	0	0.2766	0.0626	0	0.0408	0	0.02	0	0.2111
PLS3	133.6253	170.2249	109.958	149.5913	40.0203	99.8644	84.6455	15.0982	105.4161	103.2508	70.2083	102.7626	72.2162	101.1285	104.1118	157.6173	76.0806	81.7924	95.536	75.6646	117.8207	78.01	224.3902	54.7032	59.045	123.5217	110.0292	97.0613	80.9624	166.0119	84.1234	32.5563	106.7585	103.0805	90.3416	151.6094	48.2373	143.3609	58.26	48.1807	97.6538	69.6313	60.1045	91.3115	47.9443	84.0734	131.7545	138.5292	139.1509
CSDE1	86.2795	110.7678	88.6411	93.2923	77.1033	117.2151	73.9648	60.8712	73.2318	96.5831	95.1314	81.3499	59.5138	64.6126	77.3668	126.4875	105.6535	79.8885	88.9592	51.9105	119.1806	100.0084	106.9917	100.9996	65.0872	91.7633	109.7467	94.983	86.3079	86.6509	129.5714	61.9769	104.8579	75.0182	99.3765	122.5037	108.2577	67.5122	107.8688	78.5159	155.1316	116.0242	93.1795	99.7954	86.8006	121.3041	87.291	113.8043	92.7874
NDUFS6	42.4457	51.2549	74.7083	60.9153	64.0067	67.2936	182.1415	339.4194	74.397	50.8248	111.659	39.4153	193.3612	63.625	40.59	81.5003	49.7419	55.5348	146.3932	274.4239	100.2159	82.477	53.0389	53.3924	28.7799	59.7229	72.4878	81.9783	80.3433	93.3993	62.8614	335.7415	40.9182	84.3699	71.28	90.9625	113.9644	37.2662	108.9939	73.1309	67.2669	51.1366	161.8712	66.7428	255.2518	84.3441	135.2398	39.8479	97.4397
SCD	59.5331	335.4009	76.1897	28.5364	161.9291	181.8585	116.6415	114.0458	165.1759	34.4764	85.9377	72.7422	97.9997	36.8744	80.8305	212.7034	57.6158	295.4104	275.8736	74.5938	76.6533	171.1601	176.2285	22.217	235.3801	164.3309	108.2159	88.9964	66.6405	60.2373	120.1703	33.7426	271.0539	47.8948	107.6614	17.7248	35.274	44.2108	156.5243	85.1569	84.2614	71.9254	45.7315	114.4841	32.9534	92.4697	84.1623	28.8746	154.6671
PFDN2	34.8256	69.7661	130.3929	100.9565	83.2298	62.7626	63.1513	265.086	116.2229	56.3313	69.0842	53.0131	100.8584	37.4795	51.4344	70.3626	56.1463	56.0942	84.9117	179.831	92.0411	191.6848	228.3449	54.1196	36.1747	45.8831	99.6141	78.4764	53.6376	134.9719	54.0457	119.7885	49.3207	67.9177	45.524	78.3047	80.6601	45.8616	67.274	65.8708	74.5376	49.332	90.839	76.0873	157.0523	118.8007	179.9182	94.9804	105.8019
SAA1	10.0322	8.4678	2.3602	37.1049	80.9272	61.8027	56.4551	164.5573	6.8658	4.7249	37.5647	1.0449	20.8353	0.3358	8.2617	89.4718	7.4386	29.7786	63.223	457.5936	106.9126	17.9272	8.8598	4.3006	68.727	193.9502	99.191	282.1039	7.6827	61.6628	31.3348	211.5019	143.7373	42.4103	85.2791	13.3704	51.1898	6.8788	0.3646	275.281	8.6678	139.6798	55.9713	262.9451	110.8944	3.1244	24.5193	42.5071	53.2102
SFRP2	15.4993	309.8277	166.4296	41.121	26.2823	31.4366	84.6904	54.6805	364.1378	195.688	2.4462	13.9011	223.2246	16.7513	13.9359	42.4773	316.2257	84.3905	83.5782	21.0863	94.9306	7.0228	350.5636	55.3942	5.5621	13.5036	97.2296	35.5947	4.8077	17.0139	1.5041	3.9891	8.6224	25.8991	69.6029	228.0224	12.3258	133.2665	7.4696	83.3566	209.1399	117.6229	17.6048	63.1181	17.0785	251.0836	21.2576	6.6468	27.2585
CDH3	34.4814	133.0461	110.5055	116.0763	83.4738	66.649	145.533	45.9064	35.9053	85.7905	40.6431	108.0501	140.7224	4.0962	120.9217	127.0772	111.7281	63.2019	159.3779	48.1996	154.6056	210.9803	31.5082	88.0259	186.9041	105.237	135.1267	191.8923	18.4162	67.1299	37.1755	21.7876	303.4998	18.1735	100.4245	119.431	31.6571	160.0098	55.1382	61.213	45.3466	119.7716	13.8416	249.068	78.8961	21.3031	141.225	84.6406	150.302
CTSZ	22.3242	79.2115	161.9963	43.0908	57.8236	41.8422	77.8022	303.1446	171.2446	50.5109	101.2504	25.1225	188.3768	9.1571	20.0786	106.9713	119.5086	99.8193	12.8005	282.8056	75.277	122.1507	194.1562	59.5111	12.3768	34.9123	62.9098	82.0107	32.15	57.9494	29.8962	90.1695	71.457	45.0174	56.3093	155.1514	309.2247	55.9656	205.9979	165.1318	114.803	97.6181	55.1804	69.0088	75.8304	105.6999	41.7429	101.84	129.8772
RPS7	63.4329	56.9309	61.8652	76.0098	99.4603	77.6414	66.4301	112.2872	68.7397	60.6771	95.419	75.9094	95.4021	194.4666	72.9823	58.2156	58.0687	65.8743	99.5706	130.7394	77.3768	115.1679	111.6055	75.9518	37.2785	57.454	68.2455	72.6727	86.6391	93.8859	47.997	99.4737	75.3701	68.4262	66.0197	54.3581	81.6613	67.1496	113.4056	64.1869	108.2114	41.9948	132.1762	90.9669	121.9704	80.9544	114.2007	59.0434	95.6676
SEC61A1	52.6384	85.391	70.4714	113.5151	118.4586	136.0026	112.307	136.6049	54.6222	99.0916	57.9796	58.8951	128.5648	26.132	71.9291	105.0967	111.1347	120.4387	118.51	206.8325	98.9167	144.034	213.3913	73.0136	44.8095	98.7642	122.3219	105.1863	61.1192	75.5833	163.8633	169.6702	69.0082	162.0833	83.6257	126.2082	74.5535	92.7476	92.2349	95.9321	116.9404	94.9031	177.5333	84.8044	70.8268	98.7544	85.7463	110.6216	102.9792
PGD	207.5006	222.9682	126.4326	85.8105	143.5382	45.754	58.6942	70.2442	157.8792	53.7911	113.9111	48.2459	58.4419	299.6361	30.6774	29.9201	64.024	56.723	60.2809	31.7106	48.6044	63.478	28.9092	60.3016	32.4094	41.2243	95.3811	90.2084	209.337	105.7476	198.6455	66.1453	122.6034	51.6155	43.7486	26.9588	85.5852	23.0394	71.999	35.1705	105.0604	36.9754	410.6564	63.4401	137.4453	124.9867	33.6845	39.3251	39.8078
ATP6V0E1	103.2623	95.1866	70.913	148.6107	45.4011	79.3224	113.5537	331.2157	78.2505	88.1023	70.7304	77.8195	115.9998	126.153	47.5349	51.3652	86.9507	69.7604	50.4904	152.0582	90.4629	77.1992	185.2905	86.7394	80.6785	78.4929	87.93	95.4043	82.1866	91.5101	78.443	87.4555	91.5902	115.6753	84.408	57.779	153.4936	48.5757	81.3527	79.6359	86.4584	87.6445	101.8841	155.1945	106.0023	92.8922	98.2344	60.3876	97.9459
TUFM	59.2655	68.681	77.0067	99.1481	118.7269	91.1673	79.3604	158.597	86.8816	62.1508	81.7341	61.2282	87.324	61.6096	80.5468	63.8991	62.0572	91.7851	117.8161	106.0271	99.1804	104.6036	87.0235	85.5568	34.3722	103.4361	106.4128	77.5226	104.8333	85.5928	86.9735	123.0801	50.8658	93.2083	89.6332	60.5298	101.9088	71.611	126.9275	70.6736	117.3945	67.6399	163.0704	71.2767	74.9638	121.5953	118.5693	57.165	145.8776
ILF2	50.0288	80.1149	70.2019	119.1699	141.3167	128.7314	65.0064	191.4186	135.4249	52.9135	93.7115	47.4629	86.3608	80.389	58.6616	67.0545	77.6424	97.5379	106.8269	130.9009	120.7438	106.6438	119.5082	80.5688	28.5481	54.3792	96.4325	58.2221	76.7313	86.861	102.4731	74.6548	69.8833	123.2958	71.0443	86.5591	84.7181	49.2788	113.5082	84.0907	87.9362	78.5164	136.1424	77.9619	140.2179	157.4676	81.1631	88.5365	126.5874
C1QA	14.2786	46.5112	112.3138	24.2908	51.9262	43.9835	190.2081	324.0249	103.2009	25.6591	54.97	5.1233	39.1158	11.7413	19.7589	58.5428	131.6848	54.4643	19.0674	537.6804	186.9695	75.2286	71.3129	31.1062	55.3296	59.7835	55.2921	61.9438	18.7846	21.7785	25.6752	54.7325	127.2096	22.3686	74.127	48.3806	448.2956	31.7125	325.8866	241.1205	64.4969	107.0342	27.5636	101.7426	323.8384	72.2155	42.5636	82.7304	149.5987
BANF1	38.5977	71.5517	64.4804	99.4655	98.735	74.9197	88.9365	177.6002	68.6347	59.478	89.8504	32.4575	142.0666	50.6217	60.9904	88.3832	136.1537	77.0927	114.0262	238.4823	69.387	94.0829	105.5556	57.4132	16.0039	65.4839	69.4816	66.3909	57.132	134.4959	73.3132	125.6971	37.0884	61.5097	57.3785	96.5821	55.4943	62.5699	86.9613	46.1952	75.5704	63.8567	115.5107	63.6218	155.8947	79.7066	85.025	92.6372	79.0544
HTN3	0	0	0	0	0	0	0	0.0371	0.0089	0	0	0	0.0167	0	0	0	0.0077	0	0.0924	0	0	0	0.0491	0	0	0	0	0	0	0.0119	0	0	0	0	0.0083	0.0635	0	0	0.0127	0	0	0	0	0.1234	0	0	0.0092	0	0.3809
SET	62.4181	101.3609	100.5328	62.5371	126.7503	129.8058	44.8018	73.1511	121.8867	56.0527	89.1447	53.1991	85.998	36.4506	64.4929	91.8357	91.2073	116.7339	120.7484	136.3682	59.3031	94.3979	115.8949	82.6143	26.2314	82.048	70.7998	101.9029	70.7425	70.2001	72.899	34.2164	108.3357	108.3614	96.688	46.0298	87.3734	121.7764	115.4428	74.291	112.8464	41.1506	95.479	81.6144	109.1264	125.0802	146.3001	157.0873	198.1204
CCT3	47.9359	91.4878	81.1798	113.6224	109.3662	77.2379	77.5645	146.2365	107.506	67.9271	61.3776	75.0861	100.4261	54.1497	68.9783	87.5025	73.9299	92.018	92.8002	162.9049	124.1804	140.406	127.0465	63.7982	31.8072	63.6184	100.544	79.5741	71.4036	90.4165	57.734	96.9134	68.449	98.3035	92.3107	66.6972	66.7912	61.1426	65.6417	78.5847	91.4652	91.3203	83.9322	82.3364	110.6114	125.4974	116.2315	104.7142	140.8409
NFKBIA	25.7435	42.6757	108.6518	151.9967	116.0863	60.4852	60.2046	39.7651	38.1964	36.0905	144.7127	33.9965	42.7726	46.0498	103.2256	69.6413	63.586	77.1415	50.7926	52.0403	61.6954	58.5769	98.5365	127.0207	66.0479	62.1301	65.1778	78.6085	36.6123	62.6129	69.2252	56.838	69.9933	179.4229	127.1593	148.2162	120.3013	36.2092	84.6832	55.8147	65.5174	84.9205	38.8342	84.2138	120.5708	102.9692	103.7608	71.2986	70.6477
FKBP8	77.1487	92.7957	71.6695	80.2491	120.8702	101.1725	82.2239	202.5332	75.9117	115.3934	93.3655	89.9526	389.125	70.4103	58.6967	101.2255	67.2586	89.1062	90.4177	172.9572	71.2663	93.4469	109.7666	98.9428	73.4546	60.4301	56.1566	93.9591	74.3755	87.3711	89.1949	205.1936	72.4094	120.2385	58.6779	103.7509	86.1288	65.6322	108.9176	89.5331	75.6495	102.9222	160.4067	83.8957	122.6118	109.195	87.3306	69.3228	72.0035
RHOA	100.252	82.2781	116.9518	64.5023	75.761	88.4035	93.8896	123.6807	92.3576	50.0136	47.257	126.7921	97.9318	132.1661	67.4791	82.4577	107.1271	97.7015	63.2845	90.7189	124.1321	146.8177	73.2018	68.9113	88.2777	71.8891	81.9034	95.2851	108.0106	89.1011	81.8576	31.7064	129.2077	72.8773	89.6337	109.0125	133.514	79.4749	98.3493	102.804	88.719	77.4432	124.5906	126.6187	73.4542	90.9244	136.297	75.7173	74.9682
YWHAG	55.9327	127.0654	94.3024	145.3276	109.8995	88.744	45.0734	48.4318	162.7546	83.6298	54.7868	90.8384	148.4362	29.91	61.8798	119.7425	98.6153	114.3384	100.0362	41.3916	158.794	175.9089	104.4709	62.1463	34.8258	61.3984	187.8685	89.8534	49.559	65.0603	78.5585	21.1022	93.34	133.093	110.3649	92.8842	79.7233	84.834	60.3546	90.0634	98.3443	114.12	46.4929	71.5989	51.3536	140.518	101.4679	103.3583	109.9334
RPL38	45.3715	46.4979	44.0032	82.4227	115.5337	54.8583	59.7435	252.9714	82.2619	51.1522	62.4377	67.0826	98.0877	91.3842	80.1972	48.7874	52.8742	59.7731	112.2574	255.7276	80.3651	82.148	101.3093	37.4527	37.2726	64.6075	45.6338	74.7362	66.302	109.7049	33.0172	357.4399	50.7642	75.665	37.9979	39.1718	63.2559	65.8968	46.4956	41.0159	73.2167	34.0097	153.0815	81.9678	134.1526	142.4572	125.8364	55.835	56.2931
PSMB6	55.4069	74.9384	80.0776	94.4653	212.7114	94.583	94.0598	130.7063	87.9162	79.3075	88.5318	78.9951	74.3766	100.8566	86.0176	63.8571	55.4487	48.2415	93.4548	199.1715	109.1536	84.3148	66.75	88.0815	59.2467	72.3511	73.0446	89.8754	90.7073	87.5259	93.0058	276.4664	68.9404	131.6963	60.7644	77.0384	99.9301	59.1277	104.5029	60.8418	59.8425	79.1682	143.8123	43.3245	174.7408	138.7354	98.2072	85.9756	78.4663
SLC9A3R1	141.2893	86.3866	52.7389	36.1339	122.5596	102.0275	74.6472	87.3742	59.6221	91.0619	111.6427	77.7964	86.4255	116.829	79.2228	31.7636	60.9657	133.8612	74.554	23.6873	46.5559	150.8386	109.3686	120.0023	51.1889	142.0411	72.4169	132.2543	180.13	93.1829	261.295	60.2031	63.4572	179.915	57.9275	20.8726	57.7379	64.1387	81.9243	68.5615	183.6402	59.2174	279.6047	177.6767	317.986	170.6279	24.7774	90.7625	64.3392
SPP1	1.9892	236.9354	276.0371	32.8267	29.9609	14.5304	1.7519	90.4728	728.513	5.1322	4.0493	0.7512	132.2736	0.245	0.7055	25.9246	2.0674	9.3297	4.1889	2.951	84.3426	50.5989	204.6954	1.4409	25.1798	2.3662	100.3034	3.4529	0.4733	4.158	6.0039	113.25	13.1961	2.9666	20.8421	5.5981	474.6863	25.3905	52.1476	443.8361	443.9369	97.1189	10.0428	59.1909	5.6552	123.7505	33.6518	2.7315	176.3131
JUN	84.9089	52.1725	430.6246	170.6436	69.9145	87.607	107.0727	43.8739	73.5445	33.963	148.1866	34.433	140.594	53.0898	80.4613	101.7705	79.5095	27.7685	53.6087	13.0892	42.7966	49.5777	46.1866	120.1297	76.0343	105.0746	74.5864	98.6067	56.3249	34.5183	72.0971	22.7374	74.0202	56.3724	167.9257	84.5002	64.6643	38.8431	41.7904	74.5813	42.7835	175.8238	54.1151	85.3159	75.2038	178.578	94.983	51.8785	28.3866
ZG16B	19.4785	0.2209	0.2564	0.6887	5.9958	0.1624	0.1896	109.0501	0.0887	0.35	1.8321	0.0557	1.3559	0.4473	0.07	0.3811	0.0935	16.4684	2.8437	0.2866	0.5935	0.0845	0.1436	3.7724	0.8234	0.1825	0.1	35.5767	1.7862	15.005	21.2544	6.9806	0.1644	8.96	15.3971	0.1987	1.1629	0.0994	0.4176	5.2876	0.285	0.9066	2.3346	0.0848	0.3141	0.5804	0.196	0.4104	5.1247
SPRR2B	2.8553	29.6344	0.0527	50.2795	53.3385	266.0037	0.039	0.1834	3.4492	92.7496	6.1306	322.5757	40.8853	18.1627	975.3252	26.0968	92.2395	9.9762	39.5308	4.8695	8.8926	0.0332	2.3735	3.0299	665.2953	292.5536	16.566	218.6609	15.9214	52.5973	5.2315	203.0591	234.1696	272.2375	2.7017	0.0209	3.3485	71.7179	0.9229	21.9951	87.2312	40.5658	17.2914	13.1839	0.2466	0.4948	0.6955	28.5607	9.8711
TALDO1	111.0026	182.1374	73.4288	79.5599	119.156	93.0981	8.7068	126.4114	139.7503	76.577	95.2726	73.4484	52.6151	171.3911	73.5545	54.6632	55.9725	77.8864	136.5408	140.1839	35.1241	69.6759	124.3389	68.9383	53.0029	78.3017	67.5584	81.0753	135.8738	74.6832	91.8735	134.347	72.0835	126.5657	59.815	34.7259	76.139	55.4829	55.0095	44.0712	103.9681	56.562	143.8324	69.3945	112.7032	4.4806	88.9874	70.5409	105.8151
LCN1	0.0192	0	0.2062	0.0851	0	0	0.0305	0.239	0.0692	0.3411	0	0.0235	0.258	0	0	0.1694	0.1777	0.0216	0.3337	0.0323	0.1044	0.0778	0.2531	0.0527	0	0	0.0724	0.1174	0	0.0616	0.022	0	0.2107	0.0267	0.064	3.5358	0.0534	0.1864	0	0.2932	0.1768	0.0957	0	0.0318	0	0.1032	0.0236	0.0257	0.0234
RPL37	48.6258	43.1863	70.7749	79.7565	89.5781	85.6978	100.0833	258.031	69.139	48.0234	56.5139	54.6379	115.8335	82.7034	41.849	97.2732	55.0126	47.5425	113.8869	154.5912	59.2155	85.8602	44.8265	47.6815	29.1353	36.415	62.6511	76.8568	69.8295	106.9839	24.3105	159.2022	58.0535	59.5511	62.5987	50.2166	72.0918	56.6035	76.674	55.0258	56.7814	43.799	86.1029	64.9206	124.8378	55.3548	144.0793	30.4053	89.0314
CANX	79.5919	69.7744	76.8167	98.2927	34.8071	92.7572	77.2874	68.5523	67.8736	79.0327	70.4125	74.8022	90.9412	80.6968	79.9153	67.5177	106.1313	134.9016	88.2966	62.6817	161.3129	85.7578	131.3484	99.6291	36.5941	96.6019	101.728	102.0069	73.5816	67.5344	129.9357	15.8762	90.4888	63.6946	131.3874	81.0909	155.4357	68.7624	99.9211	120.0327	106.0671	112.3822	45.8031	80.9356	73.3815	96.6088	130.6629	88.5879	104.9631
SURF4	58.4127	125.8153	107.0679	89.0241	99.563	86.0709	61.7795	99.0397	87.6246	100.9498	48.9445	66.452	100.0144	54.1127	67.8014	72.2657	106.4424	112.8066	112.7446	105.8749	66.6766	64.5804	98.4529	108.3194	53.9897	69.5677	97.9599	101.646	65.9552	69.0249	77.8784	32.9263	102.0293	116.4576	109.7013	96.3627	84.8161	145.0964	74.6097	97.9574	91.9613	58.4844	65.0157	98.1954	63.4624	87.9646	110.4095	94.8138	118.3803
ZFP36L1	64.0133	53.2365	80.1626	113.2279	92.8079	69.9039	42.7243	45.0951	60.6092	48.617	237.1024	57.4601	136.5414	40.5635	46.544	123.0638	115.9432	70.1985	69.7802	16.4712	96.9472	80.2043	70.349	153.677	53.8135	76.7539	61.4066	74.4791	49.5496	60.5794	114.3372	21.9539	61.1314	93.8009	142.1508	136.4598	81.1479	100.7801	76.7848	113.8053	82.6483	83.5248	33.901	81.3184	100.8278	119.48	130.5143	76.7573	94.5436
C1QB	12.4186	51.6786	101.7834	19.2323	55.3632	42.9454	185.1711	246.3495	109.2079	26.6926	50.834	3.605	33.0422	8.6419	18.4767	61.1877	143.2121	60.3973	13.7007	361.2082	170.1446	66.4927	73.2025	29.5702	47.6453	53.7744	57.8673	52.9177	16.5872	19.9099	25.74	19.0356	143.718	25.5166	94.2434	52.4934	407.2343	32.1428	297.0614	270.1881	58.1207	126.7402	20.9675	82.2688	263.5896	91.1056	31.4399	98.4381	147.3256
PSMB1	37.5337	71.5478	69.4264	76.5794	93.3974	78.5005	166.1612	125.8185	46.0425	69.2188	107.0437	43.8979	77.9803	79.2408	76.2398	68.3417	65.6669	79.7055	77.518	275.971	85.888	86.8431	110.5058	60.9572	39.5744	98.5881	53.3191	59.4285	62.1827	77.7363	73.2945	209.4688	63.4024	124.6425	44.8599	54.5202	93.428	54.2223	55.3612	64.9545	70.9694	69.7778	135.9549	72.6829	202.7261	72.8409	96.3634	102.8454	94.7664
CCT6A	46.6005	67.2751	86.9744	101.5661	129.7926	72.011	81.7935	121.867	62.2384	49.2142	61.6599	56.5625	92.4536	46.6394	69.7108	177.4674	51.9761	76.0585	105.4047	100.258	95.0942	84.0622	96.859	52.7335	33.5547	73.7855	71.3798	59.6828	57.079	82.8757	47.7525	35.3042	62.7465	77.0442	258.2559	160.7028	73.0731	71.5495	63.1626	96.7108	68.7335	57.6576	56.7958	62.9487	73.9838	52.6734	78.3128	111.3556	149.9506
RHOD	128.4307	55.608	103.3647	50.9748	47.4652	51.2077	164.5941	43.644	9.1532	98.0298	20.6995	126.2999	64.9714	219.7965	75.3872	115.1755	161.4485	29.8249	112.104	162.2568	82.1175	84.577	24.3046	13.401	97.0302	169.6753	73.3114	104.2187	104.5258	108.4104	27.7102	82.3349	72.0288	28.0022	70.7452	107.8452	5.5424	151.9598	15.5514	25.5887	26.3278	61.6808	80.0673	41.5065	38.475	18.8582	86.3423	50.7357	79.8069
TXNIP	148.1773	215.1796	43.4955	220.1444	19.5757	64.0466	112.8273	27.8664	56.9091	68.0241	187.4192	18.8302	26.6471	75.9697	37.6646	40.8585	136.2771	68.5575	13.1961	43.7455	52.2096	67.3922	83.5215	103.6616	48.3948	16.6443	16.388	54.6499	72.4207	53.2519	132.5184	1.583	160.2239	76.5619	71.4852	21.9572	124.6355	78.9663	145.4084	247.734	24.7579	104.5389	194.2288	19.7006	123.8799	29.2289	8.0403	55.9544	46.1858
TNFSF10	47.1596	26.0191	82.6815	157.954	26.7983	72.1948	292.21	29.8769	24.1782	84.7387	125.1927	16.1432	42.0539	47.369	32.7324	56.502	80.1974	55.7652	39.5125	94.329	63.4023	116.1086	128.378	48.3341	44.6323	80.0611	46.4924	137.5569	49.7725	37.1241	169.1966	39.1927	146.4857	25.7749	59.4969	65.0209	52.6214	37.3904	76.1256	137.079	27.0749	149.3651	93.4669	172.9502	200.2996	30.6726	36.3579	186.3986	144.2092
WARS1	33.8656	24.6813	19.2978	51.1816	68.5421	169.261	366.0027	23.9238	24.545	14.0105	73.0264	30.4265	23.3596	6.5388	216.779	126.6361	71.4288	42.5596	29.279	294.0956	40.9428	168.3121	47.5628	15.51	121.3787	301.1047	35.6542	174.0393	14.5973	11.9403	17.2283	16.3945	889.0678	22.7332	88.1936	34.5771	49.845	53.1633	38.5779	211.2766	18.8332	99.4684	13.6558	28.219	280.7227	13.7781	43.0803	668.1309	284.6001
NDUFB11	55.8995	55.6007	68.4453	66.5134	72.7953	68.487	80.2404	435.2475	83.5515	48.2779	181.0481	40.5621	93.0732	110.2003	55.4978	35.2588	66.2618	77.6235	58.0753	160.0451	67.7412	63.4111	101.0027	98.4683	33.0223	29.7172	55.6223	60.3392	76.7012	115.2381	84.5637	312.2969	50.8219	71.5977	37.8847	30.7288	128.7042	45.2294	145.2725	45.3171	85.438	54.4261	183.0125	76.8751	185.1917	90.2576	77.0461	61.2121	94.9936
PDZK1IP1	47.909	27.2413	72.2577	242.4378	37.1427	133.3932	137.9636	129.6229	0.4452	102.2668	16.3163	73.4881	43.2655	73.4667	305.9233	36.5738	22.4758	50.2339	58.5464	26.0671	31.5361	45.5921	14.4071	20.2776	352.7479	226.1384	146.6546	170.5709	122.2395	115.9694	214.46	329.7956	245.8083	21.7342	151.9273	13.5207	22.1283	47.0024	55.6239	278.0067	28.1631	110.9968	77.4565	205.1173	93.065	0.2419	5.4541	49.9437	60.7496
CCT7	48.6662	64.8204	97.5227	87.5924	142.1912	80.9969	78.0476	150.349	84.3001	62.1358	71.0794	72.5047	157.249	64.334	63.2959	67.3629	62.5565	88.4773	189.7343	146.1266	100.5255	79.2612	70.7507	72.547	28.1691	68.4662	76.3902	57.8879	71.5964	73.2452	60.5139	124.6994	69.891	102.0299	70.4639	61.2151	83.44	78.1543	74.3514	77.8971	92.2155	62.8347	134.4203	76.9901	111.8055	175.4527	124.9327	70.9069	100.5078
RPL21	64.2742	32.0102	58.2567	63.6051	60.1862	59.7897	59.0094	275.01	55.8048	68.2955	41.867	77.1244	57.607	159.1649	49.7676	59.4388	58.1338	47.5584	136.0439	184.1983	52.5216	96.9856	48.9848	58.1214	33.5016	48.641	57.2034	73.7753	97.1894	116.465	41.2897	417.4742	54.5683	37.0953	51.7557	58.6112	99.8964	37.382	99.4741	73.7566	70.4776	21.9139	96.4053	96.7751	86.1478	100.7273	159.1934	35.1965	99.7062
ATP1B1	200.9124	169.1337	96.7149	29.328	143.0249	125.2658	19.1468	8.8722	56.7386	41.6518	164.1511	36.5634	30.3526	159.5893	34.7336	27.8302	65.9177	136.4588	93.193	23.2932	28.9506	40.0342	386.6462	80.5703	62.1669	41.0192	99.8934	69.4416	198.2529	66.4023	259.3512	7.5582	57.3339	188.9458	63.0662	66.9537	97.5347	70.6322	27.2485	66.6789	59.9829	73.8489	81.2057	74.6356	86.3691	43.3106	49.8416	52.6491	63.8259
C1QC	15.8486	62.8885	116.6113	21.2905	46.7112	44.357	187.3823	129.1934	107.4687	35.7305	44.2482	7.1153	39.3801	12.1585	17.086	77.466	142.3556	72.2605	23.7467	232.3477	295.0459	77.2298	87.4928	39.0791	38.4768	51.5616	48.9138	63.0882	23.3289	20.8598	36.0236	14.6183	145.4176	30.3996	92.5185	74.5944	291.9615	42.6192	299.3009	278.7639	65.1138	153.9244	21.2164	69.2122	191.6267	94.6694	36.2111	97.2457	104.0708
TRIM28	41.8621	72.2081	175.4559	81.5103	86.8348	116.349	78.5649	79.5604	89.0743	59.4714	140.6313	53.9142	148.1146	22.8645	72.0786	77.9434	74.0513	108.9207	165.0117	111.0239	108.3457	110.3253	47.424	108.8454	30.5049	53.2101	83.3542	69.6739	66.8687	92.0254	87.5472	81.5449	57.1664	50.7692	64.6407	64.1701	97.9175	50.6814	110.4918	86.5047	112.2266	76.3837	159.2215	110.0809	118.9914	100.601	77.66	90.7669	126.2768
NCL	56.8447	79.0417	49.0844	108.9448	104.2135	60.8881	67.4901	56.9906	70.868	63.0079	96.4292	64.5874	85.5188	22.787	65.8607	99.3066	84.8547	72.5556	83.9292	90.9445	84.4449	103.0977	111.7288	77.7575	20.4616	76.8588	87.1648	74.9316	84.1546	91.3435	33.1415	54.373	89.8355	62.0043	81.902	83.8855	98.3053	99.6815	115.3834	78.6642	128.7161	88.1901	63.1966	96.5606	61.7412	86.2082	122.1476	114.3995	96.3643
POLR2L	55.1248	41.0638	53.7216	66.4326	91.672	72.3797	98.4816	323.2757	65.9881	94.1417	67.2716	109.1414	42.7126	107.0002	62.6421	95.6375	54.791	63.3267	91.3378	287.654	59.8486	86.3066	46.1853	67.203	54.5653	66.97	61.2772	56.5006	85.9864	131.2385	46.4209	129.6839	63.5804	52.1185	65.0178	55.8949	72.007	54.8322	54.3891	41.8753	62.3644	39.1259	77.4729	107.895	89.4372	52.9761	238.5217	45.5829	90.788
TM4SF1	120.1731	83.8917	59.4645	101.1802	73.2783	54.3557	10.9455	188.3613	161.1728	61.2093	72.6895	33.3265	245.7648	95.7092	48.0672	42.1978	70.8721	93.0493	24.3635	60.4597	64.4263	76.362	249.1463	61.4052	21.1477	136.1766	162.4394	73.9697	114.2788	52.2974	36.6939	100.7155	34.6689	123.2926	88.1724	80.4167	65.5129	54.2341	51.5759	13.1602	45.773	66.0891	148.8624	83.4796	133.7087	84.1848	78.3725	70.2234	37.2392
DHCR24	84.41	83.9946	126.5806	102.0046	76.3048	126.6375	261.437	43.9523	41.729	78.1317	43.1071	66.6968	138.4244	92.5699	78.8198	94.281	78.316	97.8698	100.866	62.5193	89.6617	159.5259	128.673	57.2637	139.2982	175.1959	70.9225	110.261	127.5542	76.4831	184.2656	131.3432	134.2546	67.3216	107.6021	28.845	18.5813	47.082	124.9141	65.1273	70.1939	88.5552	101.928	154.8078	82.1981	96.9674	24.4241	50.2172	178.0249
TCAP	0.0949	0.1291	1.8303	0.1865	18.9383	0.1202	482.9192	2.3964	114.4209	62.1523	0.5428	0.1159	0.3711	0.1146	1.0148	140.1802	110.7441	3.8542	36.5333	1567.5132	25.5216	0.1705	0.0867	0.4327	0.181	0.8655	0.575	0.1609	0.3946	0.1266	0.2712	33.7703	1.4008	0.2851	0.1929	28.9121	19.3468	15.6915	0.5393	0.1004	54.95	210.5422	5.6594	0.1569	0.3963	15.6878	0.6025	0.1899	0.0384
ROMO1	42.2086	72.0022	60.8837	78.5627	137.419	50.3015	70.6362	267.055	104.6263	41.3729	149.0573	58.1777	211.0416	141.4506	66.5813	42.1621	39.3481	46.2942	125.4492	330.567	83.0639	91.1239	86.7397	31.6899	46.1441	180.5427	47.8289	74.3487	66.2626	143.4995	44.7938	636.5072	36.0317	75.3487	34.9225	62.039	69.6414	65.2764	60.9865	51.6799	62.2715	38.4504	123.5166	71.0632	108.2832	44.8493	80.7487	50.1183	106.3449
DDOST	56.8198	68.3022	117.0266	75.2342	73.9137	83.8234	96.238	113.32	59.7213	70.5113	73.1383	53.0512	145.2116	71.3689	51.7154	97.9764	85.1804	74.4752	114	72.8387	98.4663	96.5869	72.7614	82.5059	32.4729	87.6016	102.0531	79.9096	61.3464	83.2457	103.2432	39.937	63.1058	60.2144	69.3122	111.0096	83.3658	63.5034	101.9007	62.5564	106.7966	79.1931	80.0768	89.5562	134.1657	98.9915	74.5325	95.9604	77.3167
SLC38A2	62.6392	70.4084	74.6719	114.785	45.8108	80.5647	75.7824	12.1443	77.6244	89.4845	42.63	75.1146	49.0874	41.4639	99.7356	157.5161	69.2184	63.1967	73.118	30.5079	100.6293	67.2759	39.7821	82.9009	78.0747	96.0568	76.3434	95.7127	38.3027	62.4028	45.6363	25.5133	88.0071	76.6866	66.2046	87.4288	45.5317	140.0472	79.645	79.3173	47.448	134.2407	43.4711	111.3182	41.9441	95.3242	110.5714	120.0835	107.6022
HNRNPF	64.5635	62.3717	88.1101	112.8425	58.0571	119.8585	63.1479	103.0767	81.7196	58.4173	71.2033	55.7383	61.2924	66.3558	61.755	94.1901	79.7939	86.4379	95.4198	72.4168	74.5476	128.9082	119.0944	110.2557	34.9563	59.0836	56.3237	74.5785	83.7244	67.6214	130.7169	9.7983	105.3711	77.1847	91.9833	49.9909	65.8047	82.4219	89.4132	61.6591	97.0746	82.5237	88.1541	76.3456	102.0782	113.8649	157.2322	143.9026	96.9091
CYC1	58.0181	62.7547	50.9638	59.3376	115.6275	71.9104	59.0886	173.5809	125.2853	70.1763	64.9848	41.1193	203.4274	153.1845	81.9483	56.7376	59.4528	77.3403	107.563	117.7491	101.6886	99.8782	67.5494	57.9549	21.0617	51.5673	96.5273	56.7636	96.0534	95.49	67.2231	69.5107	52.6582	63.4495	68.7401	69.0455	78.1835	55.5906	92.2628	145.1912	143.4552	92.6955	118.4082	44.5213	147.9082	75.4561	66.5084	59.9604	149.8755
KDELR1	55.8086	87.7651	92.0424	112.6418	97.8731	63.497	75.395	168.987	71.3623	76.8977	84.1356	68.7583	116.4459	45.2396	68.7585	62.8642	80.3412	92.259	101.2337	65.7761	111.68	71.7956	105.7002	79.1335	48.7669	53.0843	85.2202	93.0078	64.9504	97.6261	80.3274	33.9791	69.9346	128.931	71.7701	114.2374	71.2022	72.5901	77.0644	67.5898	98.2184	101.9487	78.8913	174.0776	76.8114	137.0027	40.9347	64.3758	96.2108
TPM2	5.0147	31.9447	42.4503	13.0794	13.2466	18.7344	302.486	85.154	89.237	94.3633	5.5174	9.7426	68.2685	1.2965	6.2709	120.4046	83.1443	12.1171	40.3225	442.7362	129.0594	35.6038	41.1567	27.2907	3.0306	18.3555	18.8845	23.2862	2.7649	15.6332	15.6365	25.1708	3.4464	4.6903	8.2522	65.069	53.2836	45.9394	4.6271	20.2339	89.7419	286.0465	15.1898	8.0612	10.4467	64.2523	23.0788	48.7509	71.0056
RAB10	159.0968	85.5081	99.3855	101.4389	71.0017	81.8268	59.7339	17.8142	55.334	86.0244	70.5722	144.9254	62.3704	195.4469	160.9741	74.0236	102.2045	106.0043	87.3105	46.0666	86.2296	55.275	70.0956	70.9267	156.1653	145.1923	106.2026	112.026	142.856	109.2177	116.7184	26.0807	135.1141	99.804	90.3168	43.8119	60.0774	112.6255	80.3728	101.6764	130.9111	78.9172	75.2543	93.1423	68.3131	32.6052	63.7128	89.5126	63.8734
MCL1	88.5926	80.2556	123.1101	114.9426	46.69	75.3877	77.1629	70.3532	68.7339	56.4677	75.5017	35.7797	44.2054	54.4984	85.6175	90.5733	78.4707	74.3767	63.4068	61.5427	94.75	123.5935	72.3726	67.686	60.3064	55.0806	125.547	80.3453	69.8907	84.8706	85.8211	40.1448	130.5849	74.8124	99.5375	98.428	72.9928	73.1259	73.322	105.1436	80.6124	77.5291	57.1164	72.7891	55.9645	85.993	171.1174	123.3438	133.2313
PDIA4	41.9055	109.7166	102.8075	42.2136	112.0397	60.8829	83.1286	125.8443	104.502	67.9497	74.2577	49.6971	218.363	22.3729	78.3904	96.4542	92.7115	143.4675	75.2156	65.3528	129.3702	46.8464	102.1651	69.2804	21.9893	66.2534	75.7722	75.3588	42.9564	63.5072	125.934	23.2702	59.5149	85.9258	84.9387	95.8762	87.9381	62.3713	71.837	53.0731	90.7912	85.2381	59.5905	61.7154	89.0169	98.044	85.8545	46.9466	83.5496
FBL	48.105	47.2975	32.5012	70.3726	86.1079	92.1211	50.2009	249.405	264.9503	51.3763	171.2161	46.3158	261.0855	57.4937	53.0107	57.7247	56.0001	88.3237	89.2593	173.4683	61.7374	96.9098	76.0776	64.3256	12.5396	37.2989	56.8348	61.4561	93.5065	93.1429	45.9983	193.7604	39.3018	46.9003	44.4016	45.7	66.9524	44.3318	133.0168	58.399	94.4598	34.0433	275.9302	63.1535	165.0919	86.8902	56.1424	111.1661	126.7311
CRCT1	248.4964	18.9483	32.2447	74.1934	19.105	96.6335	0.1675	0.4727	3.2933	68.8091	27.5237	288.4879	6.5212	695.784	427.6232	58.6979	142.8841	31.0854	34.9915	12.3053	36.2349	6.4412	0.255	21.2922	267.0034	102.5416	75.4466	134.5016	291.4668	53.8658	1.136	245.4194	133.3602	15.3381	12.0771	3.4897	5.843	64.3545	1.4781	24.9151	28.434	33.6502	447.2363	57.1362	6.8355	0.0283	8.7837	10.9739	10.5132
RAN	47.2996	62.001	78.5593	104.2928	124.1363	78.0486	79.4577	60.1053	98.3896	59.2917	67.7464	58.5902	78.3124	83.4955	80.3333	112.6544	71.9286	75.0675	87.2089	147.6747	108.1627	116.0286	96.8288	49.1137	33.1962	85.1528	72.9669	75.3356	70.1159	87.6417	54.3708	78.1286	69.8133	75.5827	69.793	78.0581	68.8191	78.9187	81.5017	71.3914	74.0471	67.2397	100.0352	78.6114	105.5278	56.3632	131.1117	105.6632	103.8031
SERINC2	58.5846	113.5212	131.637	42.1913	62.0543	101.232	157.6134	78.6276	27.0518	46.2411	14.7816	59.8376	91.4718	42.0112	39.9595	144.6332	67.6163	29.1817	166.072	117.8157	135.6412	112.3241	35.4234	47.7709	58.0215	91.9818	174.228	130.6413	31.7421	70.7793	169.6176	66.8255	103.083	50.5377	105.4108	224.8444	8.0736	83.2104	16.3164	74.9134	48.1844	71.0735	29.8971	176.9447	37.3566	35.9281	173.9402	9.9867	35.0512
CTTN	52.4835	24.7915	37.4583	254.4622	24.1506	100.8048	242.7866	37.3931	29.4785	38.6435	24.0228	41.0311	24.0614	23.984	43.295	53.6093	66.2458	110.9262	34.7421	43.2948	210.6778	23.6999	272.7754	39.9976	38.8463	44.9932	419.2154	52.2648	51.3113	50.1888	54.6888	195.7695	44.2778	21.3417	75.412	235.4007	14.4407	42.2842	42.8213	24.3619	30.7043	45.7862	41.6328	39.0596	31.3359	32.9629	54.4165	37.7149	38.0804
S100A4	39.2526	82.8817	93.8342	42.3994	60.7382	46.4152	99.7477	909.0252	105.1739	80.1392	56.3868	30.2518	77.4343	108.2043	32.1646	25.6937	58.9253	97.852	40.6919	202.5094	47.4618	57.0426	202.5654	70.9218	18.2809	28.6632	48.0678	38.8	62.1453	50.8023	30.5436	260.6307	39.053	39.1755	34.405	62.1205	292.6469	32.2517	118.6953	131.7601	91.8135	42.2208	58.3343	29.8835	69.9175	74.3077	43.3335	50.4022	62.8788
RAB25	201.6342	87.4671	45.5145	118.8577	76.5299	103.0482	39.8997	92.709	71.0657	69.6756	58.2849	156.1407	46.1728	296.6164	121.4676	37.1363	62.1611	70.8577	43.7344	67.1592	39.7137	104.559	113.9484	66.3729	210.8521	93.3729	73.5439	95.1367	252.8907	149.9848	167.374	100.8187	91.0184	105.2593	49.6556	24.0801	46.1075	50.8736	49.0712	77.6672	111.6319	51.9667	159.3038	93.4837	67.6326	61.2241	17.6646	20.8907	123.1923
PPP1R14B	47.0916	72.2801	80.0627	62.7742	87.8853	56.6896	118.5416	191.3869	48.9614	64.7569	24.1992	58.4156	78.3458	55.9302	60.6817	115.6922	66.0671	64.2125	95.4898	230.4147	55.1739	142.4547	75.8603	37.058	33.4011	71.174	89.9119	68.0159	63.0797	115.27	20.4102	154.6615	47.9823	44.8442	125.0941	101.4085	28.1258	67.0768	72.5476	39.705	63.6614	49.4888	109.7474	68.4141	97.8328	63.449	102.8037	69.5612	72.2541
IRF6	53.1815	130.5206	62.1067	66.6529	43.9901	96.6986	60.4658	45.5427	121.9743	65.9724	72.0318	54.9287	101.5415	35.5493	44.6694	113.5336	48.4684	77.3608	79.2691	62.3866	124.2262	127.4081	146.3387	124.8046	46.2006	45.6312	182.9496	65.9385	55.5433	62.3154	84.2803	30.7873	100.8129	79.085	91.9584	70.9046	77.1339	92.5822	84.0677	81.8623	60.2727	84.8094	57.9653	108.4155	71.847	31.7662	125.0117	83.5996	94.3586
GPX4	40.492	87.0928	39.7756	22.1832	78.9949	43.6099	75.2291	420.1881	117.1527	59.8422	118.4215	24.0405	163.94	65.2701	37.7485	76.5014	57.6649	48.2975	49.9799	141.0168	78.3355	30.9537	82.9767	170.4005	27.429	25.194	40.8396	50.2867	68.0673	54.8669	73.4381	75.9123	28.8805	67.1024	43.2074	86.1871	149.9103	52.5915	122.3315	43.2515	69.8456	72.0902	162.0525	55.4603	185.5445	96.3963	49.72	38.7144	65.7063
RPS3A	53.0556	50.1421	36.2856	126.7078	38.8521	40.5284	51.348	299.6385	54.6232	55.3287	132.2646	55.2346	66.2286	202.8131	54.1364	55.964	52.1981	40.4355	98.3073	117.9056	52.9132	101.1149	45.9101	54.6436	18.991	35.0737	47.5348	48.9189	70.5982	106.3307	36.9759	196.8149	40.9563	31.9455	43.032	40.0384	85.2234	41.1514	58.2168	28.2983	113.2162	20.7715	83.968	59.2753	50.9859	69.6424	169.0426	34.8423	110.4035
UBB	45.4359	81.1647	76.7279	124.4691	141.8097	82.1481	80.6231	93.3325	62.0891	70.956	169.0094	29.5783	71.29	74.5931	4.4973	17.0463	65.1812	74.4049	129.2851	95.4936	95.8317	97.2115	59.4931	97.5479	25.2335	53.1018	42.1857	56.5931	59.0315	72.0584	119.2623	70.3612	74.5765	46.6691	56.7666	95.3463	36.8222	63.3211	78.0821	64.9169	77.706	108.0743	116.4003	63.3828	108.9284	99.9407	65.3834	83.6831	53.1652
PPL	832.538	105.8645	71.4224	71.5584	54.6495	81.8418	46.4659	7.0244	39.8795	63.129	42.8615	234.0036	31.4964	495.5412	113.3392	40.7572	75.2242	114.695	73.1549	5.9529	90.2524	28.3709	12.2212	84.087	208.0671	192.1243	97.5852	143.8447	519.1253	177.6305	135.6776	7.3811	220.6339	128.0615	111.2194	13.7242	41.5198	77.5129	56.6198	73.8079	107.412	32.4998	177.1242	68.0341	21.538	48.4065	41.2875	36.8901	58.5584
VDAC1	75.7821	71.6878	77.9865	92.6655	97.2502	77.6635	64.9504	41.2013	59.835	79.2885	76.3978	94.6944	60.1687	67.5652	60.0473	59.4056	80.2938	68.555	59.1853	99.3667	156.2769	117.2038	122.86	61.0474	48.1402	72.7142	94.2396	91.242	91.666	108.98	78.6133	41.5469	81.8294	56.9688	97.0939	51.3871	63.0236	47.7123	77.9328	99.3945	72.607	79.669	90.7902	90.8737	100.3294	61.2156	141.7008	87.5041	95.4271
MORF4L2	53.3563	62.0162	107.1719	127.5004	68.7821	66.9703	83.6722	81.0807	84.6055	66.4257	130.4784	66.666	65.0072	67.9892	93.4294	82.7229	61.7648	71.1968	82.7207	83.7794	99.7062	94.9761	123.3783	55.7018	51.5085	82.4323	88.0536	71.7734	58.7985	171.834	88.7945	10.5944	64.7257	72.546	69.6905	127.444	78.5705	80.4703	56.3138	44.6763	75.0962	84.3987	57.6305	69.0236	70.9688	98.3926	75.6994	137.1196	81.2882
PLAU	29.6691	36.2029	108.2325	113.7504	48.6747	20.6514	131.4012	35.4753	44.5199	70.2791	9.1095	9.1321	34.6711	2.4442	18.1759	66.3998	49.924	52.1638	99.5873	79.6833	99.8768	106.9529	68.0501	44.1632	12.2148	86.2507	84.5781	106.4108	7.6128	20.2369	28.1581	9.3364	64.9237	25.1054	71.8726	264.3208	44.2006	98.3511	38.3655	39.0965	18.2666	119.6482	8.8699	50.4	85.5216	35.362	200.5842	50.4007	52.7329
GHITM	75.2607	117.6001	50.9604	90.9968	69.5675	84.5014	67.9666	49.1286	61.646	72.9849	36.1833	60.212	49.5618	125.6691	99.5815	58.4144	73.1359	102.0821	56.566	111.5313	86.0217	79.8008	141.6903	65.7241	65.5057	91.5269	96.5682	73.4289	92.2399	59.7112	106.4255	31.9793	60.6053	60.9694	61.0806	51.9552	62.7316	61.159	98.7882	89.6113	112.7349	71.5801	97.0741	77.2796	62.307	59.4149	108.7963	48.75	75.6909
HNRNPA1	56.4767	55.4054	41.3823	59.5714	93.2705	84.2909	62.3851	65.8701	89.1693	51.2813	118.4931	50.0415	71.5236	48.2996	69.8049	95.9393	75.9874	74.6593	88.1158	102.6643	80.9366	95.7297	98.6686	86.6808	25.5149	51.8396	66.228	77.3743	74.1287	88.0962	60.3408	33.7937	69.9211	68.7704	62.6515	40.4324	93.3579	61.4746	107.6107	59.6099	96.4193	51.4352	92.4996	93.4788	116.1928	121.4847	147.4654	89.6553	109.6055
AP2S1	46.41	51.9758	78.0483	116.9562	62.0325	61.8281	117.7649	368.8299	55.9683	63.6052	88.071	88.1405	79.2259	73.5289	71.8937	44.693	57.528	55.8469	102.2826	195.9146	80.3528	102.9349	66.9505	49.329	99.4534	59.405	69.3066	84.493	66.1721	131.1408	63.2002	394.5315	69.4695	43.276	32.5081	80.9753	75.8695	50.1186	81.8393	57.002	75.7769	51.6597	121.7832	181.6586	110.7054	99.3162	49.713	59.1142	65.259
STOM	31.9223	61.6226	37.5895	68.0578	71.2222	115.56	98.5168	72.7858	87.1702	54.8723	61.1722	32.0444	22.7926	37.2783	85.2353	47.8775	79.6311	99.8095	6.1548	83.1346	62.9244	51.9808	59.8917	66.7234	85.6468	40.7909	96.931	89.3483	31.4421	52.2428	96.3875	23.3933	121.4522	42.4362	135.9275	45.5256	63.3503	93.3414	88.9725	99.5848	77.198	112.6757	92.6416	87.1542	109.4327	80.033	100.4335	87.5103	141.3529
SRP14	60.8753	62.1325	103.1497	54.5627	89.2527	62.8148	80.1709	86.1491	72.5876	61.1971	97.8046	58.5136	104.2651	96.9825	62.9514	68.7117	69.0687	70.0018	68.9192	122.2212	72.7726	93.1805	123.6771	73.436	43.8231	68.0239	72.4257	71.1206	70.8002	116.6643	87.1255	64.9376	65.4746	69.106	54.9629	54.7036	92.3802	56.9171	97.834	47.8299	64.0739	42.2512	113.5707	98.0829	142.9259	66.2452	87.3147	57.3911	74.2924
SOD1	35.619	79.3515	51.8404	71.6134	80.2727	47.4299	92.7174	191.6407	89.3247	50.5481	95.2629	32.211	108.4098	71.1632	38.5055	32.7735	61.5054	63.5407	91.1416	180.5912	50.2058	80.2273	156.9188	61.4521	18.0517	32.6609	54.2299	54.9879	57.3727	62.4157	64.451	136.7073	36.9145	113.3765	38.2875	50.7403	90.5389	31.2464	73.6554	35.0207	71.1505	60.6315	129.2913	88.4634	151.1704	128.85	35.2581	66.1598	56.4237
PPIF	27.2814	77.1805	99.701	83.8912	68.9473	92.5968	64.8823	201.401	51.8502	82.1677	27.2033	172.139	21.9694	27.618	158.4385	63.0901	73.2661	62.3106	73.1162	96.1749	109.3221	38.4601	35.744	38.8134	161.9227	128.8697	121.5437	82.0703	42.7583	41.9014	35.1236	52.8686	144.0012	74.0419	42.8159	55.6855	34.5704	66.405	43.9382	27.2664	39.1516	47.2987	45.6106	55.6739	24.7203	34.3565	112.6866	44.2336	43.7248
DEFB1	71.0361	120.4912	14.8379	157.3953	128.5448	80.7014	5.8384	531.0028	9.8949	31.9559	6.8961	140.3152	13.3454	104.8618	423.6107	9.5497	37.3492	27.5993	23.2183	15.1412	1.3621	43.7646	48.0606	3.1019	436.6596	21.0762	53.5996	101.2149	59.1935	93.0874	25.4061	56.4881	35.2972	54.4109	78.396	20.8372	20.4632	46.1722	58.2568	118.6435	67.2977	72.7342	227.718	44.8567	78.8301	1.194	3.7815	47.4779	43.1622
BTF3	80.2339	43.7116	44.9789	52.2922	83.3557	87.4887	83.2549	62.3641	37.5052	81.3086	90.126	83.1714	58.2972	141.3898	63.2534	50.5496	53.7452	57.8439	52.7884	161.6351	48.9878	85.8679	70.8433	106.7757	42.7942	78.5036	59.5977	79.9757	106.7893	122.5215	69.6625	103.9224	82.5666	56.6851	82.7598	40.8521	126.0227	46.7793	92.4177	79.6739	88.9724	37.5337	142.9808	88.32	136.3866	62.3127	150.9377	76.6643	93.8718
SLC3A2	38.5576	123.3849	102.5075	76.433	223.1623	56.9823	163.1275	69.0532	72.9435	64.7786	37.7888	90.0043	94.2594	24.0206	74.4437	93.5474	100.6862	67.5608	92.0053	101.8469	76.6513	56.7333	48.5361	22.2304	32.791	98.3082	90.7972	87.7184	32.9139	92.6705	36.9873	77.1374	45.7466	91.9777	48.3535	90.2413	26.6404	81.9967	35.2455	42.4214	108.5445	60.5896	46.3264	75.5335	100.6646	96.7164	76.6012	47.0889	68.1622
UBE2L6	34.3298	23.536	49.4401	110.7521	72.3691	143.0438	294.618	25.2397	53.0766	51.8257	73.3393	20.2201	43.2916	17.3626	76.9081	105.2923	110.6278	62.9849	41.5961	208.6823	85.3398	108.3713	85.6125	28.2662	68.5701	141.5348	41.3449	116.1644	21.9343	20.7723	68.9106	18.6455	147.7813	24.1204	116.3528	40.8263	66.5676	79.518	46.7975	101.1528	54.1504	183.6944	28.4517	61.7553	187.7086	31.2877	61.7045	173.4747	138.7594
COX7C	70.5064	40.5915	39.5545	66.7276	97.7451	70.651	81.6117	137.0051	63.0291	52.1325	105.0507	59.3904	60.8879	154.5155	62.7714	32.0454	41.5321	50.2254	44.4967	171.5982	59.1955	90.5113	79.531	60.6899	33.179	71.5728	62.989	73.1146	111.6001	140.7183	82.8738	154.8108	43.3734	65.3308	38.0365	31.4592	142.1859	29.1301	96.1226	86.2815	118.7776	28.8264	132.3889	122.9817	145.4962	64.1769	149.1192	55.56	111.4571
LMAN2	89.982	49.6163	46.8202	68.2012	39.6377	72.5094	123.2827	268.62	50.255	79.3865	71.2045	52.9722	74.4546	154.2998	37.1619	45.1167	73.0539	58.6313	53.0331	253.4544	103.9063	75.5394	80.7896	72.4608	30.8951	69.5928	67.5407	78.3408	120.0109	67.9487	111.2393	166.0917	59.5552	50.2334	69.7271	52.2939	93.7782	37.1433	99.1194	102.0578	87.5041	63.331	179.0368	102.3131	186.7087	50.6636	126.1538	52.4595	76.9308
ACTR2	86.1682	82.9529	87.6832	91.9758	45.2133	52.3665	46.8524	24.5591	71.453	82.8946	57.2922	90.2022	90.0316	67.3497	57.3702	84.9314	109.4176	110.596	130.9831	31.0359	103.3879	72.7708	101.4275	59.5832	52.2437	77.8947	80.1969	80.7643	60.9163	75.9601	102.3686	15.2957	110.4978	97.4905	78.2528	91.1999	82.9429	114.8954	80.51	83.2818	87.9983	90.653	55.4488	82.0615	58.5019	120.086	89.1401	83.7589	83.6037
HSD17B10	67.4688	50.3039	71.8088	95.2876	96.6259	76.6377	111.405	261.2797	66.6062	78.8234	133.9984	65.4487	97.2867	122.8288	63.8781	36.6385	76.4823	73.83	79.3477	211.8222	68.47	106.0349	97.4246	67.9744	36.7111	46.4906	76.9403	60.6141	107.6213	81.6276	65.951	244.7882	47.5044	97.066	37.8241	36.6678	74.1838	44.3836	115.5014	59.4259	101.0115	49.8711	153.7247	62.6982	122.6555	78.9181	76.6825	103.2791	58.8033
MAL2	173.1167	83.5969	11.5326	61.7445	49.2467	97.5241	20.7424	68.5377	119.2186	103.3782	97.7852	106.4275	167.5876	278.3269	130.3203	47.4992	42.0301	83.5274	54.3156	33.1565	60.9416	79.5327	75.9468	47.9473	85.5445	80.4022	102.439	79.3417	125.8509	99.4775	96.9657	87.1043	97.4157	165.2271	48.598	47.6803	50.4659	100.0272	123.0141	66.6228	64.9508	54.6505	154.0577	63.5619	132.0413	60.8423	24.0644	74.0153	89.3753
MLF2	45.2732	136.0012	78.1493	46.7664	180.4787	70.2428	67.2265	117.4857	75.2145	63.84	54.274	55.2448	116.8673	39.6454	56.4137	56.4659	62.2253	69.3927	87.8885	121.2891	71.867	70.1302	114.8199	59.1066	47.2263	81.9471	88.8214	74.0668	65.4768	70.5662	78.1775	79.5703	49.3243	57.6734	67.1855	60.696	64.2529	64.0554	67.7818	42.4758	59.2487	62.2723	87.5962	71.8742	90.7068	103.3607	77.8385	78.1267	85.6306
GRINA	36.8002	46.5042	53.0355	61.4927	63.2059	55.3945	89.4073	156.8776	80.0638	80.5603	36.9264	29.0564	235.813	21.9889	34.1193	68.2969	80.8851	78.6393	126.1868	155.9517	98.4039	92.7696	72.429	43.3992	24.7841	46.0523	72.1695	69.9362	23.8502	79.7132	38.7563	72.3047	65.011	82.7454	67.0443	109.7954	67.2711	89.9456	50.7552	109.1449	63.2998	167.5	46.8289	52.5457	103.3726	106.5632	42.2757	58.5707	89.7326
MB	0.3768	0.1306	3.9075	0.1781	2.9811	0.8239	210.5544	22.2996	78.5641	19.7114	1.4456	0.3473	0.548	0.541	3.144	88.1695	101.5145	3.7917	22.9608	421.4295	18.8216	0.7568	0.2104	1.4587	7.9743	1.1575	1.2386	1.4386	1.0818	0.8194	2.2261	12.6577	4.3434	0.2859	1.0011	27.5787	10.9356	24.7314	1.8177	2.4818	80.1861	207.9061	11.3433	0.9638	3.7048	4.6497	0.5154	0.3888	1.5207
JCHAIN	26.8578	36.483	50.9557	27.9567	126.2598	174.5146	12.092	36.4692	23.7541	10.8379	60.5928	4.5588	2.3922	4.9352	29.3883	38.0561	114.3468	409.8445	0.815	42.524	7.2472	3.3356	27.7932	203.1335	0.534	3.7097	47.6464	310.2515	20.1405	98.6198	123.5538	0.353	13.3801	208.8796	122.3942	46.7167	11.6044	14.2635	839.1109	151.3107	78.4206	26.8728	134.4048	1.8188	78.9455	8.2408	2.5828	47.3754	28.9731
CKAP4	46.0466	67.2053	103.8976	90.8924	73.0258	74.508	122.5354	111.3498	72.1214	104.3427	59.8021	64.2522	84.8134	31.3639	81.9763	104.4573	85.9803	89.1648	109.549	109.2714	95.8037	56.1602	65.3903	102.5657	67.222	106.8504	94.5156	117.2867	52.8037	63.1	82.1019	97.6347	82.1657	67.2602	46.9534	94.961	75.9709	91.6393	51.4719	59.2244	32.4917	82.1961	55.0309	93.5017	58.9414	50.0023	87.0644	99.756	43.2953
TNS4	65.4584	88.7424	58.6114	87.6982	41.9988	118.6242	59.8352	10.8117	21.1939	52.3491	64.2766	99.6589	77.5258	9.0256	28.1539	136.7119	90.2701	41.6907	90.2061	44.0316	45.0851	150.014	34.6217	67.2506	30.7095	85.5455	39.8764	64.0672	24.6158	86.88	23.611	35.051	81.0171	59.2729	157.2538	66.7567	35.7172	267.565	31.775	67.9936	56.974	119.4787	23.3413	52.356	44.5529	24.8958	228.4627	69.4359	60.083
H2AZ1	37.8478	55.155	44.3939	28.0819	118.6035	91.0472	65.4058	108.2553	51.3783	44.4137	220.8312	40.3951	67.2005	64.4683	46.9606	56.8933	52.2084	61.4049	69.6791	138.1662	80.9388	176.6263	69.2198	67.4022	14.6721	41.3793	71.6247	66.6848	66.6818	77.7139	130.8345	56.7116	48.086	51.1394	25.3677	42.6101	121.3354	37.1722	87.402	33.756	107.61	22.8088	198.6027	80.6611	261.533	90.3279	96.8041	123.324	89.3119
SNX3	95.6435	62.1845	73.427	114.3625	69.0828	54.1952	130.1292	63.7907	50.5773	77.1941	84.6488	95.6374	72.3498	163.1428	94.951	87.4406	81.5536	80.5522	47.3219	79.7837	82.0317	87.3394	112.4302	65.1894	66.8532	77.3817	50.5628	95.6065	72.6996	72.9537	91.2408	26.0664	79.2784	76.5096	64.7531	63.4899	61.9532	57.5394	50.2958	75.7898	64.983	80.1802	73.2357	84.0542	112.5233	52.9058	77.7996	91.0038	66.5543
ATP6V1F	71.2528	87.9692	69.8612	57.778	124.7632	62.9614	51.7816	159.7617	49.4591	60.0332	65.1652	78.8131	83.8431	141.6495	70.0702	37.7901	60.3142	61.0199	47.8277	90.6196	75.0315	37.1405	163.8816	50.1024	93.7745	54.0948	76.2108	71.1492	83.8127	86.0706	68.2085	42.708	55.9787	120.3723	41.7185	39.2553	112.1587	50.0784	98.2717	71.3907	107.3721	58.9307	107.4373	80.5908	94.1899	52.936	51.6179	31.2864	65.2738
ST14	87.4008	73.3955	72.5295	74.2284	63.5527	62.0515	103.5739	54.5541	46.5687	97.7031	64.6904	82.4166	40.5731	56.2529	61.3157	40.6197	75.702	73.8531	130.4814	138.0104	39.5664	87.2235	33.8167	110.9025	97.3913	88.5167	72.1866	91.5695	112.354	66.0407	189.9904	56.4911	104.6583	83.68	94.4929	60.778	55.2445	92.9001	44.5113	52.1547	59.7844	52.4538	80.6404	112.204	182.4443	76.2797	39.6977	91.7335	61.2058
HTRA1	22.1802	94.7346	101.4575	37.215	35.654	28.7212	126.692	80.4382	86.7742	132.0574	13.6893	51.3714	283.9937	3.766	17.2083	106.8519	107.3044	45.0668	53.4239	102.0958	40.2104	108.5658	143.5828	38.8381	13.9335	100.2831	69.5628	62.9745	3.1482	33.4816	10.5897	20.8468	28.5211	44.9026	35.8305	108.072	33.8899	110.9518	18.0154	52.2878	141.1061	91.8028	24.2926	48.2712	20.8574	87.2142	48.9525	17.7525	69.0169
MARCKSL1	12.1027	69.4982	49.6719	22.0787	68.3073	52.4365	41.7073	407.7716	63.8031	47.0879	83.5616	29.5722	97.9027	3.4048	29.4285	39.6465	77.3935	82.2976	32.1612	27.9651	56.464	140.1605	43.5413	82.5755	42.0885	30.3197	47.4371	73.6126	11.3117	28.9633	78.4517	20.0714	107.8524	69.2043	46.5812	74.7534	86.481	57.3872	55.9206	32.9305	95.1655	83.0602	116.9754	41.1998	132.1624	134.0375	24.2831	66.3596	104.2293
COX5B	50.2497	48.5933	40.0034	49.5291	190.8226	75.102	62.9548	230.8775	89.2536	37.282	95.3109	28.2324	71.8631	98.2195	52.8334	45.323	44.9598	47.439	63.188	160.773	54.6435	56.6316	105.5369	48.5254	21.5574	44.8728	45.0564	43.1148	87.4607	101.8444	84.03	215.7763	31.3489	79.4344	42.99	27.4877	104.7842	28.447	125.6999	93.0839	87.1652	49.497	158.198	56.2814	100.3686	94.1288	47.4295	28.9909	93.0729
H1-2	34.5714	24.8857	46.4052	184.1752	61.8317	94.323	78.5636	268.9456	314.6394	60.395	44.4322	8.2714	81.2023	27.8001	28.0428	15.2452	12.9367	24.2814	41.7267	143.6445	31.1501	146.4359	64.5171	177.595	96.176	37.842	88.6081	31.1791	23.1459	49.5492	157.0396	122.3258	16.7637	34.1922	40.6545	28.4991	84.3265	21.9957	381.2523	15.6378	31.385	23.317	127.9069	91.4957	74.5555	213.8191	18.6844	34.0817	56.3019
CST3	43.1378	90.4426	74.6378	83.2402	22.1913	38.9367	151.8244	65.0463	80.7818	115.0897	33.9745	59.6125	62.3957	55.4543	43.3983	65.8881	117.7618	51.8453	78.9928	266.3443	63.9194	46.3387	52.3459	39.4687	98.2619	109.5687	69.4963	55.2226	54.7537	139.8895	39.8491	161.3424	53.9741	43.7563	80.3456	41.0691	57.384	96.0696	72.4901	132.79	56.1618	69.1011	66.067	84.8964	102.749	37.123	50.7531	38.8741	77.331
NFE2L1	31.4743	83.9215	64.0249	56.2136	59.031	86.8375	128.714	13.4686	65.8494	71.428	48.2848	35.0829	124.0749	10.1261	57.0379	90.2844	80.0662	80.9493	113.0493	52.2781	103.8648	67.4291	96.5874	104.1118	36.1321	84.5932	81.7072	86.1693	27.554	58.1797	66.3359	27.3343	55.6374	75.3651	84.8236	65.9918	59.002	84.9388	43.8619	50.0193	83.2287	142.5476	36.2066	97.0626	75.7158	61.9652	72.466	91.6488	41.0623
BEX3	21.224	69.0598	97.135	250.5778	88.2771	51.9653	177.1792	116.5313	69.4033	57.6575	69.9235	59.9112	76.8743	26.4559	49.4696	66.5598	45.1272	82.386	61.3033	205.182	58.3795	53.864	218.6142	34.725	92.5105	87.04	69.4945	67.9322	26.4795	169.1576	73.9725	94.7121	56.0378	102.1977	40.9887	125.1837	58.4105	53.9483	43.7378	30.6317	51.3282	105.4287	49.6655	85.0953	77.4765	93.157	45.1705	88.0695	84.6117
DRAP1	25.7884	48.3755	66.9398	114.9422	79.0203	52.4382	107.9324	123.2361	39.5576	56.537	51.3851	88.8582	59.1	36.8738	55.5135	51.308	123.6134	47.7755	81.6426	198.7699	43.8612	57.3264	86.3676	36.4044	49.8734	97.4796	96.8831	72.8771	51.1076	78.6726	32.1581	220.129	50.6477	33.3828	86.9749	62.6654	38.3191	55.5284	61.1481	36.6733	46.7119	67.3363	65.7216	42.6021	81.7358	42.2991	71.5906	77.3857	65.5174
EFHD2	39.3827	41.3615	76.3915	55.2237	29.6383	59.0308	52.1068	80.0253	35.1006	33.5849	91.7341	20.3404	56.5373	30.3561	28.0972	74.722	81.9736	55.4382	73.7668	181.4976	118.7242	111.0715	27.9307	170.4346	28.7305	65.2514	125.8314	79.7067	94.9187	87.7197	139.5981	128.4665	92.2824	29.8485	79.9157	73.8748	105.2833	57.9781	116.2645	101.0939	39.8919	64.8581	107.8329	72.4062	126.4478	37.1215	118.6464	87.0393	57.5017
GSTO1	30.653	59.507	39.8611	42.3432	77.2136	69.9483	84.0019	112.6268	79.1566	64.1721	50.7179	39.3427	73.105	52.5935	29.6017	47.1439	83.545	75.0491	67.003	239.2739	63.6948	67.3203	172.9987	42.9679	31.1562	46.8709	49.2226	59.3376	32.7052	62.3467	23.7679	71.1277	53.5689	60.5805	53.4802	54.9619	75.7866	49.1606	43.2271	32.7971	66.1592	46.0338	68.7013	65.134	58.5081	163.1754	169.8054	80.4693	76.7049
CTSD	50.659	72.5615	64.1247	52.4817	51.6978	67.5026	78.906	274.8031	74.3784	55.0398	76.1689	57.0706	71.1903	31.8787	64.7505	66.7582	62.0635	55.9945	85.9064	246.6081	57.8288	49.9214	74.3215	57.2028	108.6862	72.8273	70.8803	97.8297	85.3896	115.2684	106.4993	213.9708	60.1247	58.3878	66.2422	61.9822	137.3914	55.7599	97.8257	118.7276	91.5023	121.7723	75.112	81.3831	179.7992	63.5167	58.8685	50.6608	133.4254
RPL9	71.1417	62.3074	45.0891	70.4299	94.1301	33.9673	45.0738	157.9329	40.8942	67.4778	113.1119	62.1393	63.2133	189.8879	49.5516	61.6436	70.177	41.4043	72.5555	126.5403	53.5908	68.0874	46.9217	47.4867	38.1279	33.8622	60.8293	47.7416	61.88	102.7202	35.6461	523.0141	45.5475	30.0757	54.9559	43.7687	71.0448	40.5991	71.0375	53.9857	88.2695	38.5655	101.2043	99.0476	87.6054	53.7604	89.9955	43.1026	78.1778
MRPL51	42.1152	90.4933	68.2786	38.6215	227.0483	55.1007	62.5408	183.7299	61.7487	56.0798	75.1097	42.7065	107.4216	70.8402	54.5958	53.3149	42.3833	50.1938	64.3961	193.0174	47.5425	63.7052	79.2509	55.1313	24.1519	66.2866	44.0469	55.9148	63.2785	91.7543	65.9523	300.9242	43.153	72.5157	63.8326	47.1494	81.8052	48.6473	111.7609	31.4848	59.3931	41.0287	112.9452	60.0889	125.3608	87.5068	111.0658	60.9696	87.599
TRIR	40.233	50.2089	38.2851	84.8017	103.1351	93.1939	61.516	289.135	62.4757	44.2668	100.7484	41.7629	46.8304	46.0694	45.7234	51.1462	76.1623	52.0884	74.4324	141.8553	47.9092	175.8364	119.2704	70.49	42.507	38.8926	43.4108	74.4403	59.9643	85.6657	73.2013	134.8638	51.9805	81.0472	41.5226	44.3623	81.5607	36.0532	127.1901	78.4461	62.9051	57.5772	111.207	81.6197	118.2572	83.6116	67.5191	54.199	61.9842
PLEC	48.1128	84.0367	98.0516	92.6317	64.6476	76.9284	48.1884	27.4704	93.914	79.5974	36.5624	54.8337	119.2868	7.4435	55.2618	170.176	137.4728	83.2695	153.6211	40.701	64.3164	104.5769	23.1318	66.197	17.1421	66.933	86.1177	74.9409	34.3323	89.4722	33.8713	17.9333	59.8072	41.3665	205.9529	247.0435	31.7837	231.2634	32.2106	75.0705	54.0139	194.713	28.9956	39.307	52.8476	65.7433	81.6094	56.4823	121.5948
PSMC3	41.0644	57.1609	52.7905	90.6323	132.0705	103.432	90.1597	93.289	63.9736	62.6064	79.1879	56.277	46.5928	54.1689	59.213	78.3663	63.9196	73.147	108.4859	206.9268	63.7203	69.2397	95.2938	65.1528	38.9652	78.0884	60.0707	67.3639	60.6476	52.6767	69.4537	107.2718	54.4255	84.0701	63.5258	60.6227	81.6404	58.1709	59.6156	62.5232	58.6215	65.534	114.9261	57.1843	160.2806	85.1985	179.0298	86.6626	99.9424
RTL8C	38.8856	80.3102	93.9326	112.4582	44.5837	54.8187	125.283	166.7357	101.8408	67.8444	53.7679	69.3339	62.9481	42.0674	73.4845	87.2257	61.0501	65.9569	52.2984	113.4456	38.4547	60.4978	110.8642	45.5858	55.481	76.999	71.8883	77.2342	56.6396	153.0531	31.0681	60.5338	36.178	71.6675	58.7199	101.8837	45.1345	55.1407	28.5117	30.0152	88.8092	62.7235	66.3832	71.0856	49.4559	93.7856	42.6555	43.6538	77.2454
TP63	43.5109	136.1155	98.4684	60.7437	66.3387	151.6764	46.1953	0.5547	162.6539	59.011	88.7013	66.109	51.8259	20.6879	61.2756	161.8285	73.8832	81.804	73.3506	42.1162	79.9004	64.8873	106.6355	63.4699	28.8138	83.7612	111.758	86.4993	36.2793	59.0483	59.3754	19.1531	47.5506	142.4005	56.8954	61.8443	48.4858	137.1687	89.1706	61.2101	233.6084	84.8837	66.5505	68.3972	48.5577	151.6003	61.2831	125.5387	35.5077
LAMP1	48.7179	46.4831	71.7213	79.4643	69.1001	47.3972	108.8775	86.2064	48.5666	88.2249	29.2088	65.5078	79.7401	28.791	46.3214	61.254	71.6829	66.8186	171.7309	58.2324	106.6347	59.8757	48.2432	64.7459	44.9729	87.7269	138.9568	63.9453	47.0776	68.6716	76.4677	91.2249	58.8348	54.2651	61.5963	142.9107	58.7502	75.0246	87.4229	55.9775	51.6568	64.7348	41.9904	65.9955	72.5521	90.2732	65.2003	38.0828	55.1427
MMP2	6.9482	170.7575	125.5936	28.3518	46.4483	30.4801	67.7766	184.6155	108.1607	171.5368	5.8151	32.5383	318.8978	1.8123	25.9862	50.244	266.2778	114.3945	69.5589	24.6826	106.4505	25.3946	109.0856	35.6903	9.8565	20.6402	137.7798	43.5195	2.3584	19.1435	9.6947	8.66	14.6895	65.014	37.4929	353.2715	45.9621	142.2561	9.2459	110.4434	127.5639	101.9269	28.3872	43.9282	11.8114	138.2114	19.0672	16.0371	19.6364
MDH2	61.4375	101.4491	53.0271	81.6868	100.6024	71.8343	64.5992	135.2229	103.8593	59.5334	47.8151	58.0712	158.7891	80.9705	61.123	52.991	53.9098	81.0808	96.0513	114.3714	80.003	94.8032	53.8049	56.8492	27.8479	35.2602	94.8823	66.9662	101.9872	61.497	67.3374	121.277	47.4426	65.079	56.9502	37.9664	62.5674	44.1525	67.4653	73.9472	112.5518	58.6384	116.5395	50.2472	88.562	89.7413	72.5753	69.1988	113.7514
DNAJA1	46.2848	33.0697	64.8956	51.4853	153.4183	56.1093	89.132	41.1058	88.2186	33.8413	78.7722	39.6177	42.2651	34.8397	64.9554	57.8972	61.3719	119.0606	45.2935	165.7588	146.0975	126.7542	60.2287	51.9599	27.1328	50.3298	48.2626	73.5447	53.7766	54.4311	75.8549	33.1811	126.9576	66.5169	76.817	62.7965	93.6979	31.9909	36.983	61.0896	75.8929	62.2019	91.2991	81.0782	104.3469	91.0796	91.9515	214.6978	161.7036
CAPN1	127.783	79.5696	56.8722	55.3574	38.604	63.0989	72.3804	23.1877	49.4542	69.2718	52.4945	68.0753	64.9086	98.1365	63.107	88.2444	64.3291	95.4028	86.4329	63.9358	62.7807	63.7324	49.9023	83.0086	50.1783	76.3591	131.6908	94.557	137.5148	132.8609	114.9319	23.8594	80.718	64.9183	133.077	77.0066	26.595	91.7551	74.6284	65.4483	58.5018	79.3401	89.1844	88.8858	85.0903	50.0959	67.2549	56.7445	79.3609
TMBIM1	123.1773	113.3744	34.8904	97.5558	51.2268	38.8643	97.8772	34.0478	33.6783	85.1669	43.0576	96.9855	82.0146	133.6486	48.9796	96.5779	58.745	59.9066	64.6832	42.0746	50.7531	40.2721	91.507	80.7817	76.4221	97.4244	166.6041	63.7829	101.2582	89.9668	90.9844	64.3514	93.5057	64.5639	126.0492	70.9584	43.4837	181.1651	48.7953	66.4381	65.8172	87.2105	41.7755	125.4974	29.8768	27.161	100.3834	46.9768	39.2781
TAPBP	26.1843	25.8541	71.7203	57.006	36.1883	69.9838	182.4353	59.7848	47.6997	47.8607	110.3422	22.2118	47.5047	9.7836	52.4373	74.569	66.071	55.3674	90.3891	158.4307	87.6919	99.6625	49.9311	101.8239	43.4387	82.6095	138.3199	90.906	35.3649	68.2874	112.6904	34.5134	76.5366	40.0772	84.9475	56.0485	116.4576	50.2016	94.1784	112.12	56.8097	107.1276	61.835	97.317	169.1163	43.9721	56.8881	109.0473	71.2939
SPRR2F	1.3725	14.3704	0.0482	27.3567	20.4102	292.7253	0.1069	0.3911	0.7276	100.0616	2.373	19.4814	33.1248	7.0647	480.2592	44.1653	51.7469	97.1509	41.706	2.9045	5.9316	0.0606	0.9122	22.464	256.461	152.8776	303.0206	426.4185	80.0245	52.5435	112.6331	3.4175	106.4422	433.8024	4.7395	0.4975	19.3326	38.248	3.8347	269.2211	2.9166	4.5861	27.457	54.0438	2.3955	0.3015	1.4374	22.2956	11.2923
APOE	3.4337	33.8105	93.0104	55.3126	84.9434	24.9921	46.8903	350.7999	292.149	13.0089	70.9146	2.0579	33.866	0.6982	4.7729	17.19	113.3743	32.8348	8.5034	110.3459	24.126	44.7841	143.9018	37.8786	28.3525	15.4956	39.7645	10.3088	5.563	4.8753	12.6327	93.8632	33.8539	11.33	30.5876	26.5507	441.9997	10.1418	276.8554	378.1746	221.2688	68.203	29.83	34.3843	379.5359	183.1567	6.9386	28.8687	83.2743
IGFBP3	76.3053	105.8058	114.3573	20.0715	9.9728	20.3732	20.2224	39.4871	95.1318	74.3515	41.1857	30.3668	291.6555	5.6375	13.9437	27.9731	45.4296	94.6907	61.8548	5.4533	14.267	24.7165	531.2209	82.2908	12.9803	25.107	103.3522	19.4414	10.8338	146.0935	99.9889	25.7487	14.8093	33.2966	59.8103	81.989	83.1735	37.5445	11.8067	20.0319	35.3204	125.5844	22.0893	15.6427	57.2055	27.391	16.1198	17.2773	11.9069
APEX1	37.7508	32.075	56.3571	90.6702	192.1186	79.2058	53.1325	52.8906	86.5574	58.4217	87.8168	39.6315	77.087	68.4822	52.126	55.6744	70.9254	69.5587	54.4517	60.9272	65.0767	77.2319	86.834	82.4693	13.6506	67.6845	32.3355	53.9639	62.0283	52.807	64.1615	25.3043	37.1343	144.6068	65.4668	78.3633	95.9851	36.7613	92.9965	42.6731	84.8973	55.8864	93.8083	48.9747	80.549	114.9455	94.4715	83.1898	83.4919
NDUFB10	36.0552	60.4017	70.9606	58.2381	117.3635	55.008	106.4401	543.071	49.7752	67.4278	77.3066	37.9503	64.8241	69.4314	62.2616	40.1515	47.9069	61.3332	80.4109	131.1278	52.2183	52.7919	90.0881	52.8875	27.0319	59.004	63.3794	59.3761	65.3183	85.2686	60.238	165.8562	37.412	89.3904	46.6111	38.3866	63.7922	38.3894	80.0918	68.4333	71.4714	60.3839	122.3854	37.225	80.0783	73.7165	62.238	38.8352	81.4722
NDUFA4L2	9.0009	28.859	324.7317	42.8909	162.2144	104.9415	65.885	304.4345	219.5464	150.0294	151.5088	158.2521	43.2759	91.0515	97.3282	2.3239	21.97	29.9511	37.3493	4.9816	1.6618	201.8347	35.7798	11.6072	90.4106	114.9202	11.9725	3.6926	14.3095	84.4492	8.714	36.0487	1.2439	3.9097	22.4482	18.1582	99.2174	1.9869	58.567	45.5338	135.5978	1.8903	31.8302	23.3169	105.7571	28.5186	41.0481	105.9097	1.1247
RPL15	65.6727	46.7614	49.2965	57.0053	59.2573	74.4526	58.8162	116.7363	59.086	54.2677	48.6646	65.0747	63.867	140.5435	53.3494	43.0289	65.1759	54.8816	48.0153	81.1024	71.375	93.0157	77.4304	55.3713	33.9593	39.2399	46.1869	67.0558	93.1991	80.1303	30.5546	34.1066	69.1264	41.7569	54.1771	56.0339	93.8532	45.8751	76.9168	51.5142	80.5103	35.4622	98.4152	89.3085	115.6094	68.8672	106.5835	75.9544	69.0319
ECM1	600.7663	20.8909	189.6091	8.0938	29.2952	74.1069	16.0683	17.3638	17.0198	61.4316	28.3164	128.4499	14.4754	650.0256	59.264	56.854	53.3319	59.0328	35.4111	7.5021	26.5931	12.406	38.6073	18.1071	87.6403	52.8353	122.1685	80.4621	361.9097	162.393	140.1378	8.5561	32.6531	44.0063	73.2738	46.6538	8.1566	165.7675	23.8505	38.2958	41.573	27.6281	232.953	78.4275	24.4634	33.2473	64.0454	54.0799	149.2731
SPINT1	180.5454	67.6245	94.453	46.1241	50.5058	75.129	88.5487	131.9006	48.4102	47.6491	65.835	63.6949	98.4249	106.7632	40.53	44.7577	35.6146	95.6512	114.4301	86.1975	52.8304	72.2578	48.9989	126.881	80.8676	70.7179	121.1735	93.099	143.73	101.9648	90.5371	91.1856	118.2742	85.9752	70.1838	37.2226	82.7374	62.9091	55.0862	114.6225	51.6079	42.2597	154.1668	150.135	85.9782	33.7683	45.3828	44.2787	63.6577
F3	254.19	28.9181	13.2311	90.9114	13.4035	39.7654	27.6442	11.8393	10.8593	52.0775	52.5134	41.8242	27.0868	55.665	16.5474	162.1503	42.9812	22.5274	55.9012	8.1079	103.9696	8.8704	13.6546	29.25	212.4928	44.5548	168.8126	117.241	64.2486	87.7264	18.8632	7.1251	174.6822	22.4504	87.8871	33.099	15.9756	28.5703	3.471	28.8554	2.4117	83.6454	26.6287	35.0758	11.2449	12.0094	175.4294	68.0644	11.8755
SYPL1	95.0912	90.2656	47.172	63.0384	80.1149	57.2427	22.9789	20.869	80.0962	54.3659	65.9821	53.8486	130.3702	109.6112	64.8035	53.4497	67.664	90.1792	81.4109	25.0592	85.9533	69.3318	79.1174	63.9118	45.6531	50.1724	47.6088	71.1992	95.4639	82.9983	83.6952	18.824	70.1644	59.5085	59.7878	25.4042	70.0019	55.8301	96.3845	57.5262	109.8203	70.7413	95.9099	88.2016	86.9249	78.7306	76.3115	86.2315	37.1638
UQCRC1	55.3076	38.0321	85.6949	38.3245	80.138	93.0312	76.3987	176.4778	53.994	51.1585	55.8304	60.2087	69.9707	93.4282	45.4331	50.6388	47.3705	58.6822	69.1818	165.0958	81.4216	83.2272	52.9422	48.0519	28.3914	60.9233	61.1712	55.6603	98.6679	85.5975	49.5485	87.9692	51.3149	48.9749	54.8432	74.0631	108.8428	48.967	85.8526	70.7605	69.6751	50.3469	220.5557	70.8683	100.5758	68.5571	113.9215	40.801	74.2383
GM2A	46.654	36.0989	95.2081	61.9776	72.4345	95.2596	112.8141	54.8131	29.843	70.4503	61.4695	118.6422	37.3252	34.1452	127.6714	41.4312	67.1339	47.5431	64.2328	54.2263	58.3571	60.1049	46.0245	39.9303	190.778	178.7496	92.4779	101.4516	56.0445	83.3046	65.9787	72.9854	205.2423	48.4418	113.459	28.0496	148.3168	59.3878	92.4931	140.9993	112.4775	101.6156	57.4161	133.7667	69.906	33.5032	74.4571	72.0299	42.9036
PPIA	54.8826	62.7216	92.0986	75.8339	114.8229	59.8008	87.1358	82.2572	51.7049	54.1461	83.4916	48.9611	67.6454	71.4218	60.8092	54.6283	49.142	44.7542	71.1191	190.9178	60.74	88.0203	65.2946	70.1912	42.3749	65.9738	69.7856	62.2107	60.1998	104.6794	57.2908	87.7706	50.5051	45.6853	52.6934	87.8394	73.9443	58.127	68.0282	67.2875	81.1823	40.1456	80.3232	80.333	89.9679	57.9966	101.2201	64.2725	123.826
HNRNPAB	47.3259	10.5204	40.7355	116.9862	43.9452	95.5654	56.7522	90.6863	71.3824	62.7115	100.1024	46.2014	45.3829	34.6211	59.2362	44.0998	66.3635	60.4743	74.7951	85.1248	99.49	97.9312	106.9283	86.6853	27.8291	54.0416	61.7121	74.2045	84.2071	73.2255	92.3574	33.2366	66.8254	64.3636	60.625	35.2038	123.5833	35.6934	123.1884	86.0184	71.0601	64.5676	95.8621	72.3083	147.0084	86.0867	105.0287	87.6668	76.6207
MYL12A	58.8508	47.6408	42.7185	59.766	71.4059	36.509	95.3334	106.1494	75.612	107.1213	42.3594	43.4316	87.8552	73.1342	31.6994	50.0518	68.7459	46.9006	22.9547	99.7474	47.9953	70.8192	70.5233	51.9425	41.8107	33.9609	63.7374	49.0038	54.4043	50.9271	63.6633	39.6937	63.0268	40.1344	53.6839	85.1867	82.9915	66.6302	47.3633	51.0917	42.6397	80.2776	65.4615	61.1264	79.2843	45.2948	66.3029	54.3587	84.7498
LSR	38.411	55.2962	37.2427	56.8319	38.1539	56.8974	75.8419	383.1595	87.5398	46.9893	74.7068	29.5825	154.5308	20.5928	37.0191	74.836	72.7523	79.2131	113.5349	68.3432	90.8815	117.967	76.4847	75.5995	33.0134	48.8501	77.7089	69.5351	43.3444	84.373	87.3348	37.7086	69.2597	130.0961	72.2644	63.0056	37.2254	52.6328	66.9741	53.8645	83.9459	97.9968	104.9832	127.9943	129.2971	62.2628	37.3625	46.8243	97.9125
TK1	20.5543	27.6983	113.3848	30.1954	89.4446	109.8623	48.2755	91.7792	51.9154	41.207	111.3578	22.6989	51.7395	21.1742	27.0972	71.9326	60.629	98.9123	76.9948	277.443	77.793	133.1737	70.6339	82.5456	6.1821	66.9149	47.2393	44.2661	35.6008	38.3806	107.9703	47.1353	31.8663	41.68	22.3315	39.9438	77.7335	71.1538	112.8524	41.2705	56.0747	51.3275	213.3369	50.0358	194.0008	136.6273	76.5468	99.2883	67.1815
TMEM123	31.3935	57.2578	23.009	33.4582	30.1175	36.2144	14.0392	33.0097	90.5156	39.0813	128.2012	41.7289	62.0149	52.0543	61.9952	55.7329	43.4485	67.1279	64.2946	15.7001	39.7042	31.9529	67.304	38.7046	52.6809	63.2284	225.348	44.1349	30.3044	45.1211	21.2528	8.6553	68.788	57.2214	50.8086	26.7965	50.2646	47.295	33.7567	62.3617	67.2935	91.8414	42.7245	56.9782	43.754	102.7532	29.8197	51.6135	45.3129
STOML2	36.0089	28.3994	35.4941	39.4486	221.8829	73.0021	68.3018	94.7426	80.0281	31.8458	63.902	43.9647	53.458	82.5651	53.8726	53.1982	49.0589	98.7824	49.2312	202.1711	96.5335	63.3508	65.1654	57.1389	16.3605	64.1407	47.3636	64.8191	64.1467	59.9515	51.5716	55.7758	63.6364	52.7587	44.1172	36.6013	63.5484	39.9862	92.8163	44.937	128.7339	131.4084	113.2478	48.0997	93.4494	43.9603	89.1616	98.6622	111.3486
CKS2	26.849	39.3419	53.7479	22.7097	109.99	78.4929	67.3744	96.9157	55.4237	25.5111	102.9792	16.5599	61.1935	55.3506	40.1087	44.1437	31.1336	60.6184	36.6948	176.6613	83.6137	118.7283	69.8619	39.857	8.253	49.7428	37.6353	42.991	44.7465	64.2848	56.5973	24.0394	60.6856	73.8015	30.6139	22.4346	92.1979	25.3856	90.1746	61.3985	63.5164	32.6034	104.5571	70.3875	175.219	102.4858	127.2194	172.1353	152.8304
EIF3D	54.1135	51.4558	40.817	98.8702	87.8782	66.3771	33.9218	89.5801	78.8052	84.9966	56.6919	58.9296	102.5836	59.1983	53.9899	61.163	54.5016	44.0733	112.1662	103.4562	94.0375	58.9004	64.7067	67.9909	38.1925	72.7605	65.9674	52.3631	65.8815	68.4644	51.3744	108.0846	55.2412	50.5685	67.7215	85.3961	70.9964	73.2683	68.1014	71.5064	76.5039	62.3793	67.5716	61.8869	93.8713	46.4254	85.6898	65.1424	78.3976
MRPL14	30.2	43.6847	50.305	80.7135	77.7629	67.1947	91.0088	314.4742	43.4106	48.1569	57.1705	47.4628	81.4546	60.6576	42.3859	55.4185	40.2917	33.9053	61.9377	251.9566	61.3097	67.2495	76.5648	38.092	34.0984	58.7003	56.1273	47.3254	40.8616	70.1837	43.3575	176.4048	43.4672	76.2403	29.2767	44.1452	63.5973	35.3704	49.0367	47.9608	53.9236	51.9327	195.9973	54.0692	101.6731	58.9713	77.716	67.5804	56.5248
AEBP1	13.9102	191.8221	106.998	46.1748	34.9994	37.6998	54.6481	123.7004	175.722	91.9486	10.2531	24.6735	140.1323	0.8412	11.1079	26.0071	132.6527	48.4114	55.4778	102.861	101.737	43.7057	155.3642	59.5358	10.0565	14.9373	103.3447	25.8479	2.1082	8.1372	15.4827	15.5134	11.5963	19.5743	40.8256	178.0227	63.317	84.0594	23.7545	137.5372	132.8225	53.2095	16.4337	22.3286	13.6155	184.8938	21.0236	10.0033	25.6623
TMEM109	84.4079	101.2377	60.1908	39.4447	68.7849	68.5798	75.117	63.8143	102.8788	69.5664	65.7171	34.8724	85.2196	73.51	36.0036	54.5752	69.2072	117.7908	93.4107	72.8107	50.2627	39.0119	96.4537	105.6946	11.417	34.4145	71.9585	60.3793	104.5224	95.6322	97.6674	51.234	29.5131	91.0657	85.3937	66.9472	57.0003	55.7729	129.5059	75.6918	78.9516	66.0957	101.3041	59.1768	122.0943	94.1306	46.538	38.0553	40.2195
CCN2	75.3714	228.2006	48.0295	63.1465	6.669	29.3677	26.4058	219.0692	247.0468	25.8808	39.9679	11.7645	493.8724	10.1825	6.3122	33.7833	43.32	33.0584	16.7865	8.3747	84.4693	8.0261	58.7577	42.9556	18.2783	11.0429	126.6434	22.4228	26.5709	9.3056	10.9037	2.8751	27.0857	19.6969	29.2534	121.8972	54.4443	41.1499	6.4323	98.2649	86.7043	34.2394	14.4861	22.7117	19.7713	48.1723	40.9409	17.1709	15.1957
GDI2	62.668	69.8434	60.2159	53.1175	78.0803	48.2296	52.5219	49.7357	63.6619	65.6723	36.7308	63.154	68.4859	90.5676	59.3516	56.0519	67.1611	67.0059	49.9076	99.4034	63.3666	76.1872	54.3036	68.1144	45.9081	65.7571	44.9032	70.2481	76.0399	55.9021	61.3011	46.5195	93.1133	76.5958	87.4629	55.8555	54.4367	52.37	79.8328	54.6428	66.4497	66.5225	69.5517	76.3316	74.1731	54.5	48.433	94.9476	73.7577
NECTIN1	77.8308	48.8268	80.5656	53.4528	33.7869	75.9414	42.1757	12.6837	56.0635	89.2538	64.5253	90.9727	57.4086	29.1598	85.8789	59.7472	49.1779	94.9183	97.6641	50.513	42.5733	45.558	28.6122	73.435	80.105	93.7993	77.4239	104.8302	65.5914	71.4282	66.6272	24.9187	115.7216	118.9361	91.5354	44.6552	41.9151	108.8261	74.1825	97.7783	116.6519	35.5877	42.6233	117.0014	49.0619	92.5164	66.5794	47.5555	52.5298
NTS	152.293	8.1313	0.0209	0.2303	70.591	16.8829	0.4642	0.2668	42.0982	0.2307	0.8439	0.0835	1.4946	19.2964	0	0.9367	0.4609	291.6156	0.5684	0.2129	0	0.0263	58.4646	0.0534	0.0419	0	0.1102	0.0099	13.1463	13.8819	64.148	2.0099	0.068	1624.7632	7.7529	0.1495	1.0032	0.1419	7.0745	0.0124	30.0462	0.0607	7.9317	0.2099	134.9451	147.6716	0.084	0.0521	79.212
MMP13	0.6918	37.3703	11.4094	24.6352	2.7949	0.5195	5.8365	0.3063	40.6301	318.664	0.1772	2.9144	158.4434	0.0194	6.1626	7.3607	58.6706	2.6973	284.0654	0.0989	5.7191	3.1071	39.7057	2.6991	5.9838	0.8015	986.2909	15.7143	0.0758	4.3434	0.7537	0.762	4.055	0.0818	6.6233	369.221	1.392	11.698	0.0183	27.7651	11.3087	368.3152	0.2166	293.4307	0.3627	3.7657	0.6984	1.2946	0.2476
CDH1	69.6157	194.6518	83.0677	67.9807	103.8257	83.6032	51.7853	32.1765	64.8824	58.2125	80.4713	97.7591	50.8991	33.1359	65.6664	51.8777	49.8808	156.6744	71.8534	8.4692	64.2031	48.6491	81.2906	70.9254	117.9238	97.4495	80.2401	82.466	68.2618	65.9646	110.2994	25.4873	117.7884	89.8134	74.2782	28.8744	35.1407	88.9636	59.6444	31.7851	89.5503	48.8175	55.9938	84.6697	48.163	82.0808	70.8229	34.732	65.9852
TMED10	52.7327	63.6569	90.6582	95.6911	114.1417	52.5006	52.8231	54.1424	75.5274	77.3317	57.9899	46.6635	97.9636	65.104	54.8504	62.6896	87.1803	85.36	61.1591	36.9339	73.8158	50.556	77.4857	39.5061	30.3092	91.9148	41.9047	60.8101	46.4631	57.5745	74.5804	19.254	54.114	68.6642	69.457	107.1635	45.4429	81.4702	64.9613	64.0622	50.8964	71.1493	32.1624	61.4285	70.8823	37.2131	57.987	70.0672	71.4142
MYL1	0	0	2.4662	0.0169	3.7924	0	471.5008	0.0284	59.972	65.8317	0.0146	0	0	0	2.0165	160.7724	83.584	1.7745	16.9049	488.9955	119.4992	0.0154	0	0	0.0328	1.9715	3.3302	0.0116	0.0857	0	0	0	1.7207	0.0476	0	27.5163	8.6648	25.4609	0	0	94.0853	104.6702	3.3869	0	0	7.5053	1.8715	0	0
C1orf43	49.7086	66.8908	43.666	75.5144	57.6058	55.1812	50.9845	109.5521	87.4985	54.7519	56.7472	41.0468	84.3969	106.8245	42.4638	53.9802	55.2633	68.0494	54.6974	57.8372	58.2052	97.5274	124.9982	67.1534	29.2444	37.0473	88.376	57.4522	62.2865	68.4021	62.4935	42.0004	50.7178	53.6043	62.0659	59.7794	76.2729	41.2838	71.2834	68.4731	89.1605	53.0427	66.1564	62.1077	81.1921	90.9428	80.4637	64.2776	89.0238
RPS26	41.9297	43.4894	40.7256	70.3644	100.7318	30.6762	66.9517	139.9965	100.0534	31.8242	58.3007	55.0361	87.5413	105.9545	64.8675	52.6557	24.9514	36.1195	82.0638	238.7423	77.6401	87.8845	49.3409	67.2823	24.0539	77.2323	53.9496	62.3307	74.0252	66.5449	29.2387	161.2231	29.1383	42.5958	22.2096	50.2532	73.6471	27.5943	37.8114	36.5634	56.8569	37.4479	58.5828	74.9033	66.3154	68.2028	67.8099	41.3784	94.6438
ERH	31.5754	42.9078	68.7769	89.1287	125.6799	50.9077	53.0044	88.8447	34.6133	40.1822	87.2001	33.4282	61.5174	51.3318	46.0545	42.1043	58.4685	55.1657	70.1694	72.519	75.3663	81.7438	123.9664	25.6238	22.1748	64.8936	30.8853	56.5084	44.9361	72.2282	58.0178	21.5953	53.5845	57.4949	39.7265	44.607	62.9608	49.0623	75.048	50.3835	50.7111	45.6713	38.1457	79.5599	111.9315	56.356	79.5138	86.8439	115.0468
CCNI	81.6092	77.2084	54.484	42.1445	43.5751	47.2936	53.0759	43.5175	64.0618	58.8036	130.5197	61.6802	83.3475	67.8681	44.706	68.5518	83.8897	84.6215	52.9272	37.7145	64.2296	55.6023	44.2266	132.6442	44.1654	36.9366	62.5798	70.9904	69.1031	55.9684	95.6736	19.3264	72.191	36.3813	64.0854	68.0621	117.7821	67.5067	56.7432	39.3445	90.647	38.0964	63.7084	69.0425	69.6481	71.538	78.6225	61.1155	56.5212
GLO1	48.3338	66.4929	67.6958	59.0824	102.8947	78.491	64.0599	45.957	40.2384	63.6633	86.4105	80.1714	46.3932	60.5114	52.2933	76.8453	63.3561	51.427	49.9507	101.4794	63.9414	77.6936	73.0785	43.8353	58.2152	71.7037	53.5875	68.0521	38.1424	62.1036	132.1282	41.9128	69.9964	65.3066	37.2772	48.3129	58.8066	81.3712	62.9637	29.8155	33.3324	44.8257	68.1113	47.2716	87.758	58.2134	122.6526	104.5596	51.2786
RNASE1	22.6477	68.906	55.0884	26.7849	92.9214	62.547	144.5569	173.8014	69.8341	37.7505	17.2139	15.7385	72.8551	17.1725	13.7416	65.0971	39.0422	54.9305	31.1859	83.5088	162.241	24.0725	96.6221	13.349	11.6754	41.4294	89.739	33.1504	8.2079	18.6302	18.3794	46.746	75.2156	41.686	57.4625	70.6244	210.2518	62.1574	266.108	69.7923	145.8412	131.1013	30.221	66.139	64.1116	109.9711	35.3881	34.5066	96.1479
EIF6	65.0447	62.3218	43.9489	75.8579	73.7622	59.4611	48.2072	74.8275	73.7343	60.7768	65.8188	62.7566	88.5223	94.551	82.1242	414.0149	43.455	55.6099	136.3587	102.0179	67.5573	54.6527	58.5655	40.5279	50.1671	217.9077	76.7056	73.3597	93.1838	123.342	92.2819	51.897	58.2435	75.7378	74.7357	70.7478	37.2953	69.7705	47.6573	100.271	64.8284	49.0975	75.7451	49.3846	62.9946	39.2614	66.6567	48.0208	122.7988
NUCB1	49.4094	71.6366	77.8065	68.4698	39.4152	58.1541	95.2691	141.0733	58.4032	67.0858	74.1022	42.7921	154.3334	41.2785	41.6858	62.0926	64.6961	72.9907	68.5077	97.385	54.3035	76.7424	52.9132	94.119	38.4916	40.1286	60.1939	67.1197	54.406	59.1288	68.32	51.7958	58.7957	71.5647	59.7358	103.5497	81.0797	49.0599	91.7675	64.8861	74.5343	64.3467	75.325	71.4934	105.8647	74.3242	25.3811	65.395	88.3222
NPM1	45.7574	31.1248	27.3829	93.6272	35.5773	73.6977	60.5555	77.8633	48.6933	51.5257	61.0498	65.898	45.4252	74.5779	54.0192	51.575	52.7332	59.1757	71.0987	91.7185	130.7427	90.361	135.1083	64.5039	22.1597	67.9876	57.1339	72.2345	73.0051	49.4868	48.04	35.51	53.0189	28.6805	64.9214	34.8166	109.9715	34.39	73.47	51.2321	64.5226	61.4441	57.5397	91.2632	92.9048	66.9765	172.4826	86.4186	92.8147
APRT	38.6532	127.672	84.3285	73.8406	53.9447	57.9558	62.9887	254.4385	58.3247	61.1496	38.2323	61.8582	78.1351	77.5919	61.1432	40.3849	51.9865	65.7912	105.314	117.3706	45.1548	61.6754	54.2239	45.082	23.9032	65.5472	72.8293	63.6238	73.2849	58.8371	44.1094	149.4899	37.363	40.2144	62.3818	41.6017	32.9019	52.0119	86.9773	41.7525	59.9005	31.9078	110.0849	52.2816	112.198	40.2163	56.9116	28.5105	80.6264
EMP1	1172.4567	86.764	22.4344	28.7121	34.6751	54.8886	13.3828	31.3049	73.9222	32.8395	37.1341	102.0127	62.827	1067.3457	36.8185	59.9629	95.416	89.8093	22.6034	9.9695	37.6904	19.8809	37.2623	19.4138	18.3004	44.3033	118.687	64.0061	709.1928	120.3689	33.3763	9.2023	39.1959	53.2241	150.4898	60.8433	17.1872	68.639	34.8394	51.4644	35.369	30.5317	209.9936	15.9395	44.6122	57.4205	38.5373	18.9259	18.2344
SNRPC	32.0267	50.344	56.085	73.046	89.6029	61.2788	79.5069	104.2661	46.4182	44.4653	71.4414	34.8674	74.8162	45.9339	50.5739	62.882	48.4583	33.8952	78.3126	180.2016	87.9994	77.5338	102.96	56.7241	17.6818	70.1049	71.4885	59.1909	52.348	70.9291	92.0693	74.5334	39.7294	71.858	35.724	45.5116	75.8667	40.0308	82.4708	50.6701	48.1287	60.247	136.8626	49.8284	127.6254	64.6961	88.5581	79.5351	67.9046
SEC61B	40.4115	60.5712	56.466	65.9263	105.9787	63.4973	118.0488	166.4499	62.2552	50.2717	57.226	45.8386	63.7047	54.9169	66.2793	37.7994	48.0915	49.5583	57.7226	162.2895	54.7041	76.0654	100.6473	45.9241	32.0945	65.3896	49.6552	69.8515	53.2427	77.0289	57.4444	51.1272	60.9403	72.6975	43.5355	39.8044	76.1484	64.8052	60.0326	52.0272	61.9167	40.3742	76.5574	58.0831	112.5943	51.8811	95.5321	78.2392	99.3169
SF3B4	41.4621	67.4735	128.9541	84.9072	72.713	91.2041	55.9553	67.4368	86.0354	49.2068	64.42	44.0277	49.2608	26.8873	42.1114	57.5902	62.0527	66.0313	67.4741	66.837	95.8817	87.9067	143.4841	73.2976	33.4174	66.6362	83.2847	63.0262	65.6449	68.362	82.4208	7.3948	48.3452	86.7483	63.072	58.8327	66.0285	49.4416	99.9672	78.3411	62.1884	74.7494	63.3175	60.0107	92.1329	77.3344	66.0725	80.7232	91.5972
EIF3K	43.8521	37.3814	30.8181	56.2608	71.5074	71.1543	53.7426	196.7074	111.267	47.1629	86.7757	45.2608	122.2744	88.8275	55.2851	26.4431	47.685	49.2994	70.3956	141.7775	53.4696	71.6954	72.0021	62.077	24.9637	39.2202	70.8025	53.9133	92.0821	117.8962	54.8216	282.7783	42.5977	42.2341	45.1331	44.4199	88.4856	27.9336	94.989	76.7842	85.752	40.841	159.9899	70.0071	110.1047	48.4937	40.3052	54.0111	92.1146
COX5A	69.4309	31.7618	61.5203	34.0974	62.1819	66.5973	52.8003	120.1648	71.6042	30.3183	85.6076	50.8997	78.5793	112.1071	50.5052	40.9539	46.9851	79.8784	70.0449	138.7913	61.7315	68.9525	110.1401	59.6515	41.0922	33.0424	56.1975	57.6442	94.0329	113.4605	92.7634	80.5491	59.5287	69.5861	42.983	39.4481	77.2198	33.5374	97.915	131.8715	78.3265	30.2494	118.854	86.0168	127.6502	57.7862	60.1276	41.6253	68.1727
ARPC2	83.6735	56.1445	46.4165	52.6192	63.2795	32.8436	93.4609	55.7913	45.8874	81.56	48.2308	83.3582	70.7797	116.3297	45.3774	94.7225	78.4115	43.0415	47.084	72.86	49.0911	73.1881	79.8204	65.6112	60.282	77.0839	80.0332	72.212	84.1437	79.4717	82.9017	47.6787	86.9218	35.488	68.9452	70.6799	75.8647	73.6757	80.247	54.3129	69.7062	66.0083	49.5072	96.7067	57.62	48.8912	89.4479	66.862	51.923
ARHGDIA	57.9759	65.1933	71.3091	60.4372	51.687	64.1711	46.5708	23.2707	63.8422	61.0998	42.1419	62.8409	53.897	39.2402	60.466	83.3165	74.2504	78.3619	89.4676	34.1851	75.6723	73.5121	75.9431	60.0098	31.3758	84.1286	80.9754	90.6788	68.3373	81.5092	48.44	20.1973	61.5756	74.1275	80.0769	54.3084	47.7141	101.8138	43.5845	58.0925	71.5016	72.3709	90.5091	61.1024	44.7083	106.4877	122.8823	75.1939	63.6038
TOMM7	45.0328	70.2287	66.2586	68.4265	51.8134	36.6261	72.3709	147.5146	47.0569	42.0565	43.7447	54.0737	45.4196	55.4002	45.9291	35.1575	42.6634	42.9237	44.6882	183.3796	43.4923	48.3832	75.1861	38.1028	22.6191	43.1237	51.1667	45.8399	58.6188	81.3818	25.5303	190.0355	47.2805	40.9713	38.8968	80.4662	54.191	47.5348	59.6475	70.4254	58.3059	30.9061	70.9138	84.8254	76.1995	38.7161	76.0207	24.165	60.2267
TMED2	55.6498	72.4918	54.1868	67.5861	61.2038	48.0949	55.1868	76.4006	60.6083	62.1722	50.9382	54.2623	96.3079	87.6618	81.0057	58.7905	61.7935	89.9063	61.1799	56.3041	80.7068	51.8662	95.8764	47.1356	38.6054	60.469	70.5542	62.105	56.8246	68.6716	57.6893	24.8239	61.1066	68.9388	54.6334	82.0392	48.7633	80.796	70.0218	62.3523	63.5433	66.3972	54.0507	79.5046	61.7333	50.3299	52.5446	55.4386	61.3816
IGFBP7	10.0645	68.0026	60.6023	30.6168	53.2982	33.0348	83.8218	54.225	149.066	91.8067	24.6585	23.5347	252.7363	9.2275	19.9863	79.233	78.5189	45.7099	61.5509	63.0606	54.2876	37.7462	244.8111	86.6807	13.7221	38.5256	56.6186	52.2696	7.3339	47.0184	33.9345	5.6292	25.2722	31.7598	37.6186	127.7507	67.8654	42.0591	42.4474	56.1929	72.4078	89.9968	33.0538	33.1846	39.4155	128.153	85.154	56.7457	120.9866
ITM2B	58.4471	30.5196	44.3131	88.4476	37.6685	32.3294	63.9413	23.9099	63.9869	89.6933	56.1532	64.0842	57.7408	85.0404	75.1343	42.653	63.4884	56.5882	60.3743	47.1045	114.0971	49.0157	58.1742	50.8815	89.2203	56.6509	63.8238	78.7943	53.8368	117.4089	81.9463	37.5406	74.5866	48.7205	48.6998	50.0305	51.3465	42.4282	57.411	91.8085	54.0107	85.1697	45.1172	115.9071	72.1332	53.6027	39.2709	63.2693	67.0877
POMP	49.0523	33.4494	88.4703	53.6144	47.2795	47.4377	91.4491	127.5854	40.1604	56.5175	41.6337	46.4059	52.2512	70.4411	42.1635	46.5948	57.352	38.6031	92.2259	192.3213	63.3934	86.739	68.5466	47.7233	33.8221	40.6559	55.6567	66.9843	59.4279	80.8749	48.8568	156.9028	64.3264	45.0663	45.7449	53.4469	79.8708	31.7559	57.4339	77.6881	41.4472	38.9908	68.224	83.5105	155.8379	71.5375	99.918	72.7216	69.3043
AUP1	34.8225	43.0459	57.3844	51.0016	132.3434	47.5104	61.4865	66.8546	49.1588	43.5951	40.7358	38.5448	106.7487	58.7436	41.7079	48.1211	42.7468	59.1529	132.3727	72.3196	65.014	58.7149	95.5174	47.2457	38.5932	59.1128	81.2064	49.4699	47.6725	66.9563	40.7657	82.7995	39.2124	64.0025	64.2231	56.7918	53.7045	58.3397	68.0792	65.3533	71.7305	51.5525	106.4395	77.9985	104.3886	118.2725	51.7127	41.7065	57.0141
WFDC2	32.4565	3.4821	3.0955	1.9784	75.6933	12.3177	0.9732	0.678	0.3679	0.6316	73.6391	0.3056	139.6428	0.2748	0.4347	0.2803	3.1742	217.5843	1.8876	19.3776	26.3256	6.346	3.1912	28.7534	0.0488	0.5161	14.7709	272.259	59.3875	128.0822	370.5801	10.2934	1.743	10.1735	235.2477	8.3976	16.9443	0.2094	0.9113	11.9994	1.5211	4.1993	50.5424	1.5797	12.0548	0.3354	0.0419	16.2951	25.8521
IDH2	40.6085	26.8985	49.7079	46.6608	61.5827	72.5013	80.5782	180.8126	43.2897	45.5146	123.0014	46.5908	37.4534	36.1885	46.9581	42.9401	56.0235	57.6431	31.2005	75.974	31.9069	55.1201	42.383	45.6124	98.4716	49.7078	44.7336	55.4891	83.7106	89.9443	76.4766	60.8231	161.1038	49.8353	35.5542	62.4694	56.2479	50.5085	122.149	139.3865	60.6215	62.7969	82.6845	87.9849	111.447	35.6576	30.1541	41.1715	61.0826
SPINK5	945.7542	41.7271	1.1528	52.2697	13.2218	43.5965	3.7697	0.9104	5.9072	45.9751	29.5823	233.1615	4.4819	400.2681	117.0578	5.2267	93.2609	37.6837	37.6905	3.3748	26.2139	0.9559	11.7428	217.4091	519.8846	58.0292	5.9646	110.0589	522.8888	133.3791	25.7632	17.7413	70.4338	53.6258	46.7608	2.269	276.1297	10.4462	37.5362	17.4674	147.5357	24.9341	231.1371	13.8046	15.2088	0.6869	9.0834	18.4804	13.8646
BAG3	75.4982	76.4403	49.0883	63.6889	43.1931	85.7471	78.7977	15.4601	46.6391	63.1383	29.8472	52.1922	59.974	32.0985	54.1469	71.3477	64.2418	72.2955	63.3417	69.5197	85.8869	54.8934	74.7134	77.25	60.1766	60.6635	102.0545	74.3197	72.4472	54.1868	61.2553	10.3133	68.5447	84.8814	82.0227	129.6279	27.7366	61.1058	78.0593	41.167	65.4104	92.7852	64.0968	69.8062	43.689	60.8472	138.445	95.133	60.7824
STRAP	37.5809	128.4393	50.0502	46.0387	156.3688	53.8696	48.2168	51.147	73.2492	57.8108	49.2185	52.2083	52.8696	51.2389	70.0704	72.869	43.4537	81.1119	66.154	70.4537	68.7407	60.0325	85.0482	47.3478	35.2125	68.7749	67.5426	65.3011	50.4608	60.1305	62.6463	86.2054	52.9501	81.4135	97.301	62.2281	52.6422	69.29	47.6433	47.4658	51.4598	54.4284	62.4281	59.2578	67.5285	103.9641	89.8405	79.731	81.256
TNNT1	6.6297	12.8408	49.5767	11.3445	36.8612	9.2852	343.7704	74.1985	71.6234	43.6843	1.7304	32.254	31.4792	2.5447	3.6975	87.9499	63.4134	6.9442	36.5368	777.0208	56.9257	23.1868	1.822	0.2353	8.1818	16.4783	1.9582	2.259	0.2741	3.2695	9.6147	147.2935	5.2126	10.2154	10.7351	46.8899	28.2249	33.4689	8.4896	0.9643	34.0758	138.3027	12.4372	5.462	2.8099	29.889	69.7131	17.7985	12.9078
LGALS7	43.2504	65.2945	1.3302	2.7591	0.524	125.0867	38.4952	6.7362	0.4347	3.5879	119.6284	117.5584	32.3286	78.0013	146.6815	19.9512	33.5497	33.8225	1.5375	4.0675	2.1554	1.4157	112.9947	60.0937	336.6815	0.4334	0.2155	0.1554	39.5951	1.8346	18.0524	1118.7605	5.6449	0.0265	0.4871	26.6435	0.0796	3.5898	13.3817	0.4607	172.6042	170.0471	38.248	2.1159	20.7455	0.1536	59.1216	37.5547	101.9137
CIB1	49.2762	46.0437	67.1233	29.9551	56.0952	38.7076	51.8293	173.2965	38.17	30.297	73.7734	24.3305	81.3998	62.7732	30.8093	45.1527	53.5121	52.6578	64.4134	239.1014	42.6692	70.5519	102.1666	71.515	21.6225	39.4711	71.3903	64.599	90.7365	96.3939	90.6245	139.9297	41.0908	27.5799	52.2058	61.9106	86.1024	48.8393	113.1907	118.0323	43.0296	38.6618	153.6183	102.8986	215.608	23.034	76.0044	57.5454	47.6945
MAPRE1	38.401	89.2097	77.3284	79.4054	56.5963	56.1336	60.0642	58.9546	88.0916	52.1865	99.2737	37.63	77.6912	32.2436	57.7484	183.397	70.4907	79.4766	83.0826	58.9436	67.6816	77.0217	70.3139	46.4238	41.7302	159.0951	82.6885	69.0836	36.697	53.2483	78.614	31.8044	48.4679	85.4438	60.6076	77.6852	62.5455	99.5934	60.538	56.2961	93.6693	72.8429	52.1258	46.7045	65.7331	100.9646	59.3777	77.0832	148.0866
EFNB1	26.5812	56.8207	75.6688	67.2701	68.3851	61.4808	57.3116	17.5721	68.764	48.7833	74.3031	52.5025	56.7436	9.0955	52.6372	157.1208	79.9303	51.2191	128.6255	131.9106	70.2066	60.9755	10.3033	72.9047	29.5794	115.6175	70.5922	56.4464	27.6692	64.1911	36.037	33.3881	44.301	66.39	51.9556	132.1669	54.7497	140.3067	30.6175	27.5644	81.2908	69.4393	14.9497	61.926	55.4613	108.7894	98.7343	120.1201	43.5387
UBA1	71.6472	74.7153	115.3458	65.1488	47.5574	79.4625	76.6151	46.273	70.5355	59.9827	87.9135	61.6201	76.0386	29.5531	77.0777	44.9365	64.2856	83.6269	88.3328	44.6539	76.4474	61.7243	49.1127	74.3508	36.3975	45.5181	70.0741	64.2231	69.3158	54.9852	86.1035	15.7875	63.8863	93.534	63.767	42.9202	55.3651	73.8258	66.5342	66.0515	77.2504	73.447	69.0568	57.0149	65.8363	89.637	63.9131	113.2516	90.3184
PTPRF	52.4594	78.35	87.0711	48.326	39.3864	78.9696	85.9804	23.099	34.2829	64.3016	94.7808	43.1595	86.9464	23.505	28.4342	69.4392	67.8009	115.5201	56.1386	12.0891	48.2656	58.6951	58.5078	158.2606	24.6727	53.305	72.168	60.4678	58.9803	51.3957	108.2981	21.4955	58.4726	52.1232	91.1421	57.4788	89.2761	67.455	136.1386	48.1943	134.9547	55.1063	53.408	50.1002	65.839	39.7384	57.6261	40.6822	97.4483
GPC1	27.4475	143.4488	62.1524	56.1387	102.6441	39.7354	111.5067	15.5201	57.4622	73.8148	43.631	36.0079	103.7042	14.314	24.5124	47.586	68.9849	71.5438	103.0458	43.7948	33.4838	51.6357	118.5777	49.3236	25.9264	85.3255	72.4294	40.1786	50.4677	32.2667	35.5672	69.2449	30.7947	53.4493	57.7235	135.3959	31.7679	96.4703	51.5541	36.1451	93.3805	70.1571	35.2692	59.1166	43.5376	85.7758	34.6284	41.7431	32.4634
SLC1A5	37.0612	102.4585	33.9358	42.8039	43.1601	78.4874	49.7148	125.9637	81.589	47.0611	100.8323	25.082	97.9788	22.8547	35.377	61.7672	42.6565	83.6874	121.6138	76.4845	61.1298	54.0453	83.8168	67.0336	10.3152	26.4754	60.7236	53.5036	49.5893	103.8095	38.0463	39.1274	32.7415	39.1498	48.9413	66.0316	48.813	67.0196	86.7028	82.0603	54.4139	57.3124	125.6113	111.7279	148.3795	97.1413	41.6464	55.0875	103.2799
TUBB6	61.4814	53.2053	81.1046	82.9825	98.8561	52.0182	97.7154	26.9189	54.2027	42.6839	12.6096	77.0075	26.0774	75.584	56.3492	69.8535	72.7543	56.0366	21.4918	173.4511	86.8693	118.6842	54.4554	19.8966	49.6369	81.6691	82.4386	93.367	80.6103	62.4287	31.8323	44.8759	92.2056	19.1601	67.0814	79.6697	37.2044	117.4211	28.5508	49.2075	26.3107	71.2543	27.8773	65.9863	52.2461	33.386	100.9595	54.4898	51.9303
VCP	46.8391	41.7324	47.7924	44.4127	156.8281	70.2577	65.8975	37.4288	61.5314	39.7359	55.0591	59.003	35.5505	21.9853	77.1808	55.3376	60.5658	92.6164	50.2195	85.9759	78.9128	54.8366	57.8378	65.2421	48.1768	80.0928	56.7783	62.3698	59.8907	56.5432	82.8544	21.6854	99.4343	89.5396	52.7799	36.1733	57.0673	58.7255	50.8826	48.0721	88.7587	198.4526	69.3321	54.7942	62.3576	49.6732	72.1505	107.1173	85.1344
POSTN	2.6961	188.1722	76.2595	23.4478	19.0439	12.8407	11.2328	35.9463	159.1415	168.2371	4.1572	21.9687	111.4275	1.1211	7.4693	30.0655	161.8907	33.1246	59.7166	7.3207	139.8435	15.0031	168.9063	22.9764	8.5925	7.4179	78.9087	10.2134	0.5038	10.4061	0.7781	2.297	7.8509	12.0352	13.3678	218.2935	60.2316	89.18	21.1375	93.2839	184.9499	86.723	3.8971	25.2121	7.2519	268.2719	51.626	10.9839	4.3201
PARK7	29.9057	42.7688	66.4021	42.3936	58.568	47.1436	70.9439	166.0988	48.8003	50.061	68.7576	38.0924	90.8455	43.7445	39.0593	47.1002	60.355	39.2585	65.8853	127.1067	64.6212	73.0437	47.3557	64.9056	14.7286	42.5603	61.4772	54.2358	50.0797	62.1366	52.0906	88.1248	46.1308	32.433	44.2682	56.237	91.1602	43.85	74.4563	42.6957	64.5287	48.579	74.532	55.8269	125.9531	65.6318	108.6993	64.7368	66.201
IGFBP2	39.6241	87.2859	4.9372	6.7592	158.9755	36.4907	138.7201	113.7681	74.6091	117.9638	32.2692	94.9924	628.2921	47.7284	23.7914	39.9943	9.2879	57.3545	33.2246	6.3627	4.4475	0.5912	178.017	54.649	47.9736	56.7112	29.6829	28.8286	44.2623	54.2314	51.875	12.8312	1.2969	19.0364	23.7722	9.5464	22.2064	109.2108	13.0949	15.2891	38.8325	42.52	91.1075	55.1366	53.185	72.0253	35.4369	12.4512	105.9132
SYNGR2	26.8055	53.5048	75.846	46.2075	57.3887	47.7286	98.0673	81.1426	51.2178	63.0246	79.1961	28.3174	115.4685	43.6363	44.0692	46.1797	52.0649	87.9892	85.8982	88.6603	54.2823	59.2639	121.5721	152.0253	31.9156	45.5938	73.0113	39.3722	47.5297	48.9001	59.5155	76.5443	26.1843	60.3897	51.9178	42.9298	196.604	54.9684	66.6881	48.3519	58.1837	111.6744	110.677	47.3805	101.683	47.1593	24.7986	42.6352	63.7961
HMGN2	40.909	34.9457	58.885	65.6602	64.69	135.499	80.9603	43.2479	51.1965	39.1526	155.2075	22.9614	48.3774	58.4451	32.8751	73.529	80.3351	37.721	41.7385	108.4897	54.2712	101.4385	29.197	52.5769	12.7262	48.7925	42.6936	63.8584	54.2282	46.3236	110.6317	30.3425	43.1933	26.0487	41.0249	41.5332	100.3575	38.7074	148.3168	57.7101	50.9818	62.3802	86.9006	60.7544	198.8646	58.3878	83.6284	137.3014	65.0731
APLP2	57.7394	95.1185	57.6185	40.0118	52.7813	35.5872	40.5881	41.569	89.6124	77.2788	28.8409	53.5414	57.0584	29.3412	44.6874	58.5652	48.6944	63.3842	81.3545	48.6785	69.8917	36.8634	45.7814	102.6747	72.4232	53.4948	47.1067	69.6809	41.8913	43.3706	80.8491	7.5181	66.8889	66.4858	62.4006	82.078	51.3439	86.5733	53.839	55.3487	38.7925	50.4481	27.1	108.7281	64.8959	119.8391	118.5311	82.087	37.9678
PEA15	60.6063	87.3971	149.2826	48.9455	41.5159	62.6062	71.9869	70.9905	94.4083	76.1399	48.6277	57.964	73.3165	82.1861	59.3612	52.497	93.6121	75.4968	47.2617	45.7076	61.1658	76.9067	107.2874	73.5686	76.1936	27.4535	96.8438	68.7302	67.7303	49.8586	67.6569	39.7608	92.1972	54.9475	58.2827	91.4796	96.3971	54.4346	65.3991	87.9639	66.6014	57.9864	47.755	50.8306	43.1058	67.0585	44.996	48.4421	50.732
H2BC12	23.8088	61.1672	76.911	222.1542	68.2278	75.2416	69.4566	112.0732	127.1401	55.4126	17.4274	15.6995	89.1066	17.8223	33.7499	9.1782	16.2089	35.9958	60.8229	33.8461	21.7026	144.0714	41.2507	172.6763	67.8108	69.7627	71.4446	52.5016	17.3966	34.0326	201.4803	8.0176	42.003	52.2806	68.269	25.8573	25.9794	37.089	158.2859	15.8889	58.1546	38.5902	106.7035	34.6417	42.8876	143.8193	43.1227	49.6352	75.315
ARF4	58.1448	56.1771	45.6616	62.2835	53.7667	51.9512	54.8037	104.3764	62.5299	62.5008	28.2603	66.5838	66.3937	77.2443	61.2074	45.5404	58.3915	59.7857	45.669	39.7379	87.2024	92.0188	185.0124	37.933	66.5337	41.8588	56.9112	66.4616	64.4078	35.8125	50.8512	10.4093	60.8829	46.9012	52.9396	109.6706	89.8914	55.8555	32.3079	57.675	60.4056	68.1197	60.2089	94.9205	40.2666	72.9371	80.9701	66.6662	81.8461
ATP5F1C	59.8411	55.3479	49.5279	39.9068	83.0273	46.8615	54.0192	126.1303	54.1654	46.0764	43.3722	50.5144	98.1855	111.8977	62.9093	41.7779	36.7616	47.7389	41.3831	124.9698	61.2449	67.0384	58.065	59.6866	30.4895	55.6601	46.554	57.458	85.1857	73.7486	68.3854	65.0957	54.6529	77.8502	57.1006	40.5487	57.3259	35.6105	77.2714	52.7445	67.064	45.8888	93.6276	67.1933	119.6667	50.5179	42.9768	78.8702	78.9014
TOMM20	43.5431	92.4037	34.9054	54.0883	58.8364	59.0498	45.1798	81.4817	90.9985	50.0663	65.6878	40.7357	84.6993	60.4912	43.3235	47.1066	49.3486	69.4078	53.0684	59.8402	78.0269	82.2529	120.45	55.4813	22.8949	28.7007	70.0735	56.1253	52.9891	64.5059	42.4509	50.6623	52.1074	59.2324	45.0767	42.7214	69.5056	49.5579	63.1295	65.2323	74.5999	51.7296	66.8112	49.4095	39.9045	76.8549	58.9181	61.3544	67.2905
MMP3	4.4235	12.7874	179.0099	39.0913	11.0741	6.551	85.1166	189.4817	1.2754	173.491	0.3227	19.9877	3.6418	0.1187	13.1586	56.9957	114.7788	121.9205	131.3837	15.1617	140.1049	3.5541	9.4966	5.0192	6.6912	40.1049	248.5091	23.3624	0.0681	7.4999	0.7956	5.7262	18.2804	18.8421	56.8974	233.6023	10.3475	59.8428	0.0558	2.7969	69.6737	373.8785	12.596	4.2386	0.6772	29.0677	7.3468	17.1414	9.0886
PPIB	41.2781	49.1928	120.3557	41.219	59.8569	42.8471	91.7975	106.1356	49.2574	39.3354	38.116	52.0353	91.6459	56.5346	41.9238	71.9229	54.8039	61.2359	115.2331	189.9506	86.8204	84.1581	75.2296	35.5997	22.0284	63.055	58.2508	56.0757	45.3619	134.9624	50.8933	44.5272	56.1783	43.8613	44.8157	114.2764	59.5498	62.0106	49.5901	75.5976	53.6574	30.4881	57.2155	64.8423	67.5676	56.9212	96.2398	33.1393	67.9216
KLK5	2.6553	5.4369	68.5529	90.7089	10.8726	23.0376	20.1442	115.6494	0.1541	105.0206	4.6	515.1904	14.2243	17.875	126.0817	27.1371	48.8967	8.7162	3.8794	2.711	26.5441	0.1238	0.3121	0.2136	1074.4478	186.6935	18.9764	249.486	9.9607	55.3534	0.273	133.5361	142.4809	1.3885	10.3389	20.3305	0.051	182.4829	0.1722	18.6473	74.7698	126.8197	3.3928	12.3178	0.1036	1.4528	125.1147	19.3116	69.4022
KDELR2	55.4626	77.0269	77.1959	72.5872	48.8585	46.137	69.0746	91.1452	52.406	58.7936	41.5342	45.523	50.3152	37.7928	46.9186	39.8221	66.2425	69.7949	60.4833	79.8124	64.7243	70.9246	118.1462	46.025	24.501	63.7515	70.9681	53.6018	39.4444	68.6962	68.5677	38.3113	39.0901	47.0109	45.0846	166.4337	58.5404	82.0097	46.5257	69.2402	79.1845	59.9986	61.1506	63.3409	52.3197	71.6766	58.5356	51.5397	75.7819
ARF6	124.5986	46.2899	77.5694	62.6601	99.4571	73.2291	53.8809	32.2339	36.3782	54.4384	74.8844	65.1614	45.1103	129.0356	87.5254	53.967	78.03	59.9303	49.5005	38.5572	66.0172	47.9242	60.2487	74.1342	63.0076	85.8476	45.8976	73.5621	116.5101	61.8296	83.7375	45.9987	84.3435	59.5515	62.7229	44.6396	44.8563	74.1536	97.5985	55.7068	57.498	56.4078	60.9557	66.2549	86.6061	27.2478	48.9271	90.8787	63.8646
C19orf53	30.1082	51.858	35.5839	72.7953	130.5574	73.2442	54.3901	176.7514	65.2499	41.229	67.6829	46.9953	59.3262	55.5287	40.9351	45.1443	59.5326	55.696	60.7049	102.1234	62.2727	80.7941	129.6424	45.3607	34.0316	40.3449	34.1403	52.0914	44.9789	67.1392	35.8821	104.9373	40.1547	115.2938	30.8338	63.6285	64.1959	34.8044	72.0304	57.7827	59.1833	37.3098	83.639	61.9374	90.8863	72.821	57.3795	39.5626	45.7466
SF3B6	42.1465	43.7173	45.0633	60.503	55.0151	41.5688	55.6042	63.4589	45.0928	43.2936	59.8692	38.7594	67.6018	56.2784	46.2633	44.9334	38.0554	42.0735	56.1987	141.0466	56.5625	93.6229	104.1388	40.5275	28.1373	55.5367	45.3939	41.0817	51.8644	68.3894	53.6968	68.5045	42.7112	55.3468	36.2945	42.455	59.0473	53.7695	59.6372	62.9544	70.8665	41.2915	103.7135	63.3573	107.4572	36.6694	87.4395	60.2251	74.1025
PRPF19	42.6847	39.9193	64.7887	78.6347	73.7624	65.7043	62.0404	96.1501	62.9048	44.2061	58.2667	35.8425	56.5426	37.8005	44.5719	74.7912	52.113	67.0461	120.3116	119.3011	55.2834	53.9244	82.2098	66.8474	12.3775	57.499	45.5015	53.1491	67.264	79.656	64.3562	95.5385	37.8503	60.4221	75.6857	49.9987	36.6022	52.3872	96.5138	52.6271	57.6571	50.0958	87.8014	48.0711	91.1709	72.3782	67.4825	65.7683	72.7235
COX4I1	45.3885	95.2882	51.0554	50.2728	51.3744	54.8474	74.9611	255.3476	53.0831	38.0466	67.2253	37.7721	67.5481	105.2971	47.6521	29.5133	38.8516	48.7551	54.4597	143.9623	50.8874	78.8542	75.526	60.7403	24.3197	45.5934	61.1015	54.3376	78.169	66.1381	53.5462	366.9787	40.3072	37.8027	36.7414	36.3761	52.17	34.5898	82.3447	50.0337	95.8616	32.0878	141.7781	66.0606	70.3833	59.2763	62.0709	36.0142	70.4513
ALDH3A1	263.1891	394.6618	1.4642	58.7965	147.4436	44.7173	1.0175	1.8672	262.0537	20.0534	22.3195	45.4065	83.0203	444.8101	35.9227	4.1107	15.3103	37.4209	9.0002	5.1212	2.579	0.9234	10.0072	54.7997	1.8544	6.2605	15.554	20.0447	389.4708	83.3452	78.1506	3.7226	4.5782	46.4413	16.5381	1.8418	16.8631	13.0113	103.9173	3.3354	115.8265	3.5629	458.5993	1.2948	23.874	54.233	1.6984	5.9073	24.105
PLTP	17.6438	116.7054	83.9605	44.2105	92.5461	45.3348	34.5696	27.3981	81.1531	30.4849	9.1292	55.6779	145.1232	11.9603	39.9537	59.5972	64.6784	75.6711	204.6902	45.5826	163.4762	22.6943	44.338	19.3328	14.4069	11.3012	68.2031	62.1373	24.7811	85.1055	17.2651	15.3552	29.7742	74.2749	45.7088	144.2216	47.3984	60.0762	20.9233	82.1909	53.8256	104.5329	25.0971	10.256	19.5542	112.876	35.0266	40.2471	70.2356
PTTG1IP	46.7556	71.2248	44.0573	48.0371	62.1951	35.6601	92.2723	73.6139	70.6378	52.2508	57.6673	42.7994	94.9524	36.3709	33.9653	64.8968	58.2743	58.2191	34.7343	42.4146	81.391	52.3998	52.7945	106.3241	26.1484	26.6598	91.4835	58.3482	46.5474	58.1781	91.1459	47.0493	47.6115	70.005	56.2254	75.1639	65.8436	41.8448	89.53	50.0319	62.9663	67.8766	86.0618	63.9265	75.8757	79.1056	40.0661	45.0227	46.2154
JUND	33.9805	45.9315	25.3955	53.0734	40.5844	69.8129	36.295	542.4532	81.8275	23.6308	187.6758	17.1722	238.9193	25.1108	32.837	41.1402	45.9954	45.1237	35.4269	64.8752	19.6285	34.4559	93.603	64.2635	41.2892	27.8192	47.2642	52.0806	42.3374	38.1459	71.3857	82.0387	49.4505	79.7628	43.8791	67.0085	53.9773	16.7164	56.4917	59.8197	57.3616	82.6165	57.4425	36.7029	55.372	189.0849	25.1203	23.7937	41.6765
GNB1	39.3161	67.8488	87.9529	50.9428	54.8327	59.8208	55.7152	62.3206	59.3662	62.8785	52.6304	45.112	86.5093	23.2571	34.2257	77.4321	80.9103	54.8108	44.9224	48.6379	63.8294	73.6712	44.3255	68.9924	25.6295	56.9218	69.7823	57.4376	36.4493	46.114	94.9231	57.9429	60.9183	39.7872	64.6453	80.7904	67.5683	59.1869	64.8336	44.2797	73.7469	66.1692	57.3814	54.3639	61.3992	78.4291	81.6546	74.5432	47.608
C1S	26.4262	77.6874	144.5208	34.589	29.1709	38.8096	223.7921	30.348	56.2225	88.1143	11.6235	17.6976	68.6168	6.7523	42.805	93.6818	107.4892	69.5589	51.073	154.5631	83.444	45.6518	57.6606	24.9277	18.8176	57.0899	82.4805	74.9214	7.0832	19.7986	14.2011	22.0715	88.9068	16.0419	119.5233	100.5066	58.6123	48.5555	41.8145	89.8907	64.2327	90.134	18.3102	35.7092	21.5249	36.0613	21.5434	66.8148	51.9861
ZYX	39.672	84.0643	57.7729	40.9973	67.0984	66.0349	58.4881	110.9927	80.1669	79.0715	38.0305	64.7758	68.3151	11.2898	27.6427	90.7353	83.4815	64.2414	43.3783	72.387	119.2906	49.7087	55.706	74.1785	34.1215	35.9533	70.2165	74.5047	52.0562	67.2647	46.5745	30.7646	73.1824	53.9538	65.7683	58.98	74.9117	59.2978	52.3072	110.6879	58.6044	85.3998	28.6866	43.9496	67.7411	48.721	77.5196	53.0154	42.7531
TNNI2	3.1211	0.2559	2.0897	1.5401	6.2787	1.0058	466.2687	3.4945	45.9734	27.8142	1.9653	0.6296	0.4358	2.036	2.9284	164.0637	63.3184	1.6894	15.9069	573.1689	115.3819	0.3192	0.7634	0.5907	0.3787	2.417	4.156	0.9067	5.1665	3.323	0.3184	1.2516	1.3862	0.3477	2.2399	35.2987	8.6261	24.5764	0.8786	0.9373	115.0391	92.5427	7.1349	0.6449	2.8098	6.1055	2.9615	16.4642	1.3207
NCCRP1	547.7118	38.5538	37.4737	118.3394	13.891	77.4187	10.8907	25.1294	21.8454	77.3799	26.5005	201.1917	32.6148	442.7106	209.33	18.1052	49.9726	72.1221	1.7996	2.501	0.267	37.6632	2.0812	186.7227	526.5233	91.662	36.285	147.8333	397.8432	170.5817	104.1145	30.9836	180.4871	52.5195	34.2209	2.9036	4.7927	43.4247	16.0286	67.9038	99.8854	51.4469	149.3461	64.2342	2.2057	0.5461	0.1512	22.5319	30.2583
PLXNB2	62.799	64.8689	56.8096	59.3807	55.1111	62.2308	77.2377	48.3752	47.2127	89.5414	93.5367	36.7654	48.3592	24.7463	37.8339	64.9352	57.3588	93.4576	122.55	25.6472	63.3749	63.2355	53.8104	94.7993	36.2973	79.3522	87.5258	61.8154	64.7243	54.5149	144.2714	17.5875	57.9338	37.8884	90.3091	101.1006	74.371	81.5865	72.4125	77.1159	67.957	75.238	81.4414	79.3321	92.554	42.9441	43.0697	83.0943	64.8493
GNAS	45.5898	108.227	56.4359	49.0806	87.5738	52.3797	48.6616	97.6866	61.065	58.995	118.5039	45.6709	112.4408	36.5861	35.5229	66.9293	64.176	64.7395	62.6685	40.8809	78.7746	80.1412	121.8188	55.0265	24.856	47.2663	37.7315	61.2197	40.3087	53.0743	56.1508	10.4742	35.6649	58.9919	55.9541	87.6955	63.7397	76.3275	69.5717	34.1344	74.6894	51.9164	57.9096	47.119	41.0108	68.4666	36.5632	46.48	121.7372
MT1E	28.5556	5.8917	24.5436	3.2978	3.9033	11.3533	58.5707	30.4	12.7255	55.6938	3.137	43.8114	50.313	25.4717	9.7529	97.5508	34.1949	30.487	4.5226	125.1061	30.2281	36.7059	5.1411	13.2093	33.8898	63.1084	38.5021	49.5249	12.8666	71.1016	10.9864	123.8338	32.4896	1.8215	59.828	63.1661	12.2041	63.3178	2.3621	24.5727	63.2001	49.0552	43.148	28.4475	24.2485	9.286	526.5094	16.9434	56.5431
CEBPD	20.5126	19.6537	20.415	24.0096	65.3343	67.6072	43.8913	89.2226	66.4368	16.5065	114.791	21.3618	75.4596	13.0965	65.344	58.7862	38.4758	24.4184	58.7441	81.8964	27.8208	31.2346	28.9897	93.1566	20.7193	19.1163	44.2555	62.5806	29.2469	57.2194	73.6292	62.6452	35.1442	30.0548	65.6426	18.5688	52.0642	16.6965	57.4746	89.7951	50.9746	56.9586	30.7961	47.6259	86.1644	111.6097	26.2595	21.242	15.4782
RHOV	69.7327	20.4538	57.6241	35.8259	48.6191	43.414	85.506	36.479	26.4459	68.8871	70.2828	69.3775	10.1273	70.5852	59.8956	17.8571	17.7889	49.5399	33.1886	112.1241	52.0562	92.954	12.3046	94.1642	63.3603	71.9244	66.4343	92.5283	116.2794	109.1844	82.8464	204.9603	64.9367	75.6005	38.8184	10.7473	63.9732	19.4271	81.2765	146.6687	29.2746	32.9008	141.0823	122.9604	94.8023	11.4587	34.0043	42.1797	70.8818
DBI	69.3991	40.5878	60.0855	91.6452	94.2245	65.3222	52.4342	115.9356	73.5974	41.8561	83.2103	88.803	34.1928	217.5776	61.9175	31.0973	38.9518	59.3409	56.2736	53.0748	38.5024	51.3505	82.9687	36.7579	62.5104	42.712	41.0797	40.6259	128.9533	90.1246	112.5339	60.1773	37.7481	140.2811	23.77	20.6372	86.6288	30.9929	124.8715	48.7265	54.8643	22.8253	121.0004	46.9206	65.8479	114.9239	50.1164	22.2895	38.9052
VIM	11.3259	53.042	68.2564	21.9892	43.3861	20.5502	48.2259	271.7745	110.0519	85.7491	27.1324	18.239	146.9254	7.7815	16.4505	28.643	109.8539	44.1947	18.809	45.6697	44.7346	31.8102	135.5594	32.5337	11.0812	15.669	52.8288	36.2264	14.0268	22.839	12.6935	25.3652	36.5871	26.4919	34.0656	108.8344	176.4731	37.5954	72.6268	75.3576	72.9978	65.6089	34.6046	23.1419	49.3944	86.3654	115.3236	119.0651	19.5862
CNN2	46.6759	59.2481	32.4856	52.0583	50.0534	32.0434	39.6189	42.6243	67.7645	50.5899	98.3657	50.7091	133.0644	27.0228	57.8599	83.7024	49.7644	50.8662	57.2478	30.0294	93.6996	51.9515	37.2422	93.5003	60.6353	36.3444	80.3714	88.3865	72.3011	77.2279	95.6704	16.2319	82.9519	95.988	63.4279	73.0547	77.9267	57.182	58.8368	55.8874	43.1235	38.5499	56.7782	86.3756	44.8079	55.2629	103.126	70.1917	106.5118
SERPINB3	191.5362	32.334	7.0721	139.6462	30.2438	243.0144	5.2432	0.1767	0.7565	35.7841	34.9346	151.7018	3.7268	130.289	292.8535	4.7516	13.2886	111.6534	89.9395	4.4152	34.6907	6.1259	8.1404	6.6318	354.3201	135.2345	156.6092	175.0507	236.547	167.8277	35.6736	5.5218	237.8666	69.9428	137.2756	6	0.3211	23.7682	66.4468	51.2585	4.5497	64.478	8.0724	159.3306	5.338	0.2027	39.9848	185.5826	7.7197
PMVK	62.9773	77.1052	59.5579	85.7334	58.2642	75.2906	47.9989	316.6484	50.1925	61.0868	66.5636	69.7461	65.928	76.8786	49.1084	25.578	47.5936	39.4275	57.2981	102.5329	17.9237	62.0849	47.018	62.2316	56.1575	31.9557	37.2131	34.5665	82.8289	67.7839	66.402	282.083	33.387	26.4577	42.1445	27.5327	47.6546	38.7736	71.4787	36.3993	60.1191	39.1076	100.1565	36.3316	106.8462	26.8107	80.5757	44.6946	72.1659
TMEM54	38.9489	66.552	70.4864	64.3365	52.8548	92.9411	67.4583	60.7884	23.0284	52.8179	41.5531	71.1126	45.6857	45.4319	67.126	38.6633	41.406	43.1982	45.7459	144.7922	33.1045	58.5311	195.4935	41.3671	132.1947	84.1801	50.802	76.3801	47.8866	58.8941	69.9789	355.5952	80.7648	35.0849	41.0187	34.7272	27.3897	42.9488	61.9249	27.7932	65.7041	30.0385	90.3189	110.259	118.7275	27.3607	72.4627	62.2376	38.1101
MDK	21.5015	42.5908	51.2612	32.4937	27.0999	111.0229	38.6311	574.2514	45.4894	13.5117	98.6911	8.7161	50.2756	15.4178	8.3815	16.8004	59.8632	71.4482	29.9978	99.412	20.971	172.5421	51.5917	79.3877	25.97	9.0623	23.9398	42.0356	32.7049	14.9884	287.9749	4.8683	35.9381	22.9362	50.5666	33.2712	50.7937	9.8206	22.3599	34.4546	36.6152	32.1041	92.0681	37.9111	179.8929	44.3828	28.719	112.8787	137.2342
TMED9	43.7116	36.6805	44.0989	99.6168	27.9347	43.5164	81.9721	188.3194	39.4175	73.3302	60.6707	49.686	62.3143	45.2861	39.7907	46.4699	51.6389	47.5797	62.3418	114.1392	56.5403	55.8858	82.0043	48.8807	35.7644	66.6693	62.2329	61.4941	46.7396	67.5089	71.2137	107.5144	39.7129	35.2146	48.1596	50.2727	85.7668	42.227	56.4251	51.7071	71.5246	68.4316	64.8174	61.0614	85.8594	48.9648	103.8904	36.7855	52.1578
EHD2	25.9061	80.8302	128.5149	35.187	69.4275	46.7189	78.3561	15.413	46.2583	85.5759	23.2901	62.2419	78.3572	6.7085	31.8405	113.4833	70.4562	52.3585	99.3835	39.7227	46.7424	56.3279	28.391	61.9849	16.0344	55.6513	56.6513	82.5269	24.9838	73.5595	32.3873	42.711	43.6754	39.8678	107.8502	110.1623	29.7249	122.2555	33.9646	55.9956	91.1668	106.4726	14.373	92.392	32.1318	57.974	60.8354	44.7572	105.9102
GJB3	54.8466	47.7847	81.7615	79.9694	57.71	57.6988	64.763	1.2614	23.4795	42.5926	29.4221	44.232	32.4495	33.0635	32.7495	86.2278	53.3805	32.8814	60.0146	58.7279	45.3561	78.9258	51.249	70.405	29.0842	56.3352	93.3727	54.3138	60.4601	76.1999	37.8376	41.2708	60.5043	24.1146	81.7859	56.9774	36.9776	89.2237	51.6917	38.0888	70.092	64.914	40.0117	61.1397	75.1083	25.513	156.6411	61.2026	57.4149
MTPN	72.1457	109.2535	79.4726	52.2579	91.8793	60.7729	28.9516	19.3452	95.0288	68.067	42.4758	62.154	61.8833	76.1623	57.4796	61.4347	84.1217	83.2561	31.3207	20.3653	74.6285	36.9501	78.0021	47.6613	56.0436	48.1562	73.1011	79.6907	66.6552	56.1062	77.652	18.705	71.7669	66.8062	44.7831	44.245	56.2994	66.0039	67.8657	70.2525	69.4622	61.8025	41.1962	67.1074	37.6229	41.1126	57.5553	41.6241	56.9586
XBP1	41.4742	35.2993	40.7762	57.3908	52.8685	70.3038	61.3962	99.2153	33.6991	50.3581	31.0323	20.6419	23.4187	45.7981	48.7584	40.277	41.2743	142.3178	41.0823	49.6873	38.4111	29.8775	39.3394	104.9483	34.447	31.2617	44.1905	111.8143	46.3573	50.4725	134.9167	34.6345	43.2693	90.7642	76.5868	92.2433	44.3355	31.2142	144.4917	111.8104	64.1823	40.6126	105.5857	47.0952	45.6093	40.959	19.9899	47.6877	43.5615
PIP	64.5066	0.2145	0	0	4.4788	0	0.1249	0.0652	0.0629	0.0931	0.4007	0	1.9958	0.0317	0	0.0231	0	11.2983	0	0	0.2566	0	0	0.1078	0	0	0	6.198	0.4806	4.4581	1.201	0	0	0.255	63.5344	0.0223	0.1459	0	0	0.0334	0.1073	0	0.9096	0	0.1975	0	0	0	0.8621
CAPZA1	70.6481	55.8362	58.4171	67.6733	47.8987	61.1574	39.3763	25.2501	44.3565	62.9083	65.7485	58.1356	27.8616	96.8847	63.3265	64.5258	67.6715	47.8541	55.9317	28.4268	77.8622	80.9348	91.902	52.746	62.2247	72.1385	74.2678	79.2318	66.3664	73.5252	80.955	12.711	86.0562	43.2343	67.0374	53.1332	74.6754	39.3718	73.5127	52.8173	92.8057	52.1821	48.6409	93.0408	67.747	65.5101	72.2543	89.0992	63.6214
TPM4	48.0091	67.4279	51.65	61.9373	92.583	107.8933	38.12	28.9546	73.6942	75.4626	55.9767	59.0915	64.2102	36.2567	45.2064	77.5172	53.9358	65.1948	51.2128	19.785	56.476	61.6849	109.8635	39.1293	55.3336	33.9823	66.0797	78.6121	47.4015	44.9584	55.8732	11.9984	91.4004	85.9069	55.8819	69.0669	51.8395	56.3027	38.6391	66.5169	54.6885	54.5815	38.9585	60.8579	44.0159	109.2862	80.7133	80.7388	52.9188
MRPL41	27.6085	54.5263	51.213	31.8435	109.5134	45.8021	49.2352	265.7424	64.0995	32.149	35.7791	24.5702	36.9314	46.1677	43.6627	36.1612	31.2928	41.0739	48.952	315.1653	25.6209	38.958	73.4856	27.9095	13.8119	42.0981	31.8541	61.2095	41.0039	75.7673	43.6829	264.0272	35.6723	47.5046	30.5218	21.2597	53.3923	39.7089	59.1957	50.9416	45.546	24.4865	138.0304	37.8321	97.1074	53.8169	56.1368	34.9418	51.1818
SOCS3	24.5308	32.3734	75.5878	59.6081	31.5842	51.3042	29.6388	27.4366	44.6146	37.191	19.8565	9.7552	61.5538	7.5538	73.6903	67.6724	39.0569	46.8238	9.5402	32.1205	77.0317	31.7881	26.3074	63.9176	56.2773	69.9141	119.8081	63.6079	24.1448	25.9273	30.6454	9.8166	41.4505	44.3549	132.5271	121.966	50.5681	45.6496	28.4026	65.6715	61.5699	117.8796	32.0996	46.9436	20.8874	79.4568	56.5225	35.1463	23.4445
HIF1A	27.954	61.3313	142.2954	123.4895	71.3653	76.0748	30.0802	12.3514	43.6489	65.492	45.9148	55.6234	57.688	17.1197	62.9505	78.4158	82.1983	84.2338	42.2764	12.6691	116.0339	64.9581	43.8507	16.2067	62.9841	99.7227	60.6862	73.6049	24.1305	42.7567	54.2684	34.0743	121.922	80.1395	75.0682	81.9467	26.8728	63.6124	43.8841	67.7483	111.9451	81.0726	14.4049	91.2427	28.1555	24.8204	30.504	85.2986	56.1667
MYH2	0.0191	0	0.0307	0	2.51	0	217.9263	0.0296	66.402	46.8886	0.0061	0.0379	0	0.0058	0.1172	211.1373	71.7718	1.2187	10.0348	122.833	2.0783	0	0	0	0.0068	0.1624	0.1585	0.0024	0.0258	0.0038	0	0	1.1512	0.0099	0	3.5484	9.9845	0.0947	0	0	55.3174	56.7989	0.3476	0	0.003	1.851	0.7181	0	0
NDUFA8	35.7015	63.2916	44.4582	46.9647	74.8705	70.6523	87.3503	107.8862	57.3953	41.0775	64.8815	34.1876	73.1332	49.7991	46.6106	33.7052	35.3251	59.232	52.2994	174.7168	30.74	48.8681	75.694	40.8971	21.2124	50.9412	37.7365	52.106	48.2292	44.9294	40.514	79.1029	54.3324	100.1772	31.8324	18.8915	62.3534	51.3962	52.8631	51.4053	83.9478	46.0388	131.0617	57.6135	102.4719	53.4867	98.4927	80.1638	96.4573
GJB5	65.6921	58.6419	63.6617	68.288	66.6924	62.617	78.3043	2.6163	26.1896	54.4932	38.6546	50.5905	27.6816	78.9003	43.5044	71.1611	42.2658	39.9401	49.796	42.0353	57.5163	53.3713	48.6963	61.6554	41.3512	68.2599	82.5413	49.0486	80.1393	70.864	53.4576	126.6036	53.8945	46.8224	60.0936	56.4092	33.4039	77.0497	57.442	41.5985	94.1767	67.214	63.4258	82.0265	71.1492	24.0467	92.3303	50.0472	61.783
KRT18	51.8071	20.933	17.0436	54.356	40.1979	36.9336	19.4107	495.8022	70.8007	9.8143	69.7059	18.2993	108.8571	24.1798	9.874	60.0983	20.1025	77.9475	78.5731	381.8013	58.6534	71.559	126.6847	89.2586	6.4066	35.7174	35.6429	43.0042	68.2182	65.735	82.5002	85.2275	16.2376	139.4391	83.5079	37.2528	54.3561	34.2149	41.1415	17.1979	2.7478	52.1495	213.133	23.0612	105.4586	90.7508	0.9302	88.2076	87.8174
LAPTM4B	12.0092	67.332	21.3078	66.224	91.2125	38.1621	60.1525	131.731	52.7866	70.2928	31.4081	18.6632	348.7412	8.9783	39.7884	32.3841	54.3844	77.8613	41.7811	61.9141	59.1706	59.5855	71.0634	108.49	18.1445	48.4802	48.981	24.1502	15.0002	36.1328	56.8004	25.0993	18.0262	53.0406	49.9704	102.1492	63.5021	45.8026	6.6148	32.675	88.6119	86.9154	53.3461	68.9974	58.9187	97.9076	8.2234	56.5647	139.0976
ARF5	52.1528	101.6659	53.8636	41.8956	122.1208	54.5214	51.2303	92.3097	26.4216	53.877	64.6537	48.1615	71.6414	101.6545	45.3161	53.4131	57.6739	55.5992	33.4374	90.3507	44.672	27.1464	65.0523	46.7672	39.3445	35.7563	43.5434	58.9829	64.5305	64.3224	61.1142	118.3004	48.5675	55.0709	32.0884	27.8482	46.5066	43.2456	67.9514	41.4693	69.6596	56.0995	91.47	50.3503	76.3723	76.0544	58.4303	22.5192	46.4381
MYL2	0.0214	0.0437	4.7075	0.0316	5.4808	0.0407	348.9221	0.0266	70.7412	73.074	0.0136	0.0393	5.9502	0.0129	0.7606	47.5088	86.4402	2.9962	41.4859	740.9412	46.8718	0.0289	0.0352	0.0147	0	0.9153	1.0343	0	0.0624	0.1029	0	0	0.8851	0.0594	0	51.471	9.12	17.1816	0.0913	0.0408	48.2334	168.8419	3.7723	0	0.0268	14.6498	0.5135	0.0286	0.013
TNFRSF21	36.0904	35.6628	76.8678	45.4067	53.9328	35.9996	23.2363	13.5222	37.7291	83.0749	87.8512	54.1246	64.5218	12.3668	31.7165	116.1881	102.8592	50.1417	125.4281	13.3718	83.6436	34.0565	23.1129	168.2637	14.5947	53.305	78.5343	43.9625	52.3714	67.6055	73.2725	10.1288	35.2387	93.1715	65.2804	89.9134	70.622	118.5331	72.1734	48.6081	36.2423	158.3087	16.6482	80.2775	45.1836	16.9211	79.9294	47.26	22.4192
HNRNPA2B1	39.1296	41.6737	56.7057	67.677	66.8602	56.6284	53.0976	43.6395	51.9903	32.6686	92.5756	36.1149	42.9675	17.7114	43.3904	58.4353	50.5836	57.6854	76.9791	67.6483	58.6108	84.5213	80.5159	60.8472	20.7543	51.7188	55.703	49.8227	46.2017	80.8252	74.6535	14.655	43.8867	40.2372	47.6468	49.2386	75.9226	46.8976	76.1854	54.704	55.8049	43.688	62.1158	71.7083	78.1118	69.9299	88.2186	86.8786	93.5511
PITX1	127.1418	17.6201	14.9225	28.1442	54.9729	89.7751	28.1067	172.5365	28.7316	61.4482	121.3101	47.397	63.4716	174.3357	51.2943	39.7457	54.8314	46.3221	14.8716	49.9766	21.2397	127.0855	32.7657	103.5618	39.0017	54.1201	79.8796	119.4508	196.8714	84.3824	152.8674	108.6367	85.9457	44.573	49.4954	11.4372	34.1826	23.8441	156.9297	140.0243	20.3881	30.4632	339.7779	60.0306	162.7984	37.1323	19.369	46.9951	35.3783
PYGB	58.2918	164.3764	34.8724	54.686	68.8803	80.0739	43.8535	114.0115	36.1252	78.9436	32.4736	38.0765	46.0281	25.647	39.6219	88.6011	98.5115	62.1913	57.8593	62.2543	26.8189	32.5552	52.9645	79.9256	13.4324	70.4293	68.0242	71.9097	71.0473	53.6752	30.5407	43.0906	28.4297	34.6238	53.6643	51.2363	11.2363	139.2934	24.5133	39.8432	51.1213	24.2723	41.5529	20.7116	27.6461	30.0481	153.2069	124.5942	81.6019
H1-10	17.6117	47.2013	64.1449	32.6144	92.5843	70.3157	89.4455	128.6629	61.5383	28.9443	65.4963	21.3243	73.3973	22.9989	32.6496	32.1016	38.8562	64.6036	51.5534	167.567	24.4107	117.4762	218.7984	52.792	29.7798	45.8516	55.6957	50.8984	25.5447	39.5102	46.235	19.6505	25.9443	86.8387	37.396	36.5062	67.6948	63.3747	102.188	21.2225	81.4858	47.5129	89.5652	31.383	70.6701	140.9456	28.4806	68.6615	42.244
PRKCSH	31.2735	60.3686	46.197	60.061	87.5751	81.4703	45.983	130.0123	46.9399	41.1113	75.5864	30.6404	61.8303	14.091	30.9466	57.4016	99.1029	57.9854	87.9558	52.3221	65.6198	96.9424	109.1354	64.9421	17.263	38.2773	65.2824	57.5523	35.9553	68.291	63.5112	63.0427	33.8822	73.1288	41.7065	72.7395	61.467	48.0163	70.4281	65.9072	58.5074	89.9277	86.1838	42.9334	83.8361	64.5038	65.4539	47.237	43.1982
TNKS1BP1	56.1159	67.274	73.2282	90.658	110.4405	99.3608	126.6178	31.921	44.1765	70.3772	41.1865	61.3127	58.7363	21.0913	56.0962	78.9952	56.654	46.463	62.6818	35.5445	44.0023	61.1587	52.783	57.3577	50.964	69.902	49.0719	65.7669	53.0338	58.2342	68.7723	33.4161	65.6356	57.5743	91.1291	50.19	30.2704	88.388	29.7402	78.9227	66.8615	81.2823	44.5866	74.3779	56.4854	38.6966	74.3248	47.6387	62.6039
MRPS34	27.4122	46.4574	57.8824	53.1897	79.3759	42.7193	74.7563	200.8957	35.662	57.0872	46.5504	38.3002	37.4711	43.3668	42.6694	38.5944	33.784	47.6388	66.5247	132.5548	43.0324	68.4928	64.3258	42.4561	20.7708	60.7411	48.2647	55.0215	46.5635	66.2265	34.7872	70.0068	34.1637	53.8377	37.6071	34.0276	52.8392	43.7955	79.383	50.5227	70.1832	36.5586	106.3261	46.7181	62.1722	70.5417	62.948	29.752	69.1927
SLC39A7	33.8018	31.8184	40.3853	72.8599	65.7136	47.6091	64.7619	112.5168	46.256	47.9223	39.5134	34.1736	68.5617	15.3239	46.7512	51.0543	50.3252	48.4011	82.836	68.2678	57.8218	52.1334	103.2182	58.7662	22.2374	65.491	69.0842	48.4852	40.9776	62.5455	115.0175	55.2412	28.3135	61.0168	34.3381	76.6991	66.3349	38.1756	45.2087	64.8371	64.3222	50.3705	113.3707	63.644	52.0601	93.7184	65.3748	42.7599	46.7268
SELENOF	35.7429	46.2816	41.417	56.511	57.0104	48.0387	33.5368	50.5985	51.6088	44.3226	47.7604	28.558	53.1519	70.7392	39.6559	42.6736	52.9532	52.4147	52.5626	47.2447	67.5011	53.7388	87.933	54.7175	26.0098	49.444	55.3723	47.5106	39.3312	57.9286	55.8856	53.4407	46.4149	33.8574	46.9404	65.8279	68.4458	38.5848	58.3306	48.5297	71.4018	50.9411	66.269	77.1442	77.8108	73.5845	53.4333	58.3357	58.6212
CDC37	35.3871	34.9026	33.6517	104.5189	75.6805	73.878	58.5432	101.3373	43.7747	51.3235	73.3698	57.9765	29.1665	25.0154	53.2696	54.5391	122.8227	46.8136	103.7817	86.0358	55.1118	140.6144	71.4293	44.1309	47.2511	40.7244	40.7334	54.4062	43.8818	68.3402	55.3019	61.0246	49.8752	64.0427	49.2177	61.6272	51.3111	37.4201	62.6344	66.1197	52.6454	68.5282	77.2081	60.7356	78.4546	50.371	70.8754	58.6279	51.5394
CLTA	37.9471	23.9175	26.0702	35.3852	77.3413	38.7947	53.1509	121.957	68.1351	23.7527	59.5616	46.7402	49.7132	55.8617	38.2075	39.8535	37.6199	52.5689	39.9286	170.3454	65.8608	58.4858	74.5327	46.9031	36.6186	46.9372	33.1637	57.3705	55.1453	63.9961	58.9687	64.107	72.943	50.5867	32.7849	24.0697	68.5928	34.4986	55.3706	33.3343	81.8227	88.937	73.1779	60.3551	76.2421	45.3323	82.5886	66.121	75.5848
MTCH1	40.9222	63.944	54.0448	78.046	52.7912	55.6223	61.9267	66.9694	41.0855	46.306	49.0064	36.9578	86.7058	46.9673	38.2454	63.666	40.2594	44.9612	61.4031	73.2574	51.8387	61.2924	61.5831	53.5501	31.4558	59.6623	53.8565	50.2422	47.1579	49.5668	97.5892	53.6478	56.1239	63.4265	46.3277	70.5524	45.0025	54.2548	54.9812	59.6933	45.7511	52.1526	105.0088	48.5663	85.2858	67.5138	51.3148	57.9531	64.2178
CCT4	28.8508	42.0397	51.1942	67.7697	62.3758	37.4263	59.5475	33.5524	48.9645	39.4386	63.0552	36.1054	91.1098	50.5685	45.1534	47.7456	40.6012	57.4963	125.3085	85.6517	64.3389	75.8385	50.1155	47.5799	17.5109	47.9892	46.6653	39.5903	42.3909	46.5121	45.0134	82.4857	41.9793	50.0422	53.1062	48.6021	50.5538	50.0798	47.0056	48.8241	53.8224	46.368	71.0341	46.7549	76.5979	126.6618	69.4267	60.3978	82.194
SLC25A39	36.1592	55.7056	48.2737	51.38	63.2331	39.9277	72.7107	92.7858	37.6421	48.5115	29.1781	62.2218	69.4699	53.2389	56.7502	56.8718	40.04	62.1484	70.08	153.1025	67.6262	48.5123	64.8952	30.3266	55.0662	56.8482	70.8078	55.3202	50.3989	47.7632	31.7154	72.5563	49.2256	48.0557	54.9635	46.9335	32.6209	57.0157	50.1975	38.8438	40.3543	52.2105	72.0589	79.0715	73.2423	38.4756	50.9017	39.9127	46.1921
XRCC5	53.1347	59.3943	37.2716	50.6326	65.3014	37.3675	46.5908	41.1166	43.8597	58.1723	74.03	48.6306	59.6258	54.412	34.1206	59.5843	73.7508	51.4391	42.8567	48.6723	45.5936	70.1558	67.8698	77.4512	19.2363	56.3897	63.9622	49.4229	64.6376	52.5516	88.9708	31.3609	52.9614	42.0944	60.61	60.9229	62.9362	67.4789	89.9575	48.9635	86.8948	51.3267	51.5338	61.6147	51.2879	56.7786	73.0984	71.2172	45.4083
TNFRSF12A	15.727	54.0829	35.7643	102.4062	68.9124	26.0782	80.4744	206.2398	49.1642	80.3236	9.044	16.0035	48.1808	2.5358	20.4396	69.7874	101.9802	21.737	88.785	27.1582	58.5694	85.2628	87.9292	24.9235	19.3132	58.9401	76.9179	73.7787	13.9376	46.3505	9.231	8.1396	28.752	11.7736	65.6677	62.6704	25.12	41.7309	5.562	35.1182	15.3553	74.8947	4.2209	74.4688	29.2998	35.7993	91.8231	42.2871	84.3171
RCC2	40.0924	65.4456	91.9221	72.8714	50.2981	101.4998	38.6049	23.7153	46.3134	41.7456	112.1877	50.9125	56.633	17.8869	49.0819	56.7092	61.9627	57.1755	105.7921	17.7152	62.9942	86.61	39.1783	103.5265	47.8777	75.3637	54.1947	62.4253	47.578	45.978	125.2041	20.043	60.6626	55.4427	48.7297	44.8389	89.5672	53.8084	91.8734	43.1618	90.9462	51.856	55.5494	55.9985	80.8757	76.1084	51.3381	79.4412	63.9826
ATP5MD	51.1832	23.3435	23.0487	60.9227	55.5183	36.7486	59.1072	133.9147	37.0082	38.9462	30.7027	47.5521	66.2608	97.6203	51.7285	32.7987	30.0461	43.4201	40.5821	212.3463	51.0348	76.3395	112.7263	34.3269	36.3507	53.0107	38.8507	51.4889	67.0685	81.451	47.2724	136.5052	39.7376	29.0557	30.0672	26.3064	35.5695	24.6771	49.6114	35.4455	53.4169	36.3826	82.2231	61.4617	64.3972	30.5497	92.0826	54.1232	55.8671
RAD23B	51.8238	66.1664	72.9294	49.8262	63.9171	85.0973	66.9681	34.0997	58.6839	48.0742	51.7215	51.5765	45.5648	44.3795	46.4061	59.5038	57.4715	71.1892	53.9945	48.1471	74.9325	53.2371	66.7247	49.7201	41.2663	65.023	52.2124	69.228	49.2746	45.8146	77.4172	22.7773	74.1518	86.5052	51.8452	29.3618	55.229	96.6261	57.4245	53.0964	65.3367	63.2353	45.0254	48.7269	56.8661	71.6923	75.5981	101.8287	77.1443
ITGA3	38.2301	23.7092	60.4692	28.3814	51.1816	32.7786	101.503	7.2872	13.2568	67.0099	9.8857	57.7341	41.4681	2.6215	19.6785	157.2083	100.7547	29.3246	123.2841	148.5596	117.5437	91.8896	10.3649	87.9981	26.0745	106.8171	51.086	75.9322	15.4103	59.473	28.5572	21.3174	58.4379	16.6036	88.0051	105.0904	25.1594	104.5812	16.7368	17.8512	18.3752	152.8501	18.7805	50.8377	99.7984	15.7217	110.5673	106.1088	37.038
KLK13	314.3014	25.6238	0.5346	266.3691	28.134	60.6875	4.6036	0.2332	1.807	29.5267	15.6882	297.6645	0.6623	425.0056	364.4944	2.8202	39.9514	105.0326	3.402	0.4823	0.1337	0.1424	0.7719	1.662	360.8481	157.401	60.1332	206.4538	466.3103	80.0591	1.724	76.8297	99.8539	50.7497	23.5154	2.5212	0.1467	29.4443	0.02	433.7213	68.1844	47.5065	42.7305	105.0256	0.0441	2.6118	1.9618	3.7112	78.5178
HSPA1A	32.5541	43.8044	70.689	36.0135	21.2152	33.2176	87.9513	31.1872	10.0025	29.0581	69.9943	11.048	55.7769	8.2626	26.3057	35.6406	14.413	44.5346	34.7398	119.9475	113.6779	42.7742	48.8515	52.188	6.0008	25.568	35.8035	23.6507	25.3215	30.9829	81.0883	185.4249	8.699	2.873	59.8423	226.5817	55.0455	12.8321	50.4979	16.0775	36.1103	41.6222	97.8351	33.7119	74.8881	316.7226	9.1664	7.583	47.2836
PSMD4	29.1329	51.8868	86.4806	71.727	56.99	46.3921	100.4669	159.0424	59.7273	39.2813	51.5849	28.9473	58.3679	33.4097	34.4769	39.0832	38.8533	39.5196	49.2885	159.9174	53.1932	53.9394	95.3099	49.4088	24.775	34.098	46.9391	40.6513	38.8453	54.9991	41.3311	164.9774	35.522	59.1418	37.2925	37.7592	60.6559	35.5425	62.033	39.8111	57.4602	49.8165	81.0225	50.3457	102.9216	60.6916	62.5112	41.6299	72.7728
CIAO2B	41.3639	102.9997	37.2206	57.0126	81.3791	53.3714	89.9961	136.4082	49.1449	30.1922	46.8634	39.9813	93.833	99.2146	43.8793	37.5157	43.549	42.3532	54.4645	127.6689	44.9222	49.7109	69.0308	48.9698	14.5932	59.2673	52.1459	49.2822	84.5148	55.4292	47.1011	90.045	21.6388	38.2599	36.5345	39.7337	30.8866	39.0529	69.8386	27.297	74.8904	40.9388	86.3267	34.6989	61.3213	49.5163	60.4476	36.8413	77.271
IRAK1	27.5675	64.323	109.3351	59.3939	95.8307	58.7815	63.1616	59.9927	63.042	32.6041	67.2429	39.0877	35.878	18.4581	49.9	70.3839	45.8514	66.0392	200.4734	97.2966	42.1907	65.6379	46.0923	42.0627	33.2626	45.9326	88.6243	55.6562	47.2087	65.0268	36.6128	43.878	46.2252	48.9839	66.3533	121.5623	39.526	51.1929	115.0219	39.868	66.6289	26.6871	84.4017	29.5675	21.5092	67.9813	66.2944	79.1484	87.7751
PSMD8	41.0082	47.4689	35.7775	60.8983	46.8042	50.3587	59.4165	136.1564	96.3174	56.2446	59.2452	53.5268	118.0196	77.3336	44.1648	39.8205	56.9591	55.7098	63.4718	63.0926	58.4351	53.2513	58.4409	47.256	34.8103	29.8469	64.9423	51.8203	64.2187	63.3053	54.4649	47.0447	43.1988	38.9535	43.7996	50.8596	55.4233	37.7505	67.9575	44.8617	57.1738	53.4841	73.659	68.6888	77.2243	57.6601	33.4958	45.1222	59.2134
C1R	18.6105	52.9344	77.8857	20.4349	39.9495	39.5033	120.086	58.3668	49.7779	52.3187	21.0448	18.5887	81.4256	4.88	39.2722	91.0271	102.8304	56.0177	45.2326	135.0528	68.4194	37.1327	48.8606	40.1864	16.7165	42.5427	64.6558	53.0439	13.9321	24.7824	12.2551	21.6029	56.4122	19.4966	91.413	75.9245	58.9363	42.4161	37.428	77.8322	73.0764	77.2298	21.7222	34.0275	44.5918	36.4389	26.7487	51.5016	58.8375
MMP9	4.7655	78.405	118.6304	22.536	5.3372	12.1523	16.0774	30.642	329.1561	8.9773	20.538	9.6467	70.1239	0.1492	8.8552	64.7758	42.7035	29.9627	263.5966	31.3367	176.9406	51.9122	49.5469	104.3466	3.7853	19.9099	54.413	9.3998	2.0702	5.0262	4.7768	21.6933	15.6211	5.8501	15.915	33.9145	296.4514	223.6779	80.2012	134.1798	203.8769	80.9326	3.5918	14.692	25.8631	13.9222	41.5431	12.2953	95.1869
SERBP1	44.8298	42.2587	95.458	55.9306	52.6191	62.0623	29.7484	36.8879	42.6364	58.5973	50.6305	66.8721	65.9751	35.0119	55.2908	71.6864	57.7674	39.1348	62.1389	48.7474	61.9162	57.597	44.1923	52.0045	38.1051	58.653	52.7724	60.8232	54.2897	57.4822	61.6565	33.2805	61.1116	33.511	57.7714	48.8945	58.749	55.9109	82.5793	39.6841	61.5077	57.1803	56.4775	49.3918	61.0159	50.4818	63.0429	79.0888	69.4525
SEC61G	20.4394	27.5752	65.6968	57.7309	66.8131	18.8257	43.234	553.4145	24.1534	21.3577	28.3406	27.1662	31.7463	24.4248	32.3737	18.6363	19.8592	26.0481	30.4949	129.9902	35.0196	47.7593	56.7274	15.1896	21.1832	36.0204	25.6163	29.9193	20.5028	57.9088	19.3889	84.136	19.6136	22.6916	83.1827	74.2191	34.724	28.9423	19.4905	29.5957	29.2023	18.4145	37.6299	37.1553	47.3399	19.6668	40.6605	25.6103	44.1058
HADHA	50.1802	45.5878	77.3775	47.7887	48.1066	52.4432	43.0971	38.8366	49.3723	63.3531	40.8791	63.1484	58.4456	50.3013	38.8607	51.145	66.0913	54.9944	46.2556	84.9684	50.4267	53.6842	35.5078	59.2978	25.9094	52.4772	60.6309	51.9511	57.0427	53.6415	48.9283	54.0991	54.935	49.6156	52.2585	49.9119	46.1498	59.5869	62.9027	55.7346	78.1345	60.8501	85.7775	52.717	62.2598	34.4914	64.7437	44.9952	56.987
ADIPOR1	78.8198	73.0214	49.2584	49.4318	40.0121	63.6299	126.094	32.7826	61.5614	54.3367	49.0561	56.3146	53.384	62.5174	49.2382	64.8591	43.4303	51.5792	38.4624	36.3482	59.5499	52.9106	96.5239	77.1942	108.8453	54.0003	74.2343	61.7914	63.06	46.9391	86.0113	23.3145	95.2911	46.7945	58.1502	39.087	50.5607	47.6245	54.5955	67.5036	48.3374	60.5622	47.9946	75.1175	48.3054	39.1149	43.0298	49.3787	42.9472
NCOA4	81.7113	58.0759	54.7639	87.4402	27.5162	71.3844	37.4783	19.9245	43.5576	59.7421	47.0666	52.9541	38.9781	120.1991	42.3743	48.3852	68.788	83.3305	52.5434	22.8899	58.7852	37.631	60.687	169.3089	65.0922	52.1718	53.2661	54.6534	77.7035	45.9124	80.5962	5.1141	73.5501	72.4317	68.2546	46.8179	62.1492	48.9181	60.5573	75.2365	59.198	57.7422	37.3104	50.6928	39.7989	24.9371	54.5814	64.9215	34.6812
STAT1	23.6934	16.8687	20.5294	56.5616	25.1051	81.3778	102.3551	14.4291	71.632	47.7623	75.0916	19.5058	17.4316	6.3302	45.1503	55.2934	128.5792	35.1729	28.9952	72.6792	48.2174	107.6356	42.1284	26.0866	80.808	98.7994	50.8988	65.3228	9.8622	18.962	50.4843	4.5598	139.667	14.5954	63.0179	41.1898	94.8134	45.1848	51.6863	83.7336	32.4709	159.7881	16.9719	63.9814	73.4818	32.3816	24.7722	148.0342	234.968
YWHAH	23.2889	58.185	51.652	34.9309	58.4168	45.626	55.0291	61.4575	59.6621	62.1427	45.8589	30.2476	34.4822	16.1481	31.3942	54.6228	58.4425	107.4862	46.7382	56.1073	51.0074	74.6935	103.1328	49.2542	34.6232	39.7687	41.3543	46.467	33.6252	44.5835	60.0494	30.2797	65.0706	49.4907	42.9177	91.8347	86.2302	60.5343	64.3967	52.8828	48.138	65.3625	61.6552	51.8501	94.6682	50.2924	44.6814	72.6287	75.4285
AURKAIP1	27.4718	34.9456	34.0697	40.0046	61.9005	54.8294	56.6962	218.1901	30.9836	32.4606	40.7715	32.9714	46.3704	47.7702	42.7089	36.1882	39.8028	25.1214	46.8387	178.5829	44.8591	48.5043	35.7059	38.9668	30.3172	47.8652	41.4322	55.8176	54.7127	61.0857	69.3115	542.9047	31.7955	26.545	33.1809	39.0796	38.096	24.8382	63.8808	36.7984	50.7495	40.1489	134.8822	40.3748	111.9593	39.9354	54.5679	41.9179	51.2099
RPL30	30.4127	32.5684	27.4139	78.7802	51.5109	32.0477	33.1957	127.8297	36.9987	51.2038	46.7489	38.0618	95.4005	50.5425	41.0595	44.6185	41.4593	40.5632	56.7886	80.0764	41.421	57.6797	51.7652	29.7845	10.6586	28.9421	39.672	36.2552	40.9707	69.531	29.946	65.2183	43.5339	33.4364	32.856	47.4187	38.7052	48.1393	53.9628	44.2689	69.2344	44.4409	45.6826	36.101	46.104	102.6574	74.5512	25.4878	76.2955
HNRNPC	33.7283	34.0476	51.5624	72.6022	76.7363	60.4263	48.7938	37.2179	61.844	39.2437	62.2848	34.9348	48.106	41.3922	43.9445	42.6925	51.6644	53.8581	44.1304	59.1935	57.5139	83.7187	82.3878	55.8691	20.7627	36.9461	50.232	51.1842	46.0061	49.1369	54.9797	39.2345	53.5458	65.2535	45.2513	42.9648	75.1601	36.3653	63.2781	41.0147	54.9503	43.7169	52.9861	60.4009	60.0794	77.5952	68.2252	71.0161	59.3624
KRT8	17.4651	6.535	0.681	19.4161	25.5265	6.6453	1.0559	400.6562	94.7336	0.8395	157.0662	0.6199	252.0321	8.6334	0.6265	44.3828	3.9283	102.2197	23.4322	280.3194	31.4927	172.1362	95.0725	34.4884	0.2084	13.1148	1.3222	15.96	42.2617	22.4685	118.3575	3.439	7.4859	298.2203	87.2273	26.6364	51.7681	7.1469	1.1097	1.4792	9.9011	54.2624	487.6954	5.535	371.7239	187.8067	14.4585	68.0125	85.5714
APH1A	53.958	58.5367	106.8699	56.1211	65.7745	52.6981	34.8735	85.4168	67.7077	41.5296	50.856	36.0102	67.1303	58.704	27.2146	49.2482	62.3896	61.295	43.1932	67.5582	46.4743	53.4361	94.0894	51.3337	26.5864	34.5851	66.8518	46.3694	55.7999	57.0804	64.0939	32.0751	50.7817	61.5639	48.0113	55.9093	61.351	45.9282	68.2917	51.3924	74.281	47.4038	67.6203	45.0368	66.1222	71.914	52.8175	45.5783	73.356
RPS4Y1	9.6301	0.0144	0.0377	9.9421	7.4148	113.3265	18.7773	150.7133	22.3425	77.4408	85.6961	71.0873	14.8666	103.6578	0.0768	9.9955	74.8738	0.1579	98.2424	0.9788	11.9206	79.4182	0.0848	69.6456	30.722	108.7715	23.7946	77.9736	78.9937	67.8153	3.9788	15.0504	0.021	0.0098	44.656	20.19	95.7315	9.1576	82.4722	0.0268	18.151	0.1224	114.0514	83.2383	0.0176	14.1492	147.283	0.0281	6.7019
RPL39	38.7034	41.2867	43.4723	64.4976	37.0409	29.9611	31.6233	164.5525	59.807	38.9894	64.9249	42.0274	43.3441	102.4443	47.7663	31.9618	35.947	35.8801	46.4389	178.0166	45.125	62.5734	65.1349	29.2636	18.9692	33.1792	38.1395	39.7579	44.0625	96.0024	20.2326	112.0398	31.2214	32.466	28.0654	45.417	45.5217	43.1645	55.7095	21.8769	64.9422	23.6389	62.2728	49.6228	50.8822	60.2042	56.6429	38.635	62.8351
RPL23A	32.933	32.1013	28.4427	53.169	67.2837	39.9911	44.7666	95.7363	55.8142	35.3	45.4024	44.8471	49.7763	56.2064	50.2767	37.0281	37.5596	43.5128	68.321	105.2235	48.0274	46.8497	31.7023	38.3603	18.7278	22.3539	26.8027	40.0639	49.0864	62.428	30.8513	112.9871	39.2172	38.8401	31.5479	27.654	44.1562	44.3827	66.1022	28.0432	36.0107	24.1527	60.922	59.6726	54.6733	62.4413	92.0654	33.949	56.4923
GIPC1	87.0226	54.7709	33.7632	76.56	56.1003	106.3205	49.3274	57.5722	38.8403	47.6887	46.7518	64.9149	40.4589	115.2015	70.1274	38.9256	32.0397	52.0698	69.6983	76.1844	38.9168	89.5187	67.0307	42.0904	64.8006	41.2889	52.6006	69.3692	95.7517	89.916	77.686	73.3297	60.2396	115.1962	50.1071	31.4018	26.9645	52.5612	47.9733	61.4346	43.3941	41.5179	96.4755	64.5189	83.8799	52.7726	56.3422	39.6571	73.4246
JPT1	33.3042	31.7821	39.37	30.86	65.3473	38.3275	67.1632	165.2806	39.3421	52.1168	29.8321	35.1012	91.6164	51.5444	38.1928	42.0018	45.3341	40.2137	44.1312	142.0578	48.7962	55.4906	81.3997	24.9429	29.9288	63.7063	38.2188	48.4603	57.1385	56.9471	40.1646	88.2941	42.5088	55.3747	38.3963	24.7353	20.766	49.0388	25.2459	22.8143	61.3784	68.1652	150.6682	59.788	96.9064	67.1024	59.7949	59.0942	53.1406
KLK10	56.7944	137.4012	4.0396	47.4823	134.2456	149.2983	2.1158	0.4866	94.6668	36.3794	8.4604	258.1654	35.4433	68.4287	315.8976	11.2198	36.4464	66.5012	40.428	5.6246	3.0758	1.8481	1.6081	7.695	260.8068	207.4741	59.748	137.56	116.0264	37.7052	9.0745	52.561	127.1865	127.3169	48.8948	1.6595	0.8715	117.2562	0.184	96.4104	117.756	37.9004	18.0772	46.2068	0.0401	17.0348	58.2757	6.5117	71.0392
ADM	48.5471	18.8742	12.3299	91.3215	77.7617	27.9312	13.8665	70.9172	74.7279	16.5273	173.2992	42.6225	128.7918	44.3025	44.771	160.3377	60.1334	25.2276	47.4946	27.422	49.3874	60.1495	47.0543	4.0024	160.1355	43.5819	48.9725	51.6582	6.4355	38.3612	19.7797	51.3586	52.9275	18.2583	88.5551	24.8368	30.7656	49.6117	4.9987	23.4723	16.155	78.2061	21.323	57.9444	31.3118	118.5131	76.8424	57.7074	62.9644
RAB7A	37.1893	41.8721	48.3928	83.5105	72.2013	77.822	75.8908	31.2862	31.9612	60.1195	39.7914	45.8341	64.8043	35.7489	52.0862	55.922	54.8616	42.7309	45.3116	52.2719	69.7635	65.5236	126.5138	52.9162	36.9284	92.3529	91	67.6995	39.0206	53.0784	87.5027	26.9732	40.5561	100.2206	63.676	66.1974	51.6901	69.781	63.7427	49.3126	54.2169	74.3245	56.787	61.3735	44.1087	49.9572	50.2108	72.8271	69.37
ASS1	16.1384	110.3871	6.8248	19.7128	20.7245	39.9858	9.973	219.8316	16.7005	16.489	67.6929	32.6449	94.9969	94.8227	30.2737	23.5149	54.2597	376.4535	69.1834	144.6796	40.9077	120.4351	13.1952	47.5377	19.9189	13.0941	37.6454	55.9133	26.9602	37.4462	140.5676	26.9743	20.4722	116.8383	51.2884	21.7229	97.41	18.7955	138.8125	42.6355	49.8024	57.809	37.2887	46.8852	283.8721	17.3509	10.7638	85.4499	138.2236
ARPC3	60.2023	37.3893	37.9894	60.5302	51.0772	40.21	61.6311	106.5864	50.1027	41.3132	54.3899	42.3208	46.0962	99.9759	57.2517	47.7684	47.5053	47.5526	31.1683	107.5751	56.5987	56.5299	86.2532	37.2336	37.1714	49.5158	41.9917	59.9608	61.5729	66.5105	65.2877	91.9659	58.0842	54.6908	39.4491	46.2606	54.588	45.3715	56.0697	59.4995	36.7491	47.7472	76.013	71.9019	91.0539	34.3029	59.3298	53.5518	55.9896
TIMP3	20.8995	180.0781	65.1316	32.0038	35.9891	32.1755	35.6156	46.2043	158.5425	75.5232	3.8707	22.844	222.5317	5.5937	6.3124	85.1481	92.7007	15.3556	43.0596	16.572	39.3476	9.357	171.8197	27.3685	4.8064	23.3427	19.9117	23.0634	3.6531	22.8337	13.0692	17.682	21.6774	9.2527	29.4924	167.5965	28.2862	72.245	17.5396	34.1719	37.2282	165.4299	22.7602	25.516	6.2071	72.3757	54.0973	10.6497	2.4008
ETS2	38.0461	30.7726	46.1284	46.6903	29.5943	39.0107	13.0908	10.6237	33.4143	37.598	59.7383	58.0972	99.7966	15.9567	27.0325	70.7911	68.7538	31.3058	74.6999	18.4018	95.8606	112.6295	20.7576	37.837	74.2134	22.5051	74.1471	47.4357	30.7889	83.4283	57.0234	33.6408	106.1349	26.9927	77.4355	73.4816	44.9081	31.5526	35.1208	38.4378	34.4667	109.1504	37.9778	84.2731	54.5417	32.7992	27.1166	43.1921	11.7143
ATP5MC3	42.3391	38.373	205.4005	38.1711	75.6576	53.0404	42.4929	96.1334	68.5828	32.0164	58.5028	42.5729	28.3019	74.8	39.5329	28.3113	32.4749	32.9421	27.1982	75.2704	108.0678	61.2746	58.5774	37.0068	21.7314	35.0668	63.8027	39.6759	71.3697	71.9004	53.684	34.0479	36.7226	66.7551	27.1926	28.7749	69.5916	33.9147	49.142	47.1425	94.6545	33.634	81.214	61.7088	40.0393	106.7486	51.0319	40.3328	49.1936
IFI16	30.6844	36.6513	42.1185	46.8329	34.4602	74.5049	50.8322	4.9653	78.7623	37.3798	85.2443	25.9183	39.5978	11.0552	44.485	52.2028	49.693	45.6638	58.6041	47.7299	62.0473	92.6038	96.124	37.4546	30.1223	35.3672	75.7619	56.0234	32.9379	46.4921	72.6182	8.1994	70.5927	40.9563	52.5071	33.9236	47.1131	33.9092	79.7111	69.1518	49.9015	70.2257	59.3572	54.609	93.3852	37.8242	61.7004	129.2323	68.3398
OSTF1	77.0294	76.4188	40.1913	39.1532	60.1516	79.1433	55.1869	29.6838	61.4355	40.3236	52.6423	42.0888	39.2777	107.8012	64.9804	39.3438	52.3553	78.0814	23.7857	48.0146	45.3597	41.2914	95.1701	57.2295	45.7886	56.3317	37.729	59.2808	81.5389	62.63	79.4957	23.4612	78.4985	109.6737	47.74	22.2957	53.8926	28.0356	69.6647	63.9802	70.5968	44.4446	54.8167	60.6241	81.6791	24.8056	55.2568	71.2083	95.3737
SERPINH1	13.6978	51.6739	71.0725	31.4163	26.4538	15.612	133.938	65.8796	68.5922	69.521	36.2563	29.836	58.3319	2.8033	13.0812	79.7768	115.0316	68.3302	88.0776	51.5599	133.0304	48.5442	68.4286	26.7341	6.8868	45.3096	68.3053	34.2563	4.9915	21.5882	19.8212	5.9553	20.3497	33.223	31.9382	199.1832	41.1731	69.6074	7.1953	40.819	51.4458	71.9054	15.0675	16.1766	32.4425	151.2079	53.3594	48.182	48.2392
S100A12	39.5496	13.9298	54.3439	140.342	121.1089	113.7916	5.4072	1.0886	0.45	8.5443	14.6432	214.7642	3.1481	50.9767	411.3834	24.2728	6.5851	38.1091	17.6809	22.2068	4.2126	3.6708	1.3725	2.3555	768.7349	168.2253	49.6453	134.1355	43.9457	244.0927	47.4459	81.369	162.6281	56.0069	9.9637	5.1396	4.4771	137.5229	10.6205	53.6974	1.3424	25.0638	8.9887	94.9901	6.3932	0.3357	23.7756	23.2203	53.7695
ALYREF	29.396	34.397	53.6189	36.8615	114.0793	59.1568	37.9207	85.242	57.2101	33.8162	58.9693	24.2999	59.6598	32.4183	40.4595	51.4323	45.3802	56.7745	59.2908	138.9055	57.4029	69.7414	58.8077	41.3724	19.1319	68.1067	41.3384	46.5688	47.922	41.4927	45.1552	63.8054	37.4554	55.9743	33.4945	28.3034	72.1809	50.0147	46.863	26.9854	69.1649	36.5112	129.9901	27.184	74.3725	84.9813	82.2734	66.0625	55.8224
APMAP	21.2117	101.5476	67.8925	45.8011	70.7802	32.7893	70.5897	58.1116	59.2658	50.2479	68.8637	20.5718	130.4196	18.8436	24.0701	60.1249	73.943	64.3421	132.8538	32.3361	38.2901	42.1957	55.4567	51.1916	9.6917	51.7382	50.723	26.9778	22.2809	41.203	36.4073	32.1366	22.2035	72.1855	39.8097	35.2655	33.1756	58.7241	75.9317	37.74	46.3029	21.6146	40.734	35.2346	65.5797	41.179	41.14	41.4565	57.4405
MARCKS	29.2327	54.3416	68.1386	96.9397	64.7686	32.61	70.3415	58.6329	60.1731	57.9813	51.8364	34.6722	85.2057	22.7769	57.5404	45.9629	60.4466	76.6565	33.404	66.6059	79.4531	63.1054	106.6435	32.9366	35.8607	56.0511	34.3728	69.7067	35.1816	33.0911	68.5915	25.0585	66.089	55.6958	33.2716	45.0392	39.582	36.4311	30.4754	61.2547	42.2398	56.996	63.9368	106.2755	56.2623	67.4982	26.6028	71.6802	46.9431
ST13	37.4235	73.3185	50.3693	66.1432	53.4086	48.1871	30.7391	34.5872	69.3883	61.9107	62.1623	38.5232	120.0768	40.78	36.8675	41.1523	48.1126	65.6025	52.504	42.5895	74.1975	48.2991	77.3317	45.2901	22.6609	42.744	46.6443	40.36	39.396	37.4387	45.6485	31.5526	50.1074	56.1609	47.4845	83.1038	50.1165	53.989	42.4366	44.3053	53.7944	56.5668	51.6134	45.3235	44.8985	67.7546	46.2505	41.3174	47.8069
TNNC2	0.3765	0.1464	0.8452	0.2378	1.5106	0.1362	259.2858	15.1387	71.1029	21.7941	0.3646	0.2628	1.2418	0.7146	2.2758	130.5322	56.1008	1.0065	6.7273	896.5409	61.0434	0.3141	0.3537	1.1771	0.2052	2.1773	3.3034	0.0729	0.4323	0.3157	0	0.7614	1.0525	0.174	0.1789	12.1684	5.2268	13.8424	0.3362	0.0683	41.783	34.0519	13.8116	0.1186	0.2246	1.8982	1.7403	0.0957	13.3353
SSNA1	35.6707	59.7561	54.983	32.3115	74.5928	67.3646	39.2561	95.8304	53.1216	35.848	53.7233	29.5644	52.0826	64.4758	37.9115	33.9885	37.1644	43.4719	61.1896	211.3975	21.0394	44.7399	60.1085	50.8991	21.0944	37.6732	33.1386	49.2417	53.7548	57.6353	48.5315	129.7042	42.4503	42.5636	32.4952	21.526	51.1184	49.7903	62.2991	40.7947	57.8727	17.9399	101.8404	34.6768	98.9181	44.0608	80.0895	60.4536	66.8198
GET3	33.4937	48.8672	43.2362	55.6406	94.9272	81.339	46.0132	77.2979	39.462	56.8223	63.4826	42.6546	41.8209	75.4498	42.1831	47.5098	78.5308	48.8253	53.163	65.839	62.5227	126.5889	91.7863	72.1348	31.4882	34.1205	43.6823	45.1331	47.8958	41.0623	65.6721	47.8653	50.8078	89.9451	34.4992	49.7397	59.322	31.3782	94.0288	63.3045	61.7074	57.5506	91.8864	31.0239	93.4879	50.1712	63.6278	51.7754	52.1751
RAB1A	51.3013	44.0116	59.8092	67.4995	54.0507	41.3192	56.2308	24.2239	41.4622	49.7623	41.3529	54.0962	73.2962	60.299	66.7365	42.4912	51.6714	57.2507	73.4333	28.1285	46.6001	44.9296	79.832	39.637	66.6594	67.0728	55.9471	50.3427	50.979	57.9733	66.7755	11.56	62.6524	61.8358	42.488	43.7329	59.7578	56.8893	40.9944	55.713	64.4817	59.7321	51.2005	55.4341	52.4862	94.3996	53.0592	48.4887	51.4069
PPP1CB	76.3874	57.2895	83.7547	46.312	41.064	51.4782	35.9305	24.1273	68.4524	51.8902	66.6245	69.7514	79.0088	98.7327	44.2614	43.5601	53.8844	74.0786	40.451	42.6263	45.3651	55.0952	95.2523	36.0472	80.608	50.5866	42.9949	50.9736	54.8972	54.1762	56.3489	29.3864	62.8879	70.928	32.9766	27.8224	42.8404	62.6127	57.6283	33.0922	58.3895	43.2633	56.5518	59.0043	45.7767	35.4248	45.3902	48.366	52.0194
B4GALT1	75.8528	38.4343	42.545	25.1851	61.6022	64.2276	47.2689	33.7232	43.4555	32.4967	40.1349	40.0453	46.9955	30.0177	21.6544	59.2903	66.916	79.9215	33.9041	92.3611	86.2601	142.789	56.3044	61.9879	38.1799	45.9453	41.559	58.291	48.193	48.8812	55.1028	9.4537	83.4789	50.6767	47.6344	65.008	48.9795	78.226	56.2464	54.3071	42.0311	52.5172	45.1567	69.1707	58.5912	34.9256	93.0313	76.3413	50.7914
HDLBP	47.8487	66.4054	41.8435	51.5318	57.5025	30.7593	54.7492	75.3087	43.0466	61.5499	39.9419	63.3622	74.6216	25.6156	37.9449	82.1998	59.7221	53.6998	29.6153	34.7837	44.2011	48.1111	50.2529	63.3599	33.4266	52.0956	62.4426	49.2787	48.5137	47.7305	39.7669	24.8208	57.222	38.072	62.939	90.8521	50.1816	79.3111	56.3961	45.5387	79.006	61.1084	36.1469	61.0874	27.0104	49.7531	61.7123	35.1133	28.4549
PDAP1	29.8791	51.0194	35.0367	55.3573	65.6629	44.354	38.6918	70.5958	63.2059	35.6692	52.1837	39.3744	111.9123	20.325	40.935	46.0802	32.6998	43.7743	67.982	69.0054	49.379	66.9632	63.9772	37.4772	21.1588	35.9937	63.7821	47.6454	46.0663	46.6647	45.3573	42.7009	31.1438	46.9874	39.6425	35.2562	41.8592	35.3826	48.5418	36.2304	58.5463	29.1108	65.2852	41.3928	64.9137	72.0979	70.4897	49.6778	43.4145
TAP1	20.5795	12.7767	26.3632	37.1726	15.1968	84.3868	159.2784	6.7342	34.7316	37.3235	74.9742	15.3395	17.3953	11.5619	49.064	91.5125	67.5834	35.8295	56.3534	105.5032	40.5864	95.5418	39.5759	32.7719	34.8562	82.1083	58.3497	68.9042	11.8304	21.0358	78.3904	2.7102	145.4939	11.2975	52.4227	33.9837	58.5152	37.3571	38.7967	206.2819	41.8431	105.3069	16.6641	39.5798	132.8423	14.206	47.5461	163.554	88.8879
PPP1CA	42.784	48.2016	47.7024	45.9634	42.3944	57.2597	57.4817	59.7783	39.2408	39.8911	43.0468	41.9758	36.1366	77.8176	36.7931	55.8709	95.8024	50.3733	55.3633	77.3603	84.8792	49.3024	33.0256	53.0839	22.0405	49.7062	61.8826	43.8228	55.823	70.0265	59.8545	40.9003	41.5314	41.3072	58.7312	41.0046	27.6188	52.4719	75.4411	34.0862	38.8321	42.3903	67.6633	41.5768	77.5247	51.1068	54.8679	46.5573	48.5481
GSN	53.9495	154.2354	55.6531	31.9103	114.9288	61.9668	60.5658	51.7847	87.804	37.2805	20.3655	33.0441	73.846	55.6074	46.6223	35.8486	53.6995	53.0198	33.9991	54.1102	29.0951	20.7124	92.6006	50.9277	48.2373	55.5657	26.1047	46.7146	72.8224	44.7769	66.9144	25.8356	42.6656	68.3115	42.7986	29.5155	60.1969	63.6296	35.8991	48.9588	67.744	65.6314	102.3582	18.1724	81.1064	85.7036	25.5056	30.4819	90.6698
COPG1	35.2654	50.7965	57.8611	66.091	74.1506	78.8485	67.7744	46.7304	35.0341	59.5505	36.4083	31.9052	72.2056	20.0238	42.0635	50.0525	59.7301	58.5425	51.3757	48.6966	61.0623	67.7169	115.7534	48.664	21.7798	62.0791	70.7719	56.4449	38.9926	45.7669	132.4425	32.8709	32.7744	106.531	51.3653	100.3184	52.6064	61.4561	52.5698	68.3909	64.3396	102.6196	77.8114	43.9319	42.426	58.466	47.151	66.6701	73.1938
YWHAB	57.8412	64.9951	56.6114	54.3136	49.2793	42.9257	48.1281	45.4591	31.8856	53.3121	62.4997	53.3778	64.8651	49.4769	51.8091	56.3176	69.3086	56.5732	72.6979	64.6477	85.3485	59.1519	46.6602	51.1499	31.7987	61.8502	58.9602	70.7617	59.4697	57.5952	58.6371	55.1207	58.0058	54.481	64.7995	63.2026	46.1306	81.0273	54.6852	60.7175	75.428	51.6138	45.4435	55.9059	31.5305	40.0344	54.4639	64.1902	108.8634
PRDX2	46.4952	67.6033	9.5586	26.3333	58.2826	86.9028	26.1768	173.3623	55.7925	41.9643	155.8517	47.4712	29.3752	112.9858	39.498	23.6109	22.1054	63.4915	100.1379	68.2734	40.3249	119.954	49.8918	76.4073	30.3349	17.0076	37.703	39.2874	78.522	50.3988	74.6541	15.2802	33.942	77.9021	24.1472	29.1141	73.3504	39.5831	81.6867	88.0828	89.3287	6.9136	121.082	41.1898	72.6305	69.4102	6.1554	45.0312	60.694
ELOVL1	71.664	63.8855	90.9503	62.9235	50.713	52.6335	54.1867	37.638	33.7943	50.0455	23.673	123.3761	48.9033	110.2072	70.8913	42.5774	56.7103	58.0308	48.4541	33.6204	45.6165	34.2801	71.5996	36.1968	110.1201	95.9825	70.1811	55.7958	96.9416	60.7629	39.763	31.8321	49.0626	30.14	50.1703	44.1738	33.2124	63.3103	38.6404	31.8155	76.5802	47.8896	60.3016	46.4057	39.6243	37.6094	57.2944	46.2003	92.5004
A2ML1	473.4423	62.9122	23.7542	22.2983	95.3548	62.1375	0.4539	3.9105	6.1842	52.3565	39.7735	152.3373	24.1358	268.8719	159.3418	14.8077	76.3102	39.8484	28.8439	0.37	18.2979	3.2457	12.6486	18.8383	200.2744	99.7109	61.3364	52.8158	249.7563	145.4703	321.1414	2.3432	47.8007	88.8649	15.0353	2.1135	28.1255	76.808	17.1669	27.547	26.1704	11.3898	84.4235	46.3745	38.2554	2.9834	10.8391	27.7474	22.7888
CCND1	42.608	72.6367	110.9862	58.4978	27.3308	61.6617	152.68	20.5082	17.7459	40.502	4.3332	6.9031	17.7449	18.3218	8.8726	42.1081	67.5994	102.2932	43.1484	17.8997	143.0088	10.5778	184.2309	150.7843	3.7693	28.7617	61.8554	45.0828	47.3398	23.4615	5.2816	50.0518	18.6837	20.1369	63.2481	104.0193	30.3627	38.4315	4.0504	29.537	17.5887	29.5088	22.5422	13.7951	11.8867	25.0796	28.0412	22.9268	57.147
DDX5	44.4658	28.2846	26.4987	94.5094	59.2239	66.6347	62.871	27.5346	77.4547	25.305	67.0225	18.826	40.5921	24.3234	63.2504	39.75	52.4056	39.5877	67.1203	33.7092	42.8258	67.0498	61.617	67.9608	48.2653	56.0106	55.9918	41.2452	42.976	51.5839	48.5651	13.629	54.7069	45.3205	50.1169	30.0176	82.9567	34.8296	56.7501	38.4256	47.9167	44.5649	68.7403	58.8629	66.3354	83.5755	54.9846	80.6875	53.8295
PTGFRN	22.3526	87.1346	119.5247	59.3066	58.6217	79.2736	73.5061	17.3221	32.972	88.8644	27.7673	55.0525	23.1824	5.2326	23.7207	81.3424	87.5673	55.0204	75.5401	27.938	56.6728	70.6067	91.4	64.1778	26.1594	56.5675	74.4636	70.4085	15.8105	33.9532	31.5328	23.3288	49.534	36.83	63.3695	115.466	25.7184	45.3521	39.353	36.4058	48.0507	66.5303	20.0636	69.8319	34.7176	41.8454	64.3943	66.5814	37.9216
KLK7	17.1726	44.4983	17.8514	152.9303	84.6847	96.1293	1.9853	2.5419	15.6554	35.4097	8.5221	388.588	83.2495	71.7383	307.9629	13.7336	32.4063	40.7112	18.1831	6.1158	13.1988	0.2424	2.9367	0.1952	973.5163	301.5334	23.9013	78.8925	125.0796	64.2978	3.0908	30.1545	96.3947	95.8999	34.088	1.5828	0.8095	61.5833	0.5604	27.6083	48.7845	134.196	4.2418	28.778	0.0233	5.5701	17.1573	13.462	4.4481
NDUFB4	32.98	38.0076	39.7856	49.0226	71.8925	72.208	72.3323	76.1298	23.1894	44.079	69.2989	28.5371	58.0066	53.3033	46.0042	29.8715	41.7002	40.7417	38.2819	44.9141	40.5377	96.9973	130.0111	30.0119	26.8303	55.4092	59.7688	47.6495	49.4368	60.9086	98.4743	16.6244	27.4751	131.7147	30.6253	37.5977	48.4305	32.29	46.5971	54.2981	92.1343	30.8225	97.6312	50.3866	87.0768	48.5429	47.4474	69.3227	76.1834
UBL5	31.4128	39.8977	26.8689	42.169	58.741	51.7228	44.6801	170.696	37.1601	34.2993	62.6337	43.712	42.855	81.713	43.9019	35.7346	79.3496	34.1543	45.7327	107.464	48.8412	119.3793	123.8934	30.9367	38.6474	35.3992	30.961	43.838	40.3907	68.7728	37.1522	127.9275	35.0951	73.7808	22.488	31.5432	51.6724	26.5495	39.3558	39.6222	48.9052	40.5274	90.6125	53.3722	89.7545	37.489	63.1367	37.657	41.6142
CD151	29.6609	43.8595	50.852	31.9934	47.4991	51.9571	85.8826	97.7794	47.7056	86.2369	31.1636	29.121	40.0718	15.9624	20.9828	74.8454	44.5499	40.8533	71.1357	94.7393	34.447	68.2538	67.0233	35.59	14.5955	44.908	33.043	50.235	21.1221	62.4643	41.865	40.4681	27.4845	18.2287	61.6299	51.3473	34.7462	73.0325	17.7148	28.0789	32.0542	59.7535	41.0465	60.1418	59.5449	28.1862	120.4535	33.1083	61.0078
TMEM14C	34.0421	52.0575	35.4828	40.1737	43.2708	35.8379	57.8812	86.9318	39.2009	38.6083	50.9278	20.26	63.3248	70.1013	43.5885	46.9354	35.157	31.8296	73.6412	83.3433	67.2911	33.5224	71.0382	78.9034	23.4527	33.2748	52.736	36.4241	47.5242	61.0762	58.7221	21.7063	32.2676	35.5623	24.549	36.4589	72.884	34.1098	50.8867	47.0762	52.3488	42.3952	89.8842	42.9716	60.9562	54.5077	60.1999	34.6376	45.8533
FOSL1	27.3404	44.9667	60.3537	168.8253	30.6703	28.1461	11.6664	18.387	32.7154	13.9465	10.1966	11.087	10.078	6.6385	32.3486	49.8312	102.3522	30.9478	23.8081	31.7226	37.6946	17.2102	16.2799	14.6402	51.0504	64.1905	129.3845	40.0567	15.8117	37.7582	7.1273	65.9087	52.529	28.3213	103.319	111.6477	6.1223	89.8471	10.5348	7.9682	13.0454	38.7616	4.0285	22.9111	13.1859	18.8419	70.4132	56.9117	27.4736
STIP1	29.8795	47.7487	55.4709	78.9355	48.4719	41.8727	73.7211	39.2297	48.5702	32.4008	37.3603	38.6019	58.7029	22.0084	45.2072	58.7471	39.9154	61.8286	69.7976	66.745	76.0447	62.6225	56.7858	31.8954	21.7447	56.3481	65.0158	47.1002	40.7064	59.2325	41.8628	27.279	40.7851	53.6009	151.1765	64.0138	27.8125	40.74	36.7195	36.4298	38.0078	55.7942	43.4525	43.7192	50.1842	51.7752	43.8834	70.4636	61.8018
EIF2S3	36.1801	52.2154	40.389	71.2836	34.4222	42.2597	48.2546	32.7877	31.7251	41.7559	72.6177	46.92	37.1299	37.6978	49.5454	30.8734	38.2214	109.1727	76.0185	69.2726	76.9085	65.041	73.5105	54.1963	31.8354	31.0613	63.2957	58.7282	37.1496	50.5957	40.5037	32.9855	61.6992	70.033	33.37	81.4464	55.0984	48.7715	59.5445	42.7249	54.8805	42.7651	44.1472	84.4549	56.3736	28.4057	67.9006	103.7025	33.1899
PGRMC1	29.1083	81.8286	69.9365	77.3073	44.8274	42.1992	28.8739	56.1474	72.1309	31.9991	134.79	25.7475	33.4694	39.9508	36.8209	46.5283	42.6385	61.4766	51.1634	50.5254	53.3023	40.1806	124.6942	36.0768	20.6389	41.4183	45.9533	41.2555	35.4255	69.3548	54.6661	21.8574	29.1887	42.3441	39.4487	56.0708	39.7684	39.0038	51.121	30.1762	63.7513	39.2759	61.0867	54.4255	48.9	80.7284	30.8712	63.0662	51.4053
ACKR3	20.7193	88.8545	65.3851	22.9017	99.5308	48.8071	32.7186	18.3647	65.0942	28.7809	66.539	25.0073	95.4603	13.4767	7.8103	55.6316	70.7172	57.9558	13.8269	15.3139	12.1704	86.4015	18.9729	19.3366	9.0052	9.565	123.2977	39.6634	32.6339	39.9748	62.1386	7.4773	21.2928	30.446	23.7598	118.368	45.7278	92.3083	21.7327	13.4566	71.3449	42.7301	6.1912	13.6933	30.6845	73.7285	3.2721	17.8871	2.3003
CDC42EP1	46.4708	34.5044	42.6854	38.6146	33.6334	84.0267	35.9187	93.6002	44.4344	77.909	23.5689	37.1819	56.4839	25.4175	35.4323	57.2322	36.2683	71.0355	44.6367	62.6418	72.5362	122.9986	34.4427	50.4322	18.4071	59.225	86.4996	68.6789	72.8912	42.2058	54.2411	38.3786	42.9983	71.0627	42.4653	94.2076	32.1536	97.7455	82.9212	62.5819	52.376	59.0496	62.4355	55.1549	119.6709	23.8052	58.9003	73.0698	60.5993
HMGB2	26.7185	28.4478	46.7693	31.8821	34.713	74.3404	57.5384	53.7976	50.7114	19.075	271.5097	15.0015	43.7503	27.0952	25.1904	52.7151	42.8322	29.2297	45.6857	50.0857	44.2694	126.0624	44.1163	72.1509	8.7591	24.6124	36.9977	41.6687	42.3288	42.9584	80.8571	7.8928	44.8079	27.4941	22.532	12.3884	119.4128	22.0998	131.7605	23.5563	54.7625	14.2295	75.9498	52.7642	88.5456	68.0908	57.5774	102.7602	74.477
CHMP2A	49.024	48.5714	81.7106	57.3995	44.549	42.5084	62.281	99.2163	39.1971	40.4613	72.9514	42.6056	71.846	66.5145	44.4409	33.843	36.8886	37.6165	38.5108	87.7283	35.4443	48.7051	40.7677	37.1229	33.6492	32.9052	47.7112	45.015	66.1131	89.8052	58.2383	265.5844	30.9148	29.3099	37.9366	26.9146	51.8348	35.1524	51.2041	45.2872	64.6734	39.9162	78.2429	75.8427	88.0094	32.9101	60.2301	32.6001	61.4643
NUCKS1	29.6257	76.609	49.9316	41.4613	64.7345	59.7387	52.2713	74.9821	92.2374	35.6478	110.7685	23.0193	73.84	18.3126	25.3137	48.6074	70.9229	62.6081	13.055	49.9719	78.1063	57.7859	82.2811	65.9123	9.5575	22.7513	56.7093	44.3591	33.4647	35.949	65.2446	36.5356	52.8654	50.1361	31.3411	52.9542	72.9603	42.109	83.5488	51.7899	78.1355	46.2394	36.2323	37.6226	62.0178	55.1414	40.8041	83.3508	80.5346
RNF187	30.5764	78.355	75.2074	56.9153	60.2936	45.7876	79.7957	159.5073	70.2371	38.6019	57.6115	46.1158	76.16	25.2798	34.2068	39.7084	35.3046	49.032	50.4734	53.5929	45.4689	56.6222	113.1828	46.3402	30.3301	36.8324	42.402	45.1803	41.8326	48.3883	43.9075	107.0197	45.3258	47.1696	36.8429	37.1486	60.8416	36.2686	64.5959	50.6405	80.5297	36.1068	55.7644	46.7426	38.905	63.2733	46.3165	35.5511	70.8203
ZNF185	248.8357	34.9449	132.7842	91.852	37.4049	77.4114	71.9435	4.6084	14.224	52.6101	68.3841	138.7026	8.1403	188.5977	91.188	29.9266	73.873	48.8559	42.7497	9.2174	37.545	40.2424	14.359	32.1371	83.3364	175.4666	88.7262	82.5031	188.428	106.4505	131.4849	30.686	78.276	32.513	77.316	23.4988	13.3797	74.474	87.7815	57.9071	51.6302	21.0998	113.1416	66.3086	37.6027	7.7609	22.0905	71.9788	17.6428
CALM1	61.137	83.041	108.4892	76.9608	106.7036	62.9656	47.3296	33.8712	55.8399	49.1139	33.6775	59.186	32.3502	66.747	80.8055	45.3125	67.4971	61.9836	29.484	37.4238	79.979	39.673	65.7884	23.9749	88.9723	66.4886	42.4759	60.2566	68.1978	59.4893	37.1315	31.7458	61.3489	49.6999	55.6526	56.4111	30.0762	79.9091	52.317	48.174	51.1061	56.8583	30.1409	43.4081	48.3011	53.0191	38.7398	59.9016	49.5668
CD81	23.6687	69.5855	43.0584	27.0869	35.52	41.9799	52.9989	230.2068	60.1309	46.3774	38.3563	42.7698	73.4069	10.5842	29.9836	42.7485	58.2324	66.3367	77.3534	92.297	60.392	25.0369	57.0915	37.9766	39.4792	16.5133	41.0643	49.5829	25.3459	44.2328	19.1563	27.5864	42.1587	51.2195	52.7469	41.8475	61.4308	44.9282	45.6493	49.7701	72.3746	54.4048	35.148	57.2095	52.1599	51.1119	47.5222	37.4097	41.2799
UBALD2	27.8342	22.5761	27.6091	51.4938	44.0385	69.1861	34.0624	126.6937	37.0507	25.5282	44.7616	18.6933	49.3205	33.1472	40.6632	34.6451	32.9057	41.0043	38.7048	120.6114	38.096	70.4317	116.3795	45.1434	42.5167	42.177	44.8163	41.8329	39.5863	41.2222	64.2409	249.6985	53.16	63.3875	29.2873	35.9132	35.1872	46.4147	46.7642	30.1188	43.4421	28.9656	107.4382	58.6424	81.2212	73.2664	53.5226	53.8417	36.9677
SCGB3A1	69.1467	2.9717	0.0405	0.0557	188.91	0.0719	0.0599	23.2949	0.6795	0	1.1055	0.0462	0.1901	0.0914	0.0258	0.0666	0.3686	408.6426	0.6791	0.6342	0.513	0.1019	0.2487	1.2934	0.0271	0.0252	0.0711	71.1508	7.3432	211.8791	0.4106	1.4518	0.0376	19.431	431.6978	1.0294	0.4988	0.0733	0.1612	0.096	0.2317	0.094	15.7143	0.0313	0.0711	0.076	0	0.0252	40.5432
PLIN3	80.7993	39.6009	48.6723	53.9424	21.5102	35.8643	63.7195	30.7462	24.5709	83.73	26.3729	80.872	15.8621	94.2698	68.3948	66.3292	62.6648	45.0762	19.2241	38.1693	104.7492	27.4565	34.0364	35.0211	76.1315	59.0358	59.2005	75.9454	81.3791	64.2206	88.9933	4.1114	84.0461	58.6425	63.3486	72.9526	22.4594	72.4743	36.2795	49.4277	36.0629	68.5492	47.4856	68.6736	32.1143	26.8608	105.3997	40.0591	55.6574
MAP7D1	29.5707	36.3585	74.4249	53.4238	37.6929	61.8092	64.7247	34.2002	28.7899	50.646	17.3071	66.1905	39.3618	13.1529	44.2898	77.3328	72.651	31.8855	50.3545	61.8936	56.2194	31.299	32.3548	40.1677	91.5031	73.1999	111.286	66.6883	44.1607	54.5443	37.5688	42.5596	59.6319	22.6748	47.1684	56.5483	32.5443	64.1681	25.182	40.4813	45.2873	73.132	23.0252	58.5625	30.0011	38.2634	71.8141	48.2072	44.6219
CXCL1	4.4603	2.0933	29.4693	234.2298	15.293	22.3255	23.2116	1.6891	2.0833	11.1956	7.1131	9.0284	40.9291	0.2289	70.2476	31.8461	2.3335	85.1031	25.1566	17.9466	8.3835	64.6359	1.3562	179.974	86.3768	17.0963	141.3292	185.7987	2.5958	56.5426	24.1196	18.0479	33.3931	31.5234	132.4264	54.5831	11.5469	6.3077	0.9692	145.823	6.772	13.3737	16.6315	241.6442	4.9722	20.546	11.3296	97.0816	21.9655
CCT2	23.7611	31.8917	34.1624	50.5437	48.3689	43.6492	117.9825	32.8186	51.8282	31.8328	38.0502	34.0381	35.8942	36.4219	47.0701	48.6955	36.6099	37.5276	56.9406	65.9296	54.0146	60.8778	37.2526	32.7237	16.2353	51.6461	42.2392	37.969	36.444	37.7163	27.0113	24.6755	35.5748	47.3705	41.505	38.5392	39.2128	38.9018	37.7249	36.5124	31.1572	40.1833	41.0022	36.0748	50.7362	53.2611	55.5751	68.3693	51.3798
DSC2	69.3251	69.6884	137.1095	60.3533	100.5116	124.2341	20.1564	0.6909	124.4153	54.0792	10.8605	215.1784	15.9047	71.2264	214.0959	36.9415	72.9634	50.41	22.017	7.3813	34.3188	46.1669	22.1953	27.4062	185.8085	121.7216	58.8072	50.6681	41.7382	49.1839	18.8712	21.1932	116.3722	169.922	35.068	26.356	19.4172	78.7022	43.0037	31.9865	31.8911	30.2213	28.3649	58.923	31.2069	24.0051	22.3426	45.1377	14.9569
SRGN	9.971	25.3374	59.3434	20.378	20.098	23.5631	41.9904	115.402	68.751	22.4057	33.1109	7.62	106.4848	15.2063	17.338	79.2742	101.401	84.5388	8.8541	104.4411	104.4379	26.6345	46.9162	28.435	25.1534	18.8502	66.3295	41.7445	11.9418	19.4153	20.0632	25.2325	63.1346	31.5593	63.9471	96.2992	163.9066	28.2007	153.1997	90.6193	58.5291	53.3233	21.9072	45.8805	54.4109	42.3257	24.4083	63.6446	36.7298
FAM83H	48.2502	41.0052	58.2542	68.6919	49.8289	49.698	36.5844	24.0164	66.8699	52.9095	17.2603	43.2607	74.4039	16.8549	70.6328	76.7459	51.4072	52.3417	90.8884	33.4727	43.4274	68.8291	24.6626	44.4717	38.9248	48.5429	72.1883	60.004	51.8888	66.9944	49.5813	65.8236	69.6109	40.2145	78.8662	48.8862	23.1152	87.354	34.3236	67.0077	59.7411	72.6864	42.4619	44.9816	44.2232	39.385	50.6189	36.8043	74.7909
TUBA1C	38.8241	54.8492	71.7705	58.575	84.4304	72.0652	62.4067	15.148	37.4155	64.8257	39.3386	85.2027	35.7344	55.0807	94.7201	64.9671	58.1834	54.0422	45.0458	57.9891	81.1588	97.3235	21.1774	17.4977	50.0952	87.0456	57.0506	62.5952	53.466	60.4506	42.0639	17.6204	70.1767	82.2702	34.9304	43.0211	35.0635	45.754	41.2904	39.8827	48.7323	63.6831	48.0001	48.1497	62.1975	43.1436	67.0319	80.5656	59.8594
DMKN	54.4144	57.5473	11.5159	163.3602	38.0621	53.0831	22.5598	13.4611	17.351	49.3163	5.2265	263.7459	31.9099	24.6855	176.2739	26.6692	30.958	21.7737	33.3893	18.2412	64.9216	12.6756	12.0944	10.503	878.8237	91.4919	28.354	76.7229	61.6912	86.6099	0.7693	260.9536	111.448	109.7763	7.2313	11.0747	24.2592	44.8773	0.2225	21.5688	96.1063	40.6065	13.8995	24.0946	0.1712	2.4305	4.2261	16.9137	35.511
NBL1	24.6221	73.3059	58.5292	32.7042	22.8001	27.5442	72.1157	76.8484	50.1203	54.1146	30.8121	33.2482	78.4413	20.5219	24.8391	31.7784	50.1634	33.1222	36.0508	86.332	26.0387	61.3075	71.5903	43.519	26.0546	32.2028	69.2962	35.8544	41.9885	44.4655	24.3246	102.6998	23.3531	10.0032	53.3892	47.3809	34.6734	53.0321	61.6852	53.0341	104.011	40.9976	68.5172	59.8388	58.8336	53.1637	39.1955	27.228	29.1772
PHB2	29.0665	48.1725	32.6779	22.5787	152.6161	49.7321	35.4004	58.9794	41.767	30.9587	39.648	31.2484	57.7741	57.8137	45.0743	42.6706	34.3294	40.4237	61.6268	83.1211	42.1586	45.8274	45.6913	41.2973	14.842	41.0587	39.9731	45.2069	52.6128	56.9358	37.5002	41.7556	36.2699	43.5238	68.247	35.1099	42.5923	35.757	65.4639	41.7288	52.7921	27.0807	71.3409	37.9982	71.1934	70.7208	81.1037	46.185	61.639
EIF2S2	34.8904	48.159	27.5489	59.2494	56.1936	39.8993	49.2862	66.6917	75.6599	33.4573	78.4788	36.4412	64.7254	38.9854	59.2707	277.6364	29.1597	38.2439	82.9171	98.1312	53.7554	52.4238	47.9257	30.5722	29.5882	110.9533	45.4998	55.6105	44.9538	61.5144	37.0977	74.2	46.1815	43.8684	39.7753	45.4067	41.8251	50.6359	34.6642	52.4235	51.8298	34.5463	56.6964	51.362	96.0513	39.35	49.8664	70.7264	109.0169
LRRC8A	63.5919	131.3989	56.9265	44.9244	83.5606	120.1108	20.4891	9.3034	57.2037	27.2413	25.749	31.294	56.3943	16.8657	50.7578	41.0672	53.8716	69.4269	87.0157	20.5932	21.7591	43.4688	63.0166	69.2291	40.2192	79.4711	84.0176	52.9178	58.6049	30.8845	58.8013	9.8427	93.744	102.5193	72.7293	27.8718	23.6111	118.474	32.6373	33.4433	52.4716	21.0064	43.234	53.254	42.1063	80.993	109.1698	78.1156	45.6526
CXCL8	7.0951	5.0105	26.1666	96.7186	7.9074	14.676	5.029	5.71	12.6568	19.4056	5.9819	18.9862	14.055	1.155	22.8843	179.0649	2.7276	97.9861	21.0731	12.3385	50.6589	9.295	18.9753	16.3556	46.9739	16.9529	235.4974	44.8629	1.2801	10.8571	6.0766	33.1687	29.4778	18.7809	70.5617	173.5963	11.5907	17.6017	2.7977	35.842	10.0806	10.7909	4.8433	197.9804	4.9192	44.6485	70.7436	54.0889	13.5678
FXYD5	27.4753	25.613	26.2294	16.0294	16.9521	13.928	27.8402	707.171	41.6446	30.6006	13.7176	29.8143	23.8388	8.0943	29.1333	48.1065	58.505	19.6616	53.5678	106.3927	67.1626	52.7563	26.79	22.1118	43.8802	21.702	34.8606	64.6681	21.3652	76.6657	10.4495	39.0851	90.6555	22.8169	38.1394	51.5415	36.5105	28.6493	29.2506	69.2773	39.2438	60.546	11.8142	51.6313	17.8779	18.9161	63.8805	23.3296	86.109
CA2	35.5203	17.0008	78.6325	62.1408	36.6498	60.5737	119.4224	1.8227	10.9932	22.1225	13.5967	145.9096	5.9591	7.6398	184.8313	35.6664	10.7201	15.9462	9.6791	7.8783	37.2633	75.9709	4.5273	3.0531	102.4804	49.7098	71.8397	95.4044	19.893	27.3613	7.3843	34.5063	163.0639	4.1652	41.9892	64.8547	20.6089	83.2437	10.0081	27.1818	8.8746	95.5257	1.9102	17.1004	20.1317	3.4173	46.3357	74.9852	29.3161
RTN4	41.1182	43.5192	43.4706	49.5391	44.6874	32.4838	51.4904	24.8224	48.09	55.7243	23.8185	50.6501	90.5166	41.2231	41.1769	62.6791	59.6259	41.9825	82.8691	29.9838	55.5331	46.9392	70.0626	20.7434	52.7351	51.7803	50.4497	47.3174	44.9114	42.4457	14.4363	24.9202	51.8005	50.2145	51.2605	47.1894	28.2622	68.6185	17.8704	40.8635	53.2408	65.6216	27.6939	72.3641	30.9162	70.683	60.4587	41.0071	44.9064
FLOT2	33.8197	40.1506	62.9333	52.5961	66.788	58.5668	132.2918	30.2707	28.3192	50.3995	68.7414	29.4073	68.9891	23.9894	37.5537	43.012	44.2291	51.162	29.3896	98.1741	39.7238	75.0329	26.057	98.8393	16.0604	22.5313	38.1409	58.4688	47.7836	43.6559	73.8231	95.0034	56.6116	30.107	62.3142	36.9904	67.8716	37.5884	72.5674	32.2079	23.2067	68.1417	55.5822	54.1453	54.5879	31.11	49.6413	74.7885	107.7248
ATP5MC2	37.1591	45.2157	37.9486	39.9552	56.3103	49.4076	49.1482	78.3439	54.3297	37.6018	53.5364	35.0894	56.5991	63.55	43.1323	41.2134	41.7541	47.7017	37.2542	71.7676	43.7492	66.7738	72.7511	42.1708	22.4715	41.2942	31.8224	42.0374	48.5982	52.1299	42.1712	48.3954	27.9057	50.9539	32.2348	32.6331	57.3643	31.6183	72.8392	43.2597	58.826	25.9395	71.9391	42.1162	75.2138	47.1521	44.6493	38.5749	46.6125
HSPA1B	42.6777	39.6955	47.8587	24.5525	37.369	31.6805	60.1631	20.9918	69.4467	23.5841	45.7666	24.3095	43.2437	11.9286	30.8563	27.0646	13.7102	38.6807	33.2997	42.3249	89.1389	36.0327	34.7706	33.0595	13.5516	25.6601	31.8367	37.6072	41.8629	37.8688	72.5319	158.4058	22.8482	44.6235	38.7794	153.2887	36.8363	12.6184	40.0861	23.6348	32.1118	27.4098	84.5999	46.8114	41.4313	250.8841	15.6343	13.2217	45.4395
MCM7	16.42	39.413	29.6385	28.1545	96.8927	108.7542	28.5521	55.6327	80.6235	18.606	102.773	16.4243	67.5332	12.9173	21.4503	38.4421	34.4127	50.5883	69.6775	72.0254	55.5007	120.1823	31.3328	82.172	6.3057	24.2392	36.4839	27.6267	34.3877	27.0802	57.7276	38.8355	29.731	38.1289	28.9649	29.6652	67.119	27.6472	115.2161	43.6963	40.0582	24.423	111.9535	26.3199	89.3669	81.9176	57.8186	90.0072	49.3041
DDR1	27.9072	44.9672	34.8115	52.4308	38.2304	45.9781	57.1815	10.0009	35.8937	41.5543	71.9464	20.5478	55.8981	17.764	28.5938	48.4633	36.6396	47.0996	60.4463	29.7826	48.563	20.975	92.1485	73.1033	17.203	62.9495	63.0257	41.4616	31.1692	57.1936	118.4333	12.7449	20.4985	64.4009	51.8899	45.4099	45.6923	52.873	38.8263	41.8126	46.4964	64.4922	87.0764	45.6797	56.3821	49.7729	46.1603	40.3414	54.2306
CHPF	16.4968	95.0744	46.7698	37.8616	36.2976	19.2073	67.723	101.7644	51.5547	61.8017	9.4579	34.4949	133.0672	5.3692	22.1767	41.2157	62.8118	33.2879	52.432	65.2499	41.3161	14.0971	87.7981	29.7756	27.249	47.6827	82.6666	46.389	17.8119	39.3698	19.1844	20.0126	37.8088	24.975	37.856	89.95	17.3962	55.4302	19.8484	29.1297	24.7704	93.8861	17.1688	83.2713	12.9467	65.2644	40.1704	32.9063	14.6007
C6orf62	43.9676	32.2464	51.3646	76.5902	30.0773	46.8427	95.848	24.9335	30.355	56.179	78.9531	32.4342	26.1506	23.7917	53.6942	54.3265	45.3194	32.0218	89.3816	63.6494	56.8384	73.7271	52.2367	48.1248	37.6407	53.906	53.539	63.1314	39.8827	70.6191	112.0199	18.1223	62.913	32.9059	44.1834	27.4812	29.2913	34.8493	60.7195	58.9916	43.4775	52.8751	63.8699	60.2805	74.0498	47.4823	50.7483	95.3654	52.6324
FAM83A	74.595	11.7153	56.3784	124.7862	36.7884	31.7905	19.9766	0.6746	0.4636	41.3653	1.4664	60.1042	21.4628	30.64	74.8768	70.7234	79.419	35.7694	38.084	26.4412	45.6453	42.5176	2.4368	5.6327	125.5398	59.0098	131.24	76.7243	28.6312	76.1057	58.8142	184.6495	129.9654	4.39	102.8597	81.8281	0.9278	167.8103	5.4047	126.718	2.1079	116.4213	18.5537	58.3961	47.9859	4.4815	81.9371	16.9492	19.198
TNNC1	1.2645	0.0543	4.6627	0.0785	5.7112	0.1517	388.5999	0.4958	46.1344	56.1607	0.1184	0.0325	0.5055	0.6108	2.2162	57.0099	71.6027	2.9738	35.8471	831.3997	49.4733	0.0179	0.2771	0.2367	0.0381	1.6518	2.252	0.0677	0.3873	0.1491	0.1217	0.0435	1.364	0.0738	0.1623	24.2691	10.3283	19.4038	0.1815	0.1014	57.3737	156.1005	8.4864	0.066	0.2001	14.4121	1.112	0.0355	0.7926
GLUL	50.9252	53.602	17.0935	20.3655	41.8742	138.8209	15.4984	34.1174	35.4614	13.4907	154.2989	17.9131	64.0834	35.1698	39.4111	34.3355	46.1418	156.2447	26.3703	14.4091	21.1779	22.5507	34.3325	72.6428	20.911	21.3255	34.1958	49.8256	74.9643	45.3654	210.6496	6.6516	60.2957	82.7995	67.168	35.7984	91.2592	38.2552	49.1571	150.3966	26.7752	34.8404	81.6571	49.3704	67.445	38.3621	15.0845	44.9417	17.4789
COL5A2	2.9818	167.5835	89.3463	19.4316	38.3666	17.513	35.0258	32.7305	96.8653	154.9881	3.1668	35.6802	96.9011	0.3834	7.8333	69.9487	104.4989	46.9097	66.0358	4.3451	78.7115	25.6919	82.564	33.9797	6.9105	13.3461	71.1686	21.001	0.8298	11.5085	10.6034	3.3619	11.7326	14.8655	14.4566	206.7237	38.9891	89.6052	7.4657	81.9226	75.7671	32.3844	4.5257	12.5206	10.152	107.2786	39.3291	10.2479	7.1514
MKNK2	61.7004	35.2999	30.9251	19.4975	24.2332	24.23	36.2943	48.1583	21.6521	33.0199	392.6964	76.423	28.7432	70.9086	43.6738	84.6253	20.8283	35.3031	27.6839	34.4984	37.2326	68.2574	97.8409	46.5161	137.2333	33.3076	27.4992	51.6871	58.4049	115.6972	81.9897	19.873	88.0298	53.8178	50.013	22.9418	53.227	41.4415	84.1919	34.8618	59.4442	20.9039	64.8782	58.0654	54.412	28.0661	37.2283	67.57	48.2908
CCL5	8.4599	3.742	42.1122	6.6446	11.2155	26.7901	206.4398	62.8471	19.985	27.3099	55.7979	2.487	45.5858	6.6561	19.87	31.0037	72.5448	29.8699	21.6406	59.1785	132.165	73.281	20.9823	41.9172	14.8849	10.8155	20.7228	28.6067	7.7747	16.7844	17.8633	11.7486	59.9968	9.496	25.5429	18.3782	158.2177	11.0208	474.1527	44.7396	50.114	62.1549	12.4662	23.6492	172.1689	11.1602	21.1235	85.8848	51.514
PSME2	16.7391	7.9856	38.671	57.319	58.5811	54.3806	102.4913	63.5714	35.8044	28.8572	68.5534	15.5077	23.8839	24.9411	35.6334	33.1375	68.9333	34.6059	25.31	172.2255	48.3766	62.1904	60.0385	30.7108	27.3665	63.2691	31.8561	47.1785	29.6066	31.5502	44.7461	64.5942	67.3584	34.9008	54.1418	21.9298	56.9239	14.7888	58.2648	61.216	28.5841	51.663	56.2419	49.0352	199.7863	36.9025	64.0975	81.2974	85.5762
C4orf3	114.4897	69.0691	49.0563	70.6719	39.7883	30.6038	37.7068	108.4256	41.921	43.3332	70.3233	116.5336	40.1704	198.5726	45.7961	40.9992	37.9644	40.1267	22.6045	43.5688	38.7535	50.4052	37.0498	20.3084	106.5812	46.3575	35.4186	53.0911	70.7601	75.3169	33.8225	61.8436	87.9295	28.4481	38.1691	25.6479	44.9765	61.2087	35.1011	18.5671	60.9486	20.7696	68.0529	70.5777	37.0365	25.3572	32.9997	38.6899	43.6332
SRM	17.8816	32.3486	52.5284	37.8048	48.8597	41.1569	51.9426	97.6881	37.5307	39.8284	29.7532	46.3972	63.72	14.7677	40.9074	41.2302	45.4799	29.4561	76.6908	99.7766	44.7323	66.9656	17.4147	27.911	16.151	24.8772	51.2731	45.6972	36.2865	50.1197	19.2597	48.8625	36.4429	27.1382	43.4987	43.7794	41.5733	28.6138	50.4291	44.4877	38.484	40.7112	48.2675	32.1452	65.7258	46.1945	63.6509	53.183	41.5501
CDC20	19.3465	25.8306	98.6529	22.6497	64.9539	61.1114	108.77	64.7986	22.9534	25.4111	59.5463	17.5792	42.327	14.6856	25.291	54.8909	48.1554	42.0843	54.0606	101.0243	88.3614	75.2838	28.8331	34.0273	5.3883	45.9501	53.0907	37.7829	34.0391	41.4172	51.984	42.8654	40.9294	21.7371	21.4738	45.4357	47.4965	42.0631	96.6799	39.9816	32.1435	36.6912	71.2528	41.8024	118.9298	68.662	104.497	90.3224	193.9062
YBX3	40.7032	59.2419	31.7938	29.4031	70.8049	44.6311	82.7082	17.7258	48.3517	45.0928	31.2528	38.611	43.9157	32.742	45.7054	71.6063	32.9119	34.1686	41.7203	75.9539	46.737	50.4289	41.1646	33.5221	32.5975	38.2157	46.6719	42.5546	38.864	54.0179	39.5731	42.3699	25.423	30.2822	92.0182	36.1625	31.834	45.9325	49.0602	38.5003	34.3801	72.2206	50.6806	24.4366	55.731	47.1979	73.6766	51.2122	52.4776
CXCL9	4.45	1.7173	3.5945	5.2694	10.6155	37.8982	121.4739	21.0216	36.2728	10.8572	159.8636	3.6812	1.9047	0.3919	39.2175	124.4531	150.0166	26.3695	2.7653	38.5107	10.1868	143.9784	10.2405	24.5181	13.9121	22.9153	9.0792	33.305	1.6418	1.2414	16.6499	0.2875	377.4183	1.5787	40.9385	63.7407	250.6965	23.1451	237.7017	83.0915	16.0518	19.5115	2.6105	19.3049	200.2794	5.1672	7.4338	455.1488	46.3771
MYDGF	24.4088	31.6772	34.3124	27.3418	30.5754	19.1408	45.9436	336.3707	44.5906	37.2752	34.2063	24.8443	42.838	29.9497	32.4066	41.8796	29.1532	48.7731	33.005	136.3193	48.6407	29.5189	86.2667	34.018	13.0875	29.464	43.7097	45.0767	26.0773	47.2643	37.0874	90.1279	32.265	51.4443	30.5094	54.6709	47.1749	33.9933	54.2949	41.5783	39.9886	28.5395	70.6671	42.8011	68.721	53.5606	61.4848	28.9999	36.8565
KHDRBS1	34.9642	45.8125	42.3727	43.9381	49.1255	56.5592	46.8631	58.7407	49.2708	38.3539	82.0145	28.5429	41.0375	19.2312	36.8869	48.1937	63.2234	53.9473	48.0056	46.4188	55.1019	61.8178	60.3771	62.3321	20.2668	38.1524	43.487	52.2463	41.1718	37.8011	63.9508	42.078	45.4454	36.0117	42.992	37.7738	66.7307	39.7614	69.9619	40.746	62.2864	43.1307	55.7261	58.5933	63.4502	62.2384	59.3671	72.4188	50.0247
TNFRSF1A	35.2702	63.6679	50.507	36.6842	92.1722	47.2468	52.7266	53.5613	40.7473	49.2089	26.8449	36.4644	67.3159	22.7511	42.4897	66.6987	74.2407	39.6955	40.658	70.8859	41.3336	42.8942	37.3384	36.367	37.0179	51.6684	59.5352	54.2983	32.5769	46.5969	43.4172	47.8624	47.194	36.0148	91.8524	48.5149	29.0405	56.36	35.6886	36.7394	42.1814	71.9207	27.0872	67.5647	43.3984	50.2468	68.6487	37.5971	32.9073
SHISA5	34.4287	31.2231	56.3298	32.0864	39.1086	59.938	69.5218	70.4294	33.7029	43.5983	28.9317	34.9508	75.9148	22.3679	26.9579	40.4712	55.5302	47.774	26.5589	83.5476	46.8758	65.7693	32.8406	32.431	29.1323	37.2376	45.728	68.673	45.322	43.6145	39.7123	24.6928	58.503	32.0774	71.4192	40.7185	51.4791	34.6384	50.7417	62.0261	26.4498	67.4651	41.8416	125.2896	60.6451	30.7677	66.6822	49.5954	31.6686
OSTC	31.6809	46.1406	39.5666	40.0008	48.4636	27.0106	45.5731	49.0319	33.902	42.6392	58.7563	34.6037	55.8906	67.7233	42.455	33.8857	42.3808	37.9841	48.6541	42.2576	43.863	46.2075	60.068	34.1265	24.7507	27.9279	52.1196	40.8306	32.004	51.2806	46.5312	23.1468	33.633	26.5035	34.4567	63.4671	52.7693	41.1009	31.3622	27.5914	60.1935	28.0098	41.0895	54.0657	54.5844	53.3983	54.6256	41.1118	46.4595
EIF4H	41.2754	64.5	44.3738	73.8009	72.4448	63.2779	34.8359	19.2106	56.8696	42.4557	50.6847	57.002	47.6216	26.3792	55.1181	48.5139	53.7541	57.9053	63.7509	25.2162	64.4879	78.39	50.8444	60.1254	54.3164	44.7574	69.931	54.9991	47.5601	40.7188	60.492	9.9739	66.0556	55.9872	60.064	29.7368	47.8593	40.302	57.6968	50.8565	59.2676	48.0651	37.02	49.0238	48.4429	55.7387	58.9327	68.9622	70.2131
AHCY	64.1346	73.6483	29.0798	39.8796	69.858	47.5341	19.234	73.0731	61.2563	27.4066	76.2586	36.2274	94.7731	103.3626	44.4407	204.5989	25.5617	65.2426	67.0115	52.8197	50.8263	46.9442	45.2363	52.6382	13.3122	74.1562	39.9351	36.6928	63.2821	47.588	25.0415	28.8112	23.4179	43.882	37.2858	42.5047	40.7665	47.7363	29.6332	42.3064	65.7684	23.6018	63.6175	34.0361	53.0428	58.5571	60.1932	47.3087	103.4886
POLDIP2	39.4529	46.7179	44.7994	49.4348	75.4369	54.1332	50.3627	49.4651	44.6553	43.9547	51.4346	42.2347	67.3689	48.9781	45.9572	36.3288	41.3994	64.9969	75.7566	88.2005	59.8096	46.1694	51.09	42.3754	31.3275	26.0417	36.8204	44.9312	52.0953	40.4422	53.979	89.194	35.121	60.3393	46.2562	37.4456	43.5608	44.8155	63.4309	41.1531	35.8163	48.6525	63.055	34.03	57.2605	46.5728	41.923	41.7998	75.4618
HNRNPM	29.912	38.5422	48.7046	44.9967	67.2923	63.4492	42.7748	51.7399	52.9506	39.9785	75.1636	33.589	37.3286	14.4696	43.3745	54.2923	48.8836	53.2567	51.0162	87.5422	52.1594	60.8802	40.919	67.3428	18.862	41.9607	37.4237	50.5608	46.3905	55.0352	72.8498	39.2259	44.3156	49.7015	42.2261	34.4562	64.0635	36.7507	83.3422	46.9357	55.443	35.1893	85.3421	40.5396	78.6186	69.7268	62.3446	61.7791	57.7215
PPP4C	32.6474	40.5383	48.797	52.1363	58.7276	46.7945	63.5248	168.2125	40.5046	34.0079	37.3125	37.0875	47.9948	54.4996	40.135	42.4048	42.8792	41.1824	55.3426	91.1237	46.4759	29.3363	55.3012	40.1446	32.6801	65.4312	54.7479	52.9638	49.0095	49.1073	49.4709	91.0043	46.237	43.3696	53.427	27.1639	41.1913	48.8313	57.2616	30.1534	45.7278	45.1206	75.6051	44.7469	47.2123	47.9343	45.5036	33.6028	59.4127
CEBPB	15.3938	34.5294	64.3266	102.2984	79.1868	35.4382	66.7229	214.3032	25.2313	32.7376	40.3921	26.9281	46.2535	6.2533	73.3852	42.1363	48.8563	27.4164	74.2805	61.3906	50.4155	48.6384	33.1292	47.1002	69.1232	65.1386	65.8374	75.2518	22.2665	46.4238	23.8463	94.0655	53.9986	22.7744	54.6056	59.5494	59.5307	60.019	23.3225	60.5459	36.0187	65.8646	12.3295	67.3053	29.2633	40.7257	70.1203	43.9135	59.091
CLDN4	154.612	133.2026	17.979	50.1398	33.2933	90.0087	0.6805	88.7569	118.0552	12.0104	90.2185	28.2112	167.9171	166.0444	44.818	13.5273	21.3679	71.343	16.1057	5.8429	24.8622	19.8934	33.8033	144.0002	61.3932	31.3638	108.8198	35.9966	147.2816	30.7611	95.2766	45.8108	46.275	214.814	106.6873	8.5921	69.6743	27.1501	23.7098	11.8934	40.3332	33.1669	66.8491	16.969	39.7042	36.1199	5.635	18.2692	30.1567
TIMM23	30.8596	44.2201	30.0373	80.1452	58.3363	45.7469	42.8825	145.4338	34.0855	38.4264	24.4073	37.2657	40.4868	40.9822	36.3686	39.3799	41.4623	50.5502	28.9823	95.9628	50.2192	53.8586	97.5835	39.3786	29.3024	52.1796	35.3968	52.6703	45.3072	45.9624	45.6305	25.9926	43.451	64.4977	35.9816	35.0566	31.2858	35.5283	35.9334	29.2557	43.8344	44.3657	49.5397	45.7611	63.9259	30.9039	86.1913	61.8035	57.0737
ZNF385A	31.8176	35.4608	69.8385	57.6588	62.6	70.2102	51.2198	14.2386	63.8245	53.8461	46.0594	49.0461	37.8816	27.7617	46.9728	44.4618	41.9068	49.0614	59.0637	19.4576	52.8968	36.8844	43.6259	36.4951	60.9467	75.6862	57.0123	58.963	48.3485	40.4541	67.2715	14.9263	47.9836	95.8552	46.8328	40.869	53.461	56.1491	55.7132	76.0864	51.711	47.0382	48.9254	66.226	44.9351	42.1969	34.8837	58.3453	70.3396
EFNA1	17.5233	28.8577	28.579	46.8952	66.6858	46.6388	25.8042	90.5641	46.2499	25.4631	23.1408	20.5346	69.0021	25.9824	21.656	35.9273	24.1428	27.3598	28.4295	47.3717	32.5956	123.8586	115.0915	33.6853	26.7032	19.4231	62.2802	31.511	27.0961	39.4895	27.2692	51.3963	28.6638	43.417	64.1308	40.6558	28.969	20.8533	46.0536	38.5985	54.7104	42.5988	52.3243	62.7138	42.1926	47.8761	31.4055	36.403	60.9855
MAF1	24.4883	33.2747	34.9107	56.5175	61.5691	35.4316	47.8998	76.223	64.9988	42.2002	34.5061	20.567	128.6143	22.2599	37.3606	34.438	42.6613	45.5814	41.7221	85.2941	34.6453	46.4094	50.6825	42.9536	13.2064	26.769	40.6452	37.0856	33.1794	33.942	42.8781	54.6726	29.8385	36.3503	36.3944	58.1389	35.913	30.9931	53.4405	48.396	50.6707	72.9624	69.849	23.5678	77.6978	59.589	26.161	32.0559	57.8056
SARAF	42.7311	57.4033	51.478	60.2296	45.7796	32.957	44.3966	34.8713	44.9664	27.0974	50.1229	24.546	36.0164	53.8427	54.7798	29.6032	49.2579	69.6411	26.0541	41.2108	87.6246	36.7647	61.6607	43.5516	33.1429	34.1589	35.4911	36.5677	40.6249	41.2581	50.4993	29.2873	23.5393	49.6546	41.4063	39.0698	49.3264	54.9189	67.753	48.9092	76.2417	40.1116	44.5522	69.0321	46.3104	46.6822	35.0841	34.3708	40.6842
WDR1	46.4448	54.5334	52.8311	36.907	42.2176	35.0048	35.2639	34.3115	30.694	50.3182	65.2762	52.1651	65.8901	28.9679	29.3498	71.8399	56.6191	39.9417	49.1288	45.2111	54.9432	52.1876	26.7748	46.1103	28.3654	32.3597	74.7083	56.9883	55.0524	54.4538	79.7476	66.7221	61.4384	33.9433	59.0189	55.0171	58.7414	53.5166	39.5952	51.1911	54.6013	50.2603	40.618	44.1054	63.9559	38.717	81.3509	52.6472	48.7441
CCT8	29.6109	33.2909	28.7847	35.9691	46.4015	31.5176	33.5796	47.3871	53.239	40.3085	52.1779	37.3108	43.6071	35.2547	41.833	32.3082	41.5017	42.522	73.7016	74.2132	57.3502	67.4236	64.2299	41.6798	23.9953	33.7254	55.8884	36.9195	45.6349	53.2019	38.9514	36.082	52.3629	47.5339	40.373	40.6333	62.1911	30.9362	44.3309	35.1036	42.0089	41.966	57.6957	61.8529	63.28	63.6565	35.7204	59.3102	42.9496
GUK1	38.3331	46.981	38.1278	35.0734	28.2947	33.044	79.8673	202.4863	50.0287	46.4942	24.2981	49.039	55.3205	83.2159	34.699	42.0047	37.361	25.2133	39.2026	169.0658	33.1242	66.3408	53.4923	24.3719	48.7577	29.101	43.6593	46.2858	40.7685	46.4984	28.5265	94.1363	43.9328	21.761	39.5765	43.7354	31.8344	27.9396	30.9186	49.1574	38.2472	35.5701	56.7176	34.1075	46.5201	33.5708	40.4887	37.1665	46.8292
SRP9	39.8701	49.6826	30.8097	49.1311	54.1501	41.4418	51.121	62.3968	55.7062	35.1837	65.4247	34.9973	48.4177	70.6377	36.9637	30.0233	74.9429	52.1351	28.2758	48.1249	44.3534	77.07	102.2927	35.218	30.8369	23.6249	32.7521	42.9097	38.75	43.5154	52.2102	17.743	39.293	42.4172	21.1153	27.8616	74.0326	31.2836	58.8341	43.3732	67.1248	28.0414	81.5994	51.796	43.2553	55.344	58.1366	65.3181	55.9829
PLEK2	18.4106	11.9696	73.8096	54.5802	107.2458	23.1494	38.1517	10.1194	10.9436	40.9666	53.2101	35.6166	7.9038	13.6067	20.3442	65.0833	92.7917	11.9213	65.4411	42.5336	52.9689	64.1034	13.2899	30.9256	14.0685	59.0531	21.6907	39.0126	14.3005	40.4066	11.7241	17.1845	39.6483	8.7368	60.4073	105.5638	33.6849	77.1542	13.5113	19.9405	18.347	62.3173	6.3529	34.8833	47.5144	12.3226	171.4021	80.0908	49.8156
RRAGA	34.1358	34.6923	46.8452	41.4059	23.5403	41.8398	83.3882	33.6801	62.2912	39.7493	48.8928	46.3504	39.9446	44.1492	47.21	34.8225	54.6499	52.3676	32.5418	62.675	313.9941	58.1783	32.6585	49.662	34.851	54.5739	32.5089	54.3693	48.8244	47.9035	50.5205	13.4649	60.0246	44.4051	41.6044	40.7904	22.9011	38.4559	51.5418	28.3067	35.6179	38.92	44.8967	53.9183	52.2024	38.8453	51.624	72.6726	53.544
HDAC1	44.4054	58.0193	56.6976	55.748	40.4996	65.7659	43.9453	35.7163	25.9628	42.2475	67.0641	32.3055	53.8536	47.0781	36.9652	41.2025	39.7932	59.1098	41.7406	27.4776	29.7377	46.2983	32.3221	53.0286	36.7465	51.783	47.6617	49.2412	52.684	43.972	81.6105	37.3506	58.7221	41.2642	41.1304	52.9097	59.4549	38.205	67.2559	37.2659	47.2241	38.3986	64.2191	78.6932	66.9968	69.7636	52.7115	62.614	54.4184
EID1	32.3102	89.2193	62.0639	30.5787	47.5363	40.7286	39.191	35.6242	70.8662	44.8132	51.0567	32.1484	82.9599	42.1214	21.7738	31.9257	63.5856	88.5715	54.7843	46.4302	45.2785	33.0125	99.1719	37.1036	9.8831	22.1233	30.1651	42.6387	29.6106	60.1768	33.4658	16.4391	35.4791	37.2004	33.4112	95.1006	58.7289	41.7093	61.8303	37.6752	45.0839	30.1548	51.9437	46.2622	35.5464	52.8149	43.4641	47.3711	28.29
COL5A1	6.5975	139.2047	87.3035	19.4485	20.3491	20.0964	36.1453	48.4325	85.867	154.1802	9.5076	27.5398	34.4398	0.2679	5.6406	59.2641	88.2362	42.2202	54.4596	3.7166	57.6358	18.8224	60.737	39.3989	4.9993	17.9703	59.2526	32.3113	0.6189	5.9204	8.3955	2.7049	8.6301	11.8511	17.3235	173.6384	36.6208	118.5956	4.7849	70.7514	74.123	73.7757	3.4745	11.6196	5.6148	97.6886	41.7868	13.1222	18.0342
ACADVL	61.3605	33.5109	31.3882	68.9499	76.2537	48.3856	42.9178	67.7274	73.2848	36.9878	63.1656	34.7585	27.1151	54.9964	55.1596	23.2207	22.949	27.1219	51.3401	64.0769	38.5492	60.4353	33.2623	90.8775	38.3267	24.8485	39.5053	35.7305	79.186	60.4448	57.2354	75.0001	19.3766	44.7087	50.5618	37.6026	75.7102	23.9401	38.0262	28.3036	27.3112	35.4212	79.1432	30.0287	72.1127	54.9161	24.1404	52.5287	34.8709
BPIFA1	10.4948	0.43	0.0151	0.0207	20.507	0	0.1335	0	0	0	0	0.0343	0.0314	0	0.0192	0	0	1.8297	0	0	0	0	0	2.7093	0	0.0187	1.6199	278.6355	4.3101	9.6247	0	0	0	0.1364	24.9995	0.3823	6.4356	0	0.0239	0.0178	0	0.5238	7.7415	0	0	0	0	0	0.0854
CTNNA1	107.0817	45.9383	41.1181	32.8415	38.9689	65.4421	52.653	19.4332	39.256	48.3245	61.671	50.4868	42.6303	54.3459	38.3349	37.946	63.3659	45.4961	29.8181	33.873	55.3899	64.6976	67.791	65.8737	37.7483	64.3105	58.3219	56.6672	105.8346	68.2029	108.9836	19.5992	60.1888	34.3301	85.6756	29.6708	62.6241	35.1342	56.0864	61.4397	40.9871	54.6966	59.0502	66.4111	70.1298	44.6564	75.8631	44.6988	45.4458
EPHA2	118.7478	25.1082	34.9634	100.0115	30.5677	72.2036	20.986	5.9744	15.7293	21.2577	43.8779	45.1428	48.8043	66.6363	58.3177	45.3729	34.718	44.8975	55.6076	12.2113	46.2667	53.7705	10.4688	80.9141	122.3643	66.9533	122.1005	73.2668	103.9277	77.9403	188.4118	26.889	89.8249	31.0946	101.3958	46.7126	28.4584	43.7877	24.7778	60.4658	24.2239	11.6053	34.8367	27.0101	34.5174	16.017	75.0139	67.8137	36.5686
WASF2	67.2321	44.8356	77.3302	30.3217	40.4355	59.3391	27.8668	17.6119	44.0464	51.4465	62.1394	48.1389	51.4072	37.8895	28.2834	74.7412	49.8647	54.1443	31.5463	19.8817	42.1502	41.4637	21.0296	94.2926	28.7204	50.5088	68.939	46.5152	64.2465	45.627	95.1302	12.6446	57.4534	38.1885	72.7566	46.4766	79.4838	50.751	97.8233	50.8341	79.2163	30.95	53.2583	36.9061	30.2267	61.1306	44.9212	49.2347	33.5624
NUDC	20.7599	26.997	39.5087	49.6852	45.156	40.5999	61.9059	97.9115	30.2726	30.701	46.3429	28.4003	68.3346	14.3547	28.0051	36.9109	37.3842	26.8093	71.0548	133.6114	52.7102	52.215	32.1085	37.8672	13.571	48.4367	41.3628	39.8675	37.2325	43.9918	39.6007	173.4485	30.3581	29.0419	41.9049	48.8915	42.6962	31.0331	47.7877	29.5924	46.0204	45.572	81.252	33.772	77.0527	51.4512	62.8819	56.434	51.7193
ZMAT2	42.807	32.6951	48.8184	48.6552	49.5697	45.6628	56.2984	50.3579	32.717	45.3679	54.7572	28.4556	37.3537	43.0676	27.689	32.1981	42.8914	29.1128	21.6443	88.6765	62.0695	44.2917	58.8051	42.4667	27.421	61.3541	44.8395	50.5265	48.1052	55.0474	58.9159	86.0828	45.1534	34.2282	44.6114	31.8318	73.9152	30.8762	66.7022	51.4241	59.5574	54.0425	66.7086	63.0524	59.1942	39.6794	64.3397	30.0448	76.3182
ARHGDIB	56.666	25.0413	66.9748	17.4502	21.6538	38.1598	56.7319	48.6468	47.5661	34.6312	68.7934	20.6907	25.0314	36.4845	21.7931	39.9891	80.4151	61.5227	59.3353	172.3217	44.0561	47.7515	43.1929	68.367	16.2571	22.3993	35.719	43.1187	51.5452	48.4038	51.7387	10.811	52.4043	33.462	48.6741	50.1254	162.8922	29.6953	159.9574	104.6924	44.8879	41.8832	32.7428	33.3563	68.4054	19.8136	77.8335	59.2476	28.0363
PIM3	19.6233	25.5059	31.9619	60.1625	48.1534	42.7491	50.3848	102.9308	48.0712	38.1476	49.4412	28.116	32.0535	16.6638	33.3353	42.975	34.0012	51.7338	40.2458	46.2319	32.0163	57.5827	52.7107	61.3128	28.4768	47.2987	71.0613	41.9763	27.1317	46.8043	41.6556	50.918	27.1954	35.7622	60.6783	67.1811	62.5831	28.2637	50.6144	48.9029	39.1702	44.1663	46.0569	44.9699	57.7259	65.5091	26.5876	41.3211	43.3856
ACTN1	16.0608	50.416	62.4549	43.3519	74.2342	42.5028	43.1719	18.8619	31.7767	62.5222	7.7388	37.1518	60.5771	5.0364	27.13	75.6978	103.7211	39.4195	63.5681	15.0818	96.4723	48.8597	38.7613	13.02	18.8919	59.5608	35.4098	50.1908	15.459	24.2679	11.3116	4.5968	46.5202	17.6038	59.3297	107.0717	18.0425	81.0205	14.3444	38.121	28.4306	80.5173	8.3318	25.9959	25.621	28.9297	94.4884	76.6442	61.1641
RAB38	51.2359	64.7728	55.3758	56.2382	22.1921	22.3019	17.591	3.2657	24.5401	40.4888	17.5603	55.4082	5.414	55.228	70.2296	47.0951	27.3729	16.9911	47.1972	63.6543	41.1341	14.7475	23.0912	26.6606	65.0257	96.955	63.8541	69.811	49.7216	77.4765	30.0057	43.148	99.2813	31.9382	39.0017	36.8798	11.5566	40.7731	1.0665	45.0425	29.1413	52.7253	36.976	95.2008	46.8926	2.2455	77.5671	22.7728	47.8668
KLF4	68.2889	41.5859	20.2104	52.2773	34.371	152.6844	12.851	27.2911	34.1083	21.5987	89.0317	50.8045	56.9762	81.3676	81.8791	61.6307	35.7324	56.1759	22.2203	21.8531	19.5092	19.1838	34.9144	24.1635	85.8768	67.2771	44.6326	43.4028	59.4298	32.7528	88.5891	43.1877	102.6471	117.992	50.6555	16.2062	20.4714	45.1486	32.7546	34.427	18.5579	33.37	64.2021	19.6148	33.0378	64.4399	48.6801	66.053	14.8272
HIGD2A	32.4878	32.9808	24.4542	35.8329	32.9406	49.538	46.8314	254.7664	38.8535	32.2853	53.6472	27.1117	45.3425	36.2053	29.2844	23.8031	33.2314	33.1367	20.7319	108.3485	50.866	58.1364	63.1308	57.5187	11.5937	38.7339	27.3577	40.8	49.7727	44.6037	47.4446	54.6154	29.4577	41.8561	29.0668	23.9946	111.1459	19.2994	80.8981	43.4175	60.608	35.8464	72.0526	52.708	92.234	34.9155	90.9547	32.7364	38.2664
IL20RB	70.8078	38.5003	30.6013	61.4586	40.535	25.7554	93.0274	0.7719	13.9974	72.3889	25.1998	38.4532	5.7636	87.651	43.8981	72.6319	22.7092	9.9596	70.8106	119.0854	38.5849	130.7638	10.5721	4.7869	38.9072	105.5337	38.8081	45.4148	51.3437	66.7976	32.5625	373.9356	40.3575	11.3429	50.0167	59.3758	23.9293	87.0301	43.8856	39.1931	166	35.3638	42.3617	115.7586	36.7373	5.4233	69.9382	97.8678	1.239
NQO1	25.7024	267.7849	111.9215	70.2144	149.0792	35.7826	53.4314	138.6543	86.8927	23.4824	2.3839	37.3939	32.0562	88.7666	22.5621	21.4267	25.6686	25.3149	1.4495	50.8463	14.9127	30.6643	60.5838	28.3642	9.4845	30.2722	50.6953	59.0951	39.0145	15.7096	10.292	76.5508	36.1299	39.704	16.798	20.3537	2.9589	31.1941	42.3505	6.6117	78.5569	10.9086	73.8548	29.1204	3.8353	60.7129	34.1273	15.6396	38.1231
FURIN	19.1639	58.9161	102.8439	39.3069	31.3592	53.1019	44.7684	30.923	48.152	40.2157	28.0632	48.1825	29.8564	8.8139	44.3806	38.9352	73.3506	82.6553	73.5244	31.7949	35.7737	63.0512	76.3251	38.4747	85.8151	52.3299	73.0185	64.4784	24.1858	40.2034	18.4908	24.2226	78.3604	41.9402	36.7176	98.8076	27.7643	59.4057	26.0702	92.9875	32.5691	32.2625	17.773	88.1906	35.6415	31.3621	41.4225	27.1637	29.123
HSPD1	22.7123	52.1709	30.8247	48.5942	43.0676	115.5262	31.4076	29.349	82.1669	23.2043	48.8706	27.3965	53.9512	21.5842	38.4904	40.0505	26.3946	37.0627	38.0445	54.5279	49.728	62.7478	56.3835	30.252	10.4001	35.7125	48.6939	32.4641	30.7116	36.1114	22.8633	27.5649	35.243	68.8757	44.8893	54.6792	45.6478	42.2002	30.2746	30.7361	43.2213	35.146	51.9955	40.6526	26.2064	135.7987	56.7788	68.4382	120.2452
COX7A2	48.9755	32.4417	24.1082	37.2774	51.3062	36.7147	53.4767	117.6724	31.2111	33.4613	53.2575	31.8544	56.0306	111.7829	43.8918	29.2764	28.9136	38.1466	29.5778	132.5016	29.6957	56.1522	54.5567	20.8472	21.4206	48.7028	36.7805	43.2238	63.6914	55.0431	52.6485	128.6685	31.5016	48.227	29.1636	23.99	63.1462	22.4565	34.1262	42.0243	40.3349	27.2234	96.8385	51.2447	110.3852	38.9564	61.5004	38.0547	40.1862
DDIT4	24.1045	12.7191	21.0618	124.1947	63.6257	22.248	9.1014	18.9668	28.3463	6.891	19.9565	44.2097	93.3297	14.3049	32.6652	106.7823	54.695	23.1935	57.0019	6.6319	75.637	79.6124	13.5951	27.274	83.5185	81.3682	34.945	29.1392	11.434	35.1854	24.1636	11.4361	55.3865	8.6831	101.0832	34.8608	40.7879	53.3426	24.3468	29.0563	8.1885	82.6522	6.826	42.3777	47.9921	56.7948	144.5924	56.9687	52.8428
CCT5	23.3089	37.3118	55.9857	50.0852	28.7424	42.261	76.6464	19.1376	59.0969	30.2786	39.1967	32.5052	66.5552	29.4764	25.5286	91.3731	35.4503	43.3857	90.5211	47.4325	88.9412	57.0097	18.4095	29.2341	11.3793	39.2336	52.5274	46.7687	33.8351	30.4229	35.1879	13.9245	37.3866	45.8037	83.0892	76.9026	46.1006	41.0143	50.2442	45.888	31.0032	58.6625	39.8044	31.5678	67.5546	58.5935	91.7123	40.1293	60.3761
BTG2	44.6695	42.1638	23.3511	32.7906	35.1198	34.8139	49.1924	8.6725	74.109	27.2962	66.6744	33.5826	57.1822	17.3165	22.9	42.0502	26.3613	41.0774	17.6117	17.5471	16.3751	23.5809	34.3574	142.9671	27.3602	28.1087	48.4582	33.1629	38.7866	26.5574	57.5127	27.3506	22.35	62.5596	48.2899	37.154	48.6476	19.4916	67.3253	56.3976	31.4249	57.3253	55.36	25.2521	32.5463	21.7543	21.3863	37.5861	27.5131
PRPF6	35.3889	44.3245	36.5867	48.5339	49.9314	39.4348	41.2967	73.1615	26.5703	35.1839	83.2946	28.9924	44.1122	19.4847	40.5975	50.4983	35.3056	39.4454	101.2167	77.296	85.9684	45.42	73.4913	48.885	20.0003	58.4423	31.2152	41.7285	48.7991	59.0374	47.101	89.7016	35.6552	43.6755	43.3844	41.9301	53.4478	44.731	58.3011	53.8389	68.1522	49.9985	74.1839	33.5933	37.3837	32.8955	41.2675	39.2405	102.3706
RRAD	27.8513	16.8599	3.1604	3.3693	29.9974	19.245	223.6136	6.8548	8.7026	15.8104	10.0773	35.4029	32.6999	18.8565	18.3322	150.4588	47.7115	7.2953	11.1704	159.8951	121.1204	2.9398	2.2036	20.1488	0.8549	23.3542	11.116	5.652	36.8545	49.9846	4.8452	1.7662	4.332	6.4709	12.5993	93.4102	1.6591	54.5337	60.7576	1.3967	42.3801	229.8208	14.3813	1.38	37.0711	6.3433	56.8623	38.7516	56.4513
IFNGR1	31.5243	30.8013	36.3484	103.0452	31.1273	58.6147	134.0164	25.6142	22.9751	48.238	78.7328	26.411	31.1379	29.7622	84.0797	37.8439	33.2276	40.0399	39.2409	32.5422	61.6517	52.5892	31.1241	122.0675	43.5046	79.423	62.8713	70.3689	23.3376	48.0986	47.3365	11.9631	80.5179	35.7054	62.8585	25.2359	50.6191	37.9534	52.1714	95.267	27.8566	76.3784	25.5651	98.111	57.5095	23.663	31.8385	55.2254	21.9769
KARS1	28.7325	60.0379	40.0255	45.318	60.6647	43.7406	67.9855	55.2153	37.4199	33.6069	45.8627	34.0771	52.8032	29.9904	44.2943	45.5398	42.4888	48.6855	60.4222	63.6511	55.1161	63.4566	47.739	38.2204	19.5055	53.8882	54.5975	51.7911	39.7593	36.2865	43.4211	49.2906	53.3534	26.4055	48.1562	47.862	32.1246	43.2063	54.6629	40.2338	55.1262	36.9126	54.0406	46.0604	48.4936	48.3901	67.7448	47.5402	81.6415
ERP29	27.9289	44.0617	40.7194	36.6683	54.4855	38.2451	48.048	118.174	56.7925	28.0828	49.9465	23.2797	65.9942	38.7333	32.6375	39.8375	27.0814	31.8924	34.1691	81.095	43.1506	59.4778	45.3889	45.6578	21.4693	51.0927	26.7062	32.8889	41.9754	34.3308	39.5514	77.9605	32.2619	67.998	24.5247	22.7262	64.0331	30.1211	64.6808	34.3749	54.365	31.8206	70.6002	45.8156	111.1665	43.4136	48.584	30.831	38.7943
SERINC1	62.0614	48.9403	40.2862	68.6308	33.355	39.7337	45.7477	14.4216	46.762	46.4586	47.8734	30.7259	41.5455	38.3254	37.7535	66.453	55.5726	57.3993	34.313	19.7176	58.1085	42.8915	78.8301	61.6764	30.2771	47.0486	37.5867	45.8852	32.8817	44.8375	64.9618	9.39	38.677	59.761	46.4611	54.7621	53.2201	49.8095	36.0143	50.2189	49.4117	64.1168	36.1101	66.6022	34.1435	46.8124	59.7501	40.1277	35.081
PTBP1	30.1424	38.0078	36.7619	39.605	49.9529	45.7617	33.9635	44.237	49.5467	41.9849	73.0615	33.659	45.4869	15.7536	44.7645	65.039	45.9637	45.6838	56.9386	40.4523	58.71	46.6653	35.728	59.8648	21.9713	38.8282	49.2134	53.3344	41.1334	46	68.5549	16.8299	47.3574	56.9887	56.1971	42.3445	45.098	43.2071	68.443	51.7949	52.1874	41.9074	47.7321	46.4606	56.6584	70.5697	62.6849	68.2818	62.8521
RAB1B	48.2723	45.3256	43.7194	57.3916	26.6428	48.2895	47.9709	24.9294	31.705	51.8033	33.5898	44.1517	40.4191	39.626	36.6714	57.527	84.6245	47.0336	49.0867	50.6101	80.9299	24.2099	27.3347	47.4123	26.6949	47.1721	61.3869	50.2289	45.8766	60.8723	68.9706	19.7927	43.4396	39.8784	61.2199	53.8481	22.7682	47.7534	57.1046	35.1632	46.4651	42.3008	51.3639	40.2603	41.5281	32.2602	50.2545	38.8067	34.9905
NFE2L2	85.0741	43.2643	78.9067	28.2794	48.3459	61.2446	32.6804	3.1522	82.0932	38.3524	98.5972	38.4548	39.0863	70.6797	38.5452	31.6424	28.0134	42.5229	15.4097	10.8339	40.2111	25.4865	80.3376	50.1212	23.5647	29.832	51.0268	37.2086	72.845	43.4142	95.0562	8.2492	35.685	163.1563	34.0524	20.2969	40.8956	32.3087	86.2564	34.5293	118.2071	30.6384	72.1767	40.2118	24.4434	128.3372	21.4983	36.7277	35.2748
PSMC4	26.4795	32.1815	29.8659	62.0572	45.5671	53.9314	54.9877	84.108	108.9778	37.4545	66.842	34.134	114.9197	33.7978	43.5273	32.1537	36.6942	52.2619	76.0547	56.8545	51.1616	35.5182	81.6347	40.5574	25.4149	44.2823	41.2701	39.2824	40.7567	53.947	49.2238	26.283	28.8929	48.3977	43.6788	44.6474	56.383	32.4906	51.7177	43.241	43.824	49.6393	66.8384	41.9523	91.5552	58.2939	30.1542	54.2598	68.8586
TXN2	36.0261	33.6952	40.8812	44.7112	63.4068	34.6543	38.189	70.0552	45.0429	55.6446	40.7614	30.8557	113.323	54.5673	36.7564	31.1304	28.9778	35.1554	54.8546	114.84	43.9677	36.3382	34.6042	43.2677	22.9372	47.925	37.9179	34.7484	58.5338	46.5702	43.0481	136.6652	30.2476	43.9386	33.1344	61.0947	59.9613	36.8393	50.9998	41.4748	58.0418	28.5995	83.566	47.0478	62.7058	38.3724	53.7036	34.5932	47.5491
PDIA6	31.3535	34.7887	62.2385	46.3611	31.9714	32.4415	58.1046	12.8166	33.3808	41.3884	34.1404	29.1701	103.2741	32.4416	32.7305	61.1162	41.1738	63.4654	94.9081	52.7137	84.6762	46.5975	39.3042	35.128	16.4641	52.7766	47.7986	32.1462	27.9998	37.4665	56.6501	15.0244	36.6685	46.5451	45.1196	74.498	41.6743	40.2176	36.3807	34.1018	43.9957	51.7053	37.5353	41.8705	38.0965	44.763	33.2771	34.1458	56.0661
CDV3	26.7146	41.6345	44.6189	81.2649	55.1469	66.6787	63.8278	23.7343	37.5535	34.378	29.3573	29.6855	46.1169	13.9668	50.1384	57.7453	52.6332	67.6151	46.0733	51.593	58.7833	61.3117	87.7763	39.4805	35.8074	55.256	58.6467	55.6859	34.6938	35.8105	53.9186	24.0397	52.5787	82.3752	37.7444	42.8607	44.1132	44.0022	52.9831	51.8176	53.653	48.137	56.5981	40.5823	31.4127	50.7803	42.178	81.9479	64.6312
IGFBP5	15.9248	150.7542	17.1578	2.1358	43.0138	13.9562	41.4548	75.6832	99.6998	42.0434	6.8617	2.2775	92.1348	9.8938	8.9179	50.8272	87.4652	99.1264	8.8763	16.0543	57.6148	2.8673	73.9293	79.7419	1.4011	2.1657	36.705	15.1384	13.1245	11.4327	18.3899	1.0511	12.5209	29.1005	26.2043	196.4445	170.3093	32.7068	6.0767	45.0204	54.9965	37.1908	13.5963	25.3782	27.2779	335.9903	15.2797	3.5554	9.6532
FOSL2	53.9656	46.845	82.1592	38.6994	35.3105	52.281	31.3929	11.7584	46.9788	45.3593	50.7584	48.8642	69.3338	32.0213	32.7435	61.853	37.7523	49.9069	39.9423	15.9162	37.1173	37.9955	27.8807	43.8835	50.5014	36.4452	51.4757	38.0759	33.6927	39.2909	48.8656	36.2024	66.9321	64.2025	64.5317	41.8107	41.8395	48.3266	65.4334	56.2053	61.6948	48.8706	37.8467	55.2957	27.5327	36.7992	33.8475	33.8358	28.3178
ILRUN	23.2532	50.0166	60.5205	74.5796	33.8618	61.3502	82.2443	28.7304	33.3127	48.6503	45.9338	44.6337	39.0658	15.4313	40.316	52.5865	52.0171	46.4838	60.8952	60.6023	57.051	37.9099	88.5864	49.8589	43.38	58.9354	85.5378	42.9727	25.747	36.8294	66.8531	85.6521	54.4773	66.067	39.569	49.0827	36.0996	46.6924	43.5101	45.9751	48.5282	58.1367	51.035	53.5338	33.6189	44.2722	31.5532	46.6922	45.8376
RANGAP1	25.8477	30.6916	35.0425	88.1841	59.6185	59.1186	45.5502	52.0685	52.8335	58.8543	39.4906	26.3226	63.8555	12.8261	46.0637	38.6715	37.9909	37.2934	80.6514	114.9066	58.0508	38.4912	29.2287	63.8598	34.8018	59.0008	37.2307	35.7107	39.9608	35.7084	31.6887	108.254	43.1957	53.0691	45.2463	61.5075	47.7267	48.19	61.2232	37.4351	52.9225	50.4205	56.6843	48.0412	66.8408	36.1747	56.4982	54.8901	71.1892
HAS3	13.2334	117.4482	42.8423	59.1937	46.2645	75.4689	24.9802	0.5657	72.732	9.5768	21.611	13.6607	34.7218	2.2221	41.2234	61.9477	30.4668	125.3814	18.2737	5.1413	70.0923	7.5518	66.1147	19.1657	36.5662	41.7744	171.0677	100.6499	32.2318	33.4763	26.2244	3.3868	72.6156	69.4593	36.324	41.6379	11.2625	110.4269	21.0857	20.8414	42.9783	28.6365	7.4358	34.2461	8.0298	65.384	21.8488	71.9796	123.7433
CUTA	20.2875	31.3705	33.9876	34.1587	48.6624	39.5834	45.9901	138.1077	26.0135	37.686	27.1685	23.6782	52.3857	28.0199	22.1415	23.719	29.3485	23.84	56.2255	101.8469	36.1678	49.9807	82.4978	47.1013	7.9213	26.7471	45.0991	35.2376	36.3923	51.4947	45.5678	99.2047	14.0872	35.6036	24.6731	35.869	41.2193	23.7599	51.6995	29.5423	31.5238	33.7166	125.6511	31.209	65.5351	61.37	59.945	34.4423	40.0403
KHSRP	26.5037	48.2618	35.0031	34.4301	57.0335	39.0665	28.1775	35.4486	64.5648	30.2527	90.2134	32.8507	30.0922	12.8785	40.6506	58.513	37.9807	66.6482	38.167	26.0755	71.3194	44.9139	84.6043	62.2599	18.4691	36.4541	37.3588	48.2776	36.3717	36.0507	63.4331	5.6426	46.5389	91.0895	42.8524	45.5994	51.0893	47.9559	95.754	39.382	57.0261	29.4614	45.7156	38.8288	58.6565	64.1597	51.3517	50.9018	55.7398
SEMA4B	35.432	32.0079	149.6523	41.6697	37.7319	48.689	67.824	8.7635	12.9577	24.2716	58.8248	27.3892	38.5467	16.6603	33.0643	65.2444	51.5016	49.4411	59.9108	22.6415	47.9389	66.0844	25.9646	60.2985	33.7516	51.8904	78.9694	47.2419	36.0397	57.2889	58.2096	9.0742	74.7826	15.2682	67.7423	76.6585	51.6298	64.2772	76.6588	78.448	40.1812	36.1752	39.9714	112.1007	58.3307	8.6043	37.11	61.8205	23.4821
VAMP3	52.3804	47.2966	44.3441	54.7161	36.5387	46.4567	52.864	34.981	33.6362	48.3634	41.4646	50.1919	46.0209	47.99	36.1002	42.6591	55.1694	27.9873	31.2252	49.2185	55.314	51.2299	39.506	47.6156	48.2848	44.4983	52.6864	49.0483	49.416	44.4821	52.2394	44.8986	68.2525	32.9375	39.7437	41.1664	46.8686	44.1915	51.096	35.9442	47.4294	51.4401	49.6419	55.3296	46.1543	35.7143	56.4613	55.1178	41.2607
BLVRB	42.2853	44.2283	45.9141	34.4691	39.0533	25.7552	62.4085	201.7531	184.3495	45.0875	63.0292	38.3131	110.1906	152.2771	20.8429	13.9423	35.7082	28.2768	84.1984	55.3433	29.2351	23.7494	61.1598	33.3658	21.7797	24.575	40.8528	38.6855	60.675	65.5726	64.2513	53.2843	25.4895	28.6546	20.6582	22.8525	50.345	17.994	64.4618	24.0813	21.931	33.8311	127.3144	47.0375	72.8005	72.8652	16.3453	40.3971	14.291
NAXE	21.5592	76.2659	85.666	41.3264	69.7174	33.9238	22.7277	168.6659	67.694	24.3058	33.6956	34.9066	47.9974	49.9468	25.7992	20.8213	29.7565	56.5856	47.8354	82.7736	38.1017	45.0981	69.9666	32.205	26.4126	25.4866	37.1128	32.4011	33.3661	40.4941	26.4842	129.4248	25.3659	64.8917	26.5935	38.3192	32.075	23.7975	60.218	49.3244	44.2273	30.662	58.797	42.6925	58.3475	62.1188	34.0068	35.2709	44.0917
CKB	18.3866	46.5963	2.4442	10.022	67.0784	127.855	15.6594	108.3287	43.6524	71.938	59.5081	8.001	103.1825	6.85	65.6176	53.5282	12.9971	61.069	34.0832	13.4628	21.5517	32.2367	91.4409	35.1974	22.4552	76.4871	19.7528	59.9328	30.3399	46.3534	23.9444	38.8149	6.3788	56.3843	24.1365	30.7091	15.8444	34.4589	27.3615	7.4503	69.3442	89.5386	229.8463	6.9535	35.6426	18.1484	1.9262	64.9132	218.156
TRAM1	40.334	44.7041	36.6392	21.5158	29.9574	27.4247	24.6594	27.6984	36.7525	50.3396	29.1374	34.6114	145.1327	51.7687	39.5881	39.8285	62.6007	65.6023	38.7077	26.1274	50.9257	37.1424	48.8932	37.802	27.0323	28.5808	35.1052	48.5379	26.2557	40.8387	44.0926	13.7322	65.4917	36.415	41.2769	40.2725	41.1885	50.503	50.3774	57.7003	51.901	89.4435	27.3853	38.1002	32.69	31.1164	27.6427	43.0892	52.2314
DAZAP2	33.1719	42.7282	36.3035	43.1857	47.0229	49.5541	44.6955	28.6817	58.3706	40.3779	42.673	24.7843	42.9956	39.7279	38.0163	51.2306	49.4403	56.5127	31.7196	50.0297	52.7974	43.7616	74.1157	49.8258	22.2588	48.1265	46.9006	46.5931	38.5327	43.0902	75.5986	26.5599	42.7582	71.7578	40.5387	36.3119	60.4083	41.7587	68.2886	57.7	45.7882	45.7091	50.7681	55.0644	66.3192	46.7104	37.043	46.3852	50.0075
LYPLA2	39.9634	31.8646	40.3964	44.5661	38.678	36.2866	46.9523	111.7962	21.8341	34.8579	30.3376	36.9015	51.0363	31.1643	29.5372	35.0689	45.8981	21.8343	42.0026	80.9962	40.8044	50.4247	22.2079	46.6819	33.0778	53.7976	66.567	64.1123	59.0157	53.4775	52.9289	61.4282	38.3098	29.8505	44.9892	38.913	37.2084	34.1019	46.6198	29.1587	43.4598	39.4978	84.0083	52.7221	59.3083	36.454	40.0597	44.0781	63.3491
CBR1	26.5685	106.1015	22.6048	35.6845	1.8825	36.6446	70.951	3.7559	81.4353	39.3274	14.8798	25.3982	105.1593	80.5433	42.952	15.3313	27.4135	36.224	46.0001	11.702	31.7831	22.6101	75.695	39.7541	15.483	27.6191	19.1893	44.7997	48.0893	35.0844	20.9097	35.1009	27.71	99.0961	17.2225	17.6917	36.2776	16.4881	56.5861	37.7829	93.8449	24.5538	178.8879	42.5271	50.0414	87.3216	14.5387	22.3219	24.3769
DNAJB1	61.3112	38.4165	25.8748	48.7401	27.8842	54.8237	30.2683	17.6545	31.3667	31.602	57.7244	39.3571	27.3405	80.653	50.5778	28.8333	19.1623	45.5545	42.4819	26.4599	62.8177	40.2572	52.0443	35.6271	46.3703	22.206	40.9807	51.1566	62.4791	57.679	56.1458	83.5834	48.3825	74.0205	32.3098	98.8529	33.9088	26.2882	37.5018	37.5158	40.5507	44.2822	48.3173	59.7825	57.3655	158.8523	39.5099	34.1625	34.2205
RRBP1	44.4979	70.3858	37.8397	69.1972	36.551	41.9515	44.2653	92.1922	61.5459	50.5437	56.514	39.2227	40.0319	10.9048	50.3275	65.1773	51.6779	52.3367	103.1518	43.8211	45.7782	44.5712	65.1832	38.0434	28.8256	62.6869	52.9051	55.382	42.319	53.9848	70.9595	15.3518	41.2302	59.8582	46.1781	39.0336	24.0808	65.5177	40.1428	66.3482	52.2103	37.078	48.9867	41.8751	35.8461	32.5162	50.6917	51.3661	29.1646
SMS	20.8244	26.8146	56.1728	33.6735	43.6349	31.8824	32.2891	39.7236	26.8258	27.2366	80.7769	26.2827	64.3999	19.029	22.6404	36.9808	28.5213	58.3644	41.2863	51.1245	58.937	56.7443	67.8556	16.527	11.1417	19.4053	32.2149	42.6742	15.0759	46.7823	38.8878	22.0743	29.6534	30.7122	32.6946	76.9645	25.2647	50.689	28.8866	21.6272	25.3106	31.8259	38.4187	43.2112	40.1111	40.5931	83.2925	82.1401	64.2586
DSG1	6.0191	39.1424	49.3433	79.4227	47.0469	73.9719	32.9346	0.2294	4.878	104.6025	1.3878	399.7209	0.3165	11.3919	236.1449	40.9145	38.7718	3.8444	69.5324	1.4008	17.9978	0.1106	0.875	0.0533	398.6205	163.7354	9.6405	22.7242	2.6762	17.5631	0.0235	11.1483	59.5846	14.9829	28.8115	5.3352	0.2365	129.7741	0.8012	17.3592	21.6893	45.0153	1.5369	2.9864	0.162	1.4855	10.7696	3.8276	0.2694
SUMO3	20.5851	43.9562	41.1684	51.2459	79.9005	41.669	77.0661	47.183	60.8324	40.6459	60.8492	25.5532	59.7236	31.5597	24.2628	52.7356	58.7766	42.5518	21.4417	31.7339	66.0875	67.615	34.751	48.6899	14.3063	29.9162	64.0898	46.2571	23.6032	43.8755	68.1642	42.5635	39.722	59.2012	23.0501	54.3429	65.0891	30.5146	74.3271	32.761	66.8919	42.8502	68.1032	45.1951	66.872	65.7411	28.6439	52.81	52.3007
VAT1	129.2849	53.925	43.176	33.7678	31.5844	24.8375	22.2686	18.0188	57.0601	44.2738	11.498	69.6561	58.1326	93.8959	44.3191	37.5158	60.1019	37.5695	26.9167	23.0154	21.568	40.9861	80.4899	31.9304	92.4193	34.8479	35.3331	48.4412	85.4936	25.831	39.7096	45.2793	49.5328	39.7808	31.12	42.6222	32.3645	24.235	31.4554	30.584	72.0383	46.9005	73.3822	34.5303	25.049	67.2502	26.6478	24.5212	14.9362
ATP1A1	47.9724	54.0982	38.7368	45.1099	35.7666	81.7948	17.037	3.493	31.3617	43.0081	49.6089	43.5757	21.9021	12.7911	35.6554	57.6584	42.7905	46.6743	41.8281	4.7445	70.3173	41.6947	21.9882	62.5229	8.1535	27.6427	79.51	48.3981	33.0179	54.8949	50.4806	3.3779	70.9096	37.6228	98.601	45.1806	49.6723	53.5224	96.1953	56.5859	76.8435	73.5676	18.0839	52.2414	31.7664	47.9191	62.3714	50.987	81.384
CD14	9.2893	21.8513	90.7368	7.5107	32.1933	27.5015	92.3838	80.1407	70.9243	20.3233	19.3691	8.5195	30.7585	5.9764	18.6017	47.7172	48.2888	51.7624	15.4391	165.3466	112.2572	24.2135	35.242	14.898	23.1232	19.5647	46.222	92.1627	13.6303	48.1018	14.1948	120.9068	99.6092	18.5525	37.8847	57.6265	174.0386	19.7988	75.1082	172.9666	53.8512	74.907	23.6752	45.6424	57.7954	21.3768	31.1132	39.6252	51.728
HRAS	28.8559	31.6664	25.1141	21.2755	53.5603	45.714	58.869	23.4705	34.3271	41.3464	51.0187	39.2055	31.9799	25.7945	53.5823	50.7843	35.6422	41.3932	93.1464	240.9518	29.3512	61.3579	38.6472	33.5548	31.2713	48.0122	27.8827	47.6227	41.164	67.7291	30.1939	235.6295	34.1504	35.539	43.742	22.3206	37.4984	38.7722	26.1596	22.7428	34.3839	32.2292	42.6957	47.4751	95.7106	25.2557	122.7812	57.7054	40.0925
UBE2C	14.7149	26.3636	36.2082	14.4461	80.5441	44.149	44.4147	110.6471	26.4209	16.7257	146.8271	8.6967	68.4517	12.6505	23.8541	49.1168	32.4431	35.8382	73.3642	109.9645	74.4524	56.4895	36.8934	36.3905	3.4126	23.827	33.524	34.7137	24.6837	62.4549	51.4949	13.0388	30.3494	27.2134	15.908	34.609	64.8514	46.2829	92.9095	38.4041	34.5592	25.5981	86.9303	47.87	55.16	68.3193	50.1148	62.7026	148.6375
GTF3C6	43.781	25.674	33.6522	47.0985	57.1207	29.8204	74.5035	72.2326	26.5826	33.2881	47.2517	37.4567	51.262	33.8941	49.5115	44.4834	37.9083	48.7638	39.6321	100.4093	41.8983	64.6123	57.387	36.9873	34.2046	42.6876	26.5979	51.5225	49.1491	58.3839	45.3349	55.8303	49.3334	39.7817	28.4101	33.2356	36.1203	19.0393	34.0626	41.7145	33.7299	34.4926	67.2201	43.8067	93.1308	24.4177	55.4093	63.4923	50.2978
NDUFA6	31.7871	34.1726	33.6651	41.2348	59.4893	44.0039	35.8923	139.7411	47.6788	44.5947	61.7735	25.1435	29.3345	69.1473	29.8109	20.4712	32.434	39.8356	40.7309	60.339	32.8797	42.7541	61.9227	38.9157	17.1834	40.2899	28.466	26.4025	62.6632	69.3278	45.1795	60.5348	24.8012	47.9733	21.7486	37.1516	59.9038	25.7986	57.2188	44.7502	72.3524	27.0776	83.3256	27.3854	93.868	43.4747	56.1154	40.7212	35.3875
SBDS	54.7097	42.2845	39.825	74.4177	43.636	38.5556	43.237	18.8236	55.7552	40.2301	28.9876	45.3242	50.7155	48.9914	59.0396	41.3963	36.7548	42.9398	54.3436	30.2126	53.9358	44.1726	76.2695	29.5282	44.1357	34.8474	70.2314	45.3976	48.8866	41.9703	33.8477	11.4694	55.9293	52.4518	43.3753	26.8855	31.5425	33.393	24.873	50.9969	38.5688	43.4855	37.0826	54.4435	31.3681	43.0651	41.8872	37.6993	40.5922
RNF181	28.3535	27.9975	39.3441	40.7825	70.8028	39.9065	44.0389	145.49	31.3295	29.9989	35.4276	25.4441	33.155	53.196	24.3053	26.1253	32.4859	33.8939	51.5538	106.61	35.2588	36.9588	97.318	32.0813	23.8736	42.6579	29.8609	31.5057	35.1816	48.5811	32.1212	160.8236	23.6591	45.8927	31.1016	30.6537	58.74	25.7858	47.1034	39.1404	26.5001	42.1293	63.9723	38.7383	93.5802	33.1819	35.2035	24.3523	45.7257
SOX15	26.3212	45.4387	65.8226	48.585	132.8142	72.35	46.2304	0.4119	35.6581	40.7156	35.6468	38.8287	1.8759	29.2079	50.6086	45.7241	32.4776	25.5934	48.4061	29.4417	45.9547	69.3944	26.6605	22.0334	22.319	48.8864	65.8718	63.2001	56.9964	63.5353	44.6226	4.5376	46.6711	29.0053	52.1565	54.9508	1.77	77.4198	52.0688	24.1587	39.1191	60.2088	39.9115	25.5691	9.8165	17.365	50.831	65.1204	57.4841
TRIP6	44.1342	31.4275	24.6817	47.5534	56.248	35.6747	32.4751	115.5181	72.8277	37.0662	41.6743	32.0161	62.4824	29.0238	29.6011	37.6273	36.3704	43.4314	84.7455	74.8592	36.5287	67.0655	38.3739	23.1879	17.0964	21.5912	45.6278	42.8108	40.6296	49.4274	41.111	34.394	27.9534	45.4129	46.5558	23.671	46.6802	21.4928	26.675	56.3057	28.7141	26.4762	58.5307	56.1034	52.3069	69.8721	39.1156	47.3809	69.3488
NAA20	53.1068	76.9792	66.4654	81.1194	68.6482	34.2835	30.6422	46.9082	100.9988	58.8331	55.3669	41.3868	29.5285	111.08	64.1672	35.0902	45.339	31.0694	53.6236	45.3223	27.6826	50.4085	78.9975	20.8572	34.819	76.9851	72.5942	46.7354	58.5962	52.9072	25.824	10.3219	39.5134	52.0052	30.8278	12.7617	16.4924	50.5371	25.9554	51.3994	49.5029	16.194	49.6175	45.081	42.6485	36.4597	36.9671	47.3237	29.883
PUF60	21.7663	25.3622	29.687	52.4221	55.2814	35.9371	40.3683	79.2155	64.9622	39.7022	24.0166	22.9453	128.2811	23.1529	33.2303	29.7985	42.1124	34.9058	64.8644	96.5339	52.1978	54.586	27.8712	28.7346	13.9625	26.2995	42.299	34.476	30.6459	37.9047	32.4666	120.2591	39.3317	41.0945	40.3254	53.614	31.2601	38.1726	37.5024	43.7369	44.7016	59.3218	54.8237	28.8695	67.4945	53.5802	35.6556	37.8037	63.4189
EIF3A	39.5563	64.7087	27.0244	61.2412	42.4358	60.1324	24.5372	5.8049	45.3716	43.786	21.3779	42.5531	28.4892	19.2218	44.5866	62.2112	52.6161	62.7016	55.3117	17.1358	56.8156	50.0882	44.4008	56.0576	24.2193	43.8645	67.2126	52.8487	41.3489	35.2671	54.8696	6.0815	62.864	38.2113	55.4189	40.4365	31.71	56.9371	56.4452	40.742	53.3072	58.1687	29.2158	46.3448	15.8295	38.2588	71.6846	57.8957	46.5127
TRAPPC1	27.4824	45.6786	44.7102	46.868	84.5663	29.0465	38.3596	63.5747	36.3161	40.8729	41.3664	34.2433	34.8852	41.6001	36.2152	44.0013	28.8174	26.7045	43.8577	69.2315	48.4169	48.5987	33.6241	35.3878	20.6868	30.8224	33.029	43.2788	39.605	59.4336	39.4056	61.0898	30.8008	51.2306	30.8139	44.8792	45.6919	43.6549	56.7861	27.4092	29.7456	48.7446	50.6429	44.8527	48.767	26.7476	73.6315	36.9642	53.3976
ANXA7	32.9324	55.2242	37.4622	60.0157	44.6232	64.4122	46.9841	73.9902	35.1389	51.48	26.9388	38.2737	45.4225	52.5622	36.7254	45.3492	57.3751	62.3046	26.4733	43.7796	41.7558	32.969	91.8539	51.4135	22.1661	56.6261	29.4288	40.5033	41.1666	31.5881	58.2343	8.5715	31.2391	71.0871	44.5356	33.2412	33.3019	44.2762	65.0542	27.7637	48.2002	54.9847	37.331	29.9575	56.4899	37.0912	66.4795	61.0554	44.0826
PPT1	15.0297	56.7057	109.738	30.9123	46.2396	54.9354	57.0164	38.6192	46.2927	27.1005	36.9036	12.5903	54.0329	21.9635	15.3979	34.9357	52.1857	67.4947	32.268	33.2618	43.8987	44.2102	72.9916	42.5471	8.1053	30.3022	50.204	24.6462	18.3258	23.7828	27.724	41.3261	28.0155	42.4759	36.4666	49.6592	82.8385	32.5408	70.1607	46.3288	63.85	38.7589	40.6505	30.2438	51.5452	58.6593	36.5762	50.0791	41.6024
IFIT3	27.1779	3.6891	30.0767	23.9443	8.0811	62.7705	174.6376	5.2029	36.7009	28.6308	2.2517	4.1086	32.1972	4.6413	30.9725	37.0482	62.6986	18.8384	35.3425	152.9108	76.4278	87.3067	75.4213	7.426	22.959	42.9515	46.0806	90.2884	5.9027	12.5809	15.1718	1.6328	121.0891	2.4153	28.3725	13.5112	20.824	20.0396	9.8252	73.8787	23.3716	207.5504	5.8287	33.7457	59.775	13.5812	77.7832	134.5282	32.6561
ARL6IP1	28.5135	37.1747	37.9396	34.9266	44.7172	46.485	55.5167	51.1323	45.1763	28.5426	105.4058	22.2117	51.0891	34.0788	31.2424	27.9905	45.6963	54.3723	32.7006	30.9076	53.9404	66.2735	54.5549	40.3637	22.141	33.3716	59.7178	30.675	30.0795	32.0089	70.7715	11.2868	51.1823	49.612	29.189	23.7476	63.156	38.7574	92.4863	32.1446	48.3827	36.3401	73.6951	58.9344	48.4176	51.0968	42.3364	41.8594	61.058
KLHDC3	22.5214	28.1969	33.4579	49.0557	48.4581	45.0531	68.5678	197.0467	28.135	32.4845	40.4616	27.1639	44.7514	34.411	25.1417	48.1021	35.048	26.543	37.5082	89.9546	36.6012	53.272	46.4627	39.9792	18.3039	37.2489	39.2746	33.1854	29.1931	29.4381	51.1763	72.5092	26.9946	40.6953	26.4198	36.8149	46.413	32.6347	71.7297	28.1374	44.3627	30.5058	115.7208	32.4431	59.2823	46.5097	34.8409	40.8212	35.1476
KIAA1522	38.4173	47.2528	47.7765	37.4743	50.5798	59.2084	43.7707	53.9074	29.6193	32.1299	57.8355	25.7842	47.1879	18.2831	32.3373	46.5354	31.485	57.4568	45.2046	19.7942	30.5365	43.2351	146.705	110.4582	22.3718	50.2364	50.8099	51.3858	46.7394	37.8405	83.6849	42.6992	42.8906	33.4076	67.1268	35.5372	52.9947	45.3517	59.2499	40.629	94.2046	42.7932	77.2684	46.7637	46.7321	43.8071	27.0553	35.5372	62.1032
GLUD1	54.5136	62.9403	24.3872	25.6691	34.9827	44.3121	23.6521	20.1536	37.0952	38.8543	5.1004	30.3623	49.4036	61.9956	28.6782	66.7167	51.0908	70.4355	33.974	43.2782	35.8563	35.5459	57.9943	45.5599	12.3918	27.2728	64.4586	39.0862	71.8947	46.6566	36.8426	7.5004	28.2375	21.4579	55.1232	41.2923	25.0804	50.5381	39.963	31.1237	40.1935	42.7748	46.5789	33.5283	26.0078	44.3648	105.847	37.2468	78.6426
PRH2	70.1988	0.019	0.01	0.0275	5.557	0.0177	0.0295	0.0463	0.0837	0.0715	0.0888	0	0.4058	0.0225	0.0318	0.0246	0.0143	5.2234	0.0288	0.0156	0.0101	0.0126	0.0153	0.2293	0	0.0249	0	0.0237	0.1936	5.2479	0.0479	0	0.0046	0.1421	133.9163	0.0079	0.0646	0.0045	0.0238	0.0236	0.0285	0.0174	0.0605	0	0.0467	0.0749	0.0343	0.0311	0.1698
EIF4A2	24.7035	28.5639	20.6224	96.3114	27.353	40.8598	22.4581	10.0712	47.1018	14.846	100.42	6.3266	33.3977	36.688	33.4342	39.0824	13.9224	56.4897	72.8745	16.4234	53.7467	52.1736	123.7335	40.6891	13.3084	26.6362	32.8607	31.3191	21.6835	38.4939	69.9166	18.1846	13.8332	51.9586	33.0215	43.1861	37.0975	20.5975	45.5655	20.1261	36.0002	17.4161	77.8295	66.4889	56.2861	104.2822	26.1985	44.5843	49.3522
C1QBP	28.2217	36.2596	29.3272	37.6912	106.063	41.8594	21.2981	34.1277	62.731	32.5904	34.6387	37.6741	36.0651	58.0001	56.9446	34.2444	24.3133	32.4875	75.8656	67.1055	59.1466	47.2457	24.9587	23.1556	13.7519	20.2656	41.5975	39.7251	50.063	74.8427	26.5251	45.6679	32.0839	42.3662	31.1947	40.4338	43.6078	34.4931	45.084	42.3351	32.8887	29.5705	65.5715	19.2034	59.6996	74.5913	59.9241	44.3703	56.3399
AGRN	23.8514	36.4739	59.3031	24.9307	19.6574	46.1521	85.1171	32.4248	11.3232	76.8853	26.9531	27.7233	64.8139	1.9447	12.1386	82.036	42.1721	22.3967	36.8173	38.383	46.6525	74.8066	15.1229	87.8885	13.1978	38.7647	75.867	58.3371	10.9651	36.9165	89.6271	13.8878	24.7019	20.3485	39.2503	64.3295	36.4427	33.4065	23.9551	24.7389	48.8674	87.5514	25.0586	49.2329	47.517	38.4057	38.3858	72.7459	46.9381
CLIC3	169.8658	47.6531	23.6237	22.8447	21.1576	42.7233	5.6114	102.2033	8.1466	40.0812	20.434	156.9137	20.1684	282.554	105.0696	9.4047	36.0145	22.9806	42.016	23.2808	1.8704	2.6398	1.082	36.3555	191.7431	79.933	26.6947	91.5823	208.3583	81.7325	53.6735	71.6489	116.5925	16.4935	10.9644	5.0383	42.0327	39.3805	9.8301	16.6311	38.922	11.8435	113.6506	35.0297	6.1642	0.9871	3.0232	25.439	24.7412
CLIC4	12.7734	80.6919	43.9138	35.165	20.6165	77.0609	37.9878	16.7502	58.68	48.0712	29.3997	34.275	54.7559	7.3249	31.6686	64.2994	52.1652	46.8884	22.6742	13.0757	66.2386	57.6753	45.0479	30.9131	24.1187	23.1373	39.5039	37.593	5.8455	25.2287	28.7833	5.2363	68.9916	32.4079	36.0424	59.6425	31.5163	60.9606	13.8374	46.0283	66.0945	48.6618	19.7788	38.5504	28.7406	66.3085	65.6923	54.1677	28.3263
AREG	55.5974	9.0594	12.7422	80.0843	9.6045	6.9225	14.2716	7.4416	2.293	17.3603	8.0157	16.288	6.2506	19.5921	15.5518	64.1266	50.249	16.2719	24.9554	34.6106	41.874	15.0049	5.7566	2.7324	27.9445	29.4604	41.047	47.0209	16.4253	47.863	3.1072	39.6691	47.1523	4.1421	18.4783	38.8176	1.8231	45.6284	0.1261	3.0172	1.8787	15.7834	5.1766	60.136	10.0327	15.0345	88.8852	18.7378	27.7401
PTHLH	7.3283	265.3263	20.9618	53.8237	163.7746	25.3587	7.5817	3.3781	110.2245	31.3688	28.1066	34.1202	144.1811	0.8995	19.6864	152.1787	13.9735	14.0812	7.2129	9.7884	6.4116	46.3599	15.6689	0.7381	19.6394	53.619	67.7508	21.183	0.7417	25.5727	0.6829	2.3748	22.7295	2.5169	45.657	39.2323	9.5409	51.8916	0.1672	2.2702	27.8574	17.9333	0.8235	31.1083	2.9665	40.5183	229.7641	121.0368	106.2366
RRAS	15.2149	34.8995	34.8867	21.2047	39.4763	13.7179	64.0349	97.637	32.4664	41.1205	28.1076	15.8206	72.5226	11.2842	17.3229	56.0204	30.4803	25.3594	62.3716	68.6219	31.9665	38.383	60.5557	63.0308	17.0337	19.9162	29.0518	31.5979	13.887	45.6842	21.275	19.3574	15.8231	20.732	45.3333	49.8106	72.0257	44.8665	42.6549	47.8251	27.2052	57.5862	23.3186	108.0804	56.533	27.6467	60.2434	24.1333	39.2062
RAD23A	18.4311	56.5787	27.2694	50.917	73.9396	83.4447	36.5946	23.3802	57.124	35.1532	63.9581	24.5693	33.3163	16.6056	27.0098	39.5469	62.012	48.7085	54.356	36.2882	42.728	109.3637	78.0197	49.3476	13.8185	23.4482	41.087	38.4799	25.8679	28.1458	43.6538	30.9886	25.6462	80.2343	31.1367	46.4901	49.1408	39.3211	51.7481	54.5992	51.6964	47.9636	58.1526	30.104	65.8588	54.9187	51.2807	54.1408	37.0495
RHOG	31.7136	28.8928	44.6258	31.5624	28.9264	52.8413	59.0402	47.6886	41.7584	41.8278	43.2741	41.1877	25.717	31.476	47.2908	50.3333	52.0822	49.3286	23.3088	102.3103	46.1215	55.5704	50.5114	44.2724	47.1344	47.321	43.6871	55.741	48.3301	42.9211	42.6838	22.5752	56.9593	46.9168	42.5634	35.3893	59.3475	47.1531	58.1585	46.9644	44.2123	46.5449	33.0851	51.7123	67.6616	24.2068	87.8176	49.8427	47.494
RPL14	41.2976	23.313	29.6139	29.2434	37.6724	45.642	32.7143	112.8993	37.4115	27.6411	28.6395	45.1444	29.2346	75.8306	31.9752	26.5049	32.3546	28.6754	33.8784	73.2002	47.8427	55.2012	44.0404	24.4245	20.6705	21.1161	32.5338	41.0065	67.1876	54.8686	12.5195	56.7835	39.893	21.7111	33.5718	26.472	50.6829	22.8114	37.5	33.566	37.0163	19.2236	64.3476	59.413	43.4572	50.2047	79.9047	40.0499	34.524
TGFB1	13.2842	42.3746	52.9062	52.6858	58.062	23.7141	57.0307	24.6569	52.0318	43.7821	21.652	25.508	51.4133	4.4448	31.6307	49.2412	63.8644	44.5908	61.0885	16.1086	38.1628	20.5638	34.0172	33.5119	29.5734	29.4236	45.3748	62.9635	11.8142	48.3425	20.0973	18.3754	50.1679	15.6185	57.7968	68.3253	40.7488	82.072	33.0928	34.91	34.8549	114.9368	41.0424	71.8578	47.108	47.2942	32.9617	22.9607	21.0513
FLOT1	19.4359	34.5615	48.5382	36.1637	46.5441	36.0051	72.8432	54.2905	47.583	33.5581	48.4924	12.5259	61.0989	24.2608	22.4909	64.1648	34.8863	25.9962	54.7805	84.2595	53.0667	49.2345	60.7558	48.9125	19.3929	37.4516	56.6537	36.8321	24.5832	44.1073	57.0144	56.5792	27.7817	38.2329	32.6127	48.6697	52.8993	29.2275	49.4929	32.5863	29.8644	46.552	54.7783	43.9224	55.3719	41.4256	30.0358	40.5992	41.9126
CDA	29.1707	21.4288	206.5847	93.5161	111.4752	20.2298	48.2364	13.7056	43.6095	55.8745	7.1782	189.7914	4.4687	47.1946	75.1238	8.8485	43.5655	13.1415	5.5957	3.5398	9.1023	7.9858	6.2304	1.3679	265.7436	94.2844	27.3207	60.6744	51.1993	40.4656	1.037	49.4275	39.9312	7.1901	4.1683	32.289	15.4513	22.2276	3.9458	50.4728	2.8168	80.82	6.118	126.2055	2.575	1.9607	29.126	24.9236	37.8346
ENSA	56.4222	29.4675	83.2362	73.7627	33.4728	49.1171	52.3954	85.5917	36.2128	34.6009	54.3158	33.0869	24.255	79.9238	35.5941	28.9437	25.8736	38.3428	29.3459	67.2236	28.3838	39.8372	72.4818	41.8398	33.3295	38.5656	40.6187	38.6192	67.9031	63.1751	64.5088	51.5315	28.5813	43.2397	32.2645	31.5662	45.8556	26.4373	57.9943	43.3367	51.0557	23.7958	82.8622	38.1678	56.2239	53.8426	55.0838	37.9098	57.7451
TPRG1L	51.1536	53.2815	57.618	48.8299	25.0959	39.9278	48.9707	50.0592	20.1891	55.9549	29.7641	56.3675	47.5092	43.3432	50.683	44.2335	35.1625	24.0456	37.219	58.3467	19.9422	27.6313	28.1193	62.6952	46.0757	39.5858	56.2061	43.0257	52.4522	46.7551	79.7657	109.146	33.285	30.2215	37.4832	33.4482	36.3068	49.0645	63.6702	27.8517	76.6236	58.2307	74.4808	30.3974	51.1339	35.872	38.53	21.2759	28.0567
CD99	40.241	46.1158	42.8945	16.5958	13.7325	36.3082	35.4008	77.1965	39.8528	40.6608	54.7819	24.9611	53.4393	37.422	9.1135	25.4953	51.4527	43.8059	41.7333	76.6262	26.0174	33.2395	43.7516	34.9926	7.4998	24.4413	29.9262	32.9017	37.2118	45.3205	27.4633	20.5206	21.1379	25.478	25.1109	62.039	68.1746	32.6889	50.3618	22.5031	35.9014	26.3707	44.2879	36.7345	62.3466	48.2193	78.5531	33.4013	10.0523
ATP5PB	49.0756	36.7482	31.0564	45.4787	44.1026	40.847	32.731	43.2296	27.5155	40.8066	45.6825	37.2006	25.5765	104.8034	43.9514	34.6367	37.777	31.5041	38.3717	56.514	45.6232	54.1651	56.055	47.613	24.3706	52.8339	51.5457	45.1735	63.8331	53.6147	60.6169	42.8743	35.6806	31.8403	39.2932	39.8046	58.4548	18.794	62.6154	41.9081	76.6436	32.3557	71.9209	48.3406	64.7124	41.7737	57.0587	50.3214	51.8683
SLC25A3	38.7724	37.3726	29.4101	43.0042	56.6985	41.3186	40.5869	43.5339	49.2472	39.3451	35.003	33.0996	35.2315	48.5081	46.8834	47.3303	37.1851	47.2784	36.6552	81.3624	45.2497	42.8984	60.086	44.0391	19.8331	38.1164	43.6373	43.9886	56.4961	53.7908	42.8775	82.4967	38.3459	42.9635	38.7402	31.0724	43.2391	34.8802	52.362	55.0183	45.5918	37.7471	66.9603	42.8919	54.8999	46.4504	47.8951	37.507	49.8969
HNRNPA3	30.5089	26.6609	74.8486	35.0621	56.0189	46.2948	31.6117	29.7817	51.6935	26.0821	74.8809	32.5513	29.8907	17.42	28.4515	35.4362	35.0964	32.785	29.8219	32.3357	67.4058	42.651	57.528	52.578	18.7556	36.7217	28.5752	32.8416	38.7675	39.7049	56.9731	23.9753	39.2305	53.3381	34.8994	26.3927	62.6666	35.9753	66.2141	31.5783	53.3366	26.1758	55.7581	36.5738	32.7444	83.8966	51.6859	56.7118	45.5104
SNU13	22.3736	36.3162	35.2018	55.2724	59.298	38.5283	30.956	88.2081	46.0538	43.405	36.3031	28.4005	46.0772	29.7454	30.6484	29.2586	32.8888	38.5635	42.9304	54.6553	47.8988	48.5825	54.5298	43.2817	18.1852	37.8379	32.5144	31.3476	39.0747	42.1401	35.8817	70.7186	26.0697	37.9484	34.3368	46.0275	45.0154	31.8038	55.235	31.9351	54.1948	34.772	48.9488	34.2757	59.5313	34.8838	45.0247	39.7144	47.2905
PLD3	22.7634	67.6103	32.1942	56.5136	34.3057	23.3755	48.9262	88.5527	79.2626	24.7124	78.7768	13.8764	178.5135	11.3632	16.2829	28.0467	43.3557	49.1431	56.0896	35.1878	39.7206	27.29	74.0781	41.5671	10.9886	13.9233	37.187	29.0194	19.534	30.7496	37.3446	12.3592	25.0893	56.9704	28.1915	29.3677	101.4528	19.655	76.4248	61.4478	63.3456	47.8115	48.5076	23.4797	63.3516	42.8973	13.2584	24.7974	78.7134
F11R	30.5517	67.4248	87.1572	34.5183	43.2372	47.2102	29.9829	20.686	41.3703	33.7661	64.1769	21.6658	50.3606	16.8479	22.7136	36.0054	25.3901	48.9958	26.378	35.1564	24.1729	60.598	118.9599	49.9444	22.095	25.5913	52.4609	38.3128	29.9361	36.7013	59.4202	40.3606	32.6833	44.2107	34.4571	32.4562	42.005	50.3671	45.6669	49.9656	61.4858	28.5578	99.2295	44.5525	74.8505	42.9997	40.551	49.6792	70.764
CSE1L	27.7448	61.2308	43.0246	34.9406	64.844	56.3095	25.9716	31.4707	29.5334	30.3269	81.5324	27.1569	44.4292	30.0696	40.7182	45.6784	35.144	51.7532	77.3641	57.4229	101.4485	57.804	28.6409	36.7054	11.1945	39.9392	32.1323	39.3722	34.3443	47.1211	42.3663	20.8619	43.9982	40.7672	42.4885	46.8394	47.4614	64.1428	52.3611	52.053	59.0041	39.0577	47.8845	38.2212	32.7441	45.4648	45.1544	78.4511	93.076
CCDC124	19.1647	28.8076	20.315	50.1422	60.7117	42.2754	40.8041	153.3733	32.5783	39.8316	50.5185	44.8101	209.5798	22.9787	45.348	34.9547	22.9237	34.6659	41.6751	91.6223	36.8815	34.6069	56.2565	25.261	30.3586	30.7461	29.2328	40.1985	34.6186	49.2035	29.0241	87.6445	32.8583	50.0496	27.1572	39.0734	35.6776	31.9014	43.1352	45.088	40.6906	37.9445	70.562	27.8573	66.4822	57.6859	64.0871	30.4985	32.2228
FBXW5	34.0723	47.1256	57.0475	22.607	28.7982	49.0457	41.2532	65.8322	40.2988	33.1611	93.3069	29.0313	31.9617	28.7198	25.0754	35.191	34.4508	39.6813	55.8508	112.5448	19.3978	32.8199	25.8817	85.2931	27.0748	26.4425	25.8929	47.8391	50.3339	36.1315	68.0984	73.4421	48.0413	21.2614	36.9058	24.1805	86.7969	36.7814	105.7057	31.192	41.5965	27.7003	61.3654	30.1978	118.0113	28.149	37.4083	46.1796	32.2726
CENPB	21.2149	55.1932	35.0163	44.2078	26.4507	47.7363	48.3521	113.6487	77.1181	53.7684	22.1436	30.0861	28.8338	13.8161	34.3184	55.2113	64.6467	66.2262	65.259	93.7678	25.1084	45.7207	40.6421	44.382	20.0569	46.106	46.5113	33.8755	29.3863	40.2235	21.3531	39.9533	26.393	27.5779	44.9839	28.7182	33.9786	58.3137	66.8153	63.9276	52.8074	25.0805	50.6973	31.8564	58.773	55.4287	42.1083	33.5646	31.9626
GOT2	36.2495	93.3103	43.8382	51.1324	40.0128	36.2867	35.9257	29.7403	41.7365	38.0308	42.4924	37.2624	50.9524	29.5676	41.6148	28.0358	37.8418	60.716	59.9504	24.3621	44.2774	27.7466	45.8473	30.8721	21.4652	51.3852	62.5568	51.2773	53.0781	42.267	68.1895	38.7905	40.589	58.107	38.7611	48.6564	20.7444	38.5515	20.7778	44.8649	47.7653	30.3037	73.6645	33.9883	26.6754	39.7107	37.6709	33.9763	60.0912
GBP6	333.3816	81.3626	11.137	12.4837	40.826	71.948	8.4118	0.4025	47.1364	52.6272	91.4974	39.6794	29.1312	497.0359	59.6734	25.5897	63.4851	33.5918	8.3169	5.6195	9.7453	15.1609	19.4832	36.2803	20.6268	26.0879	36.3006	60.6526	229.8687	64.7497	29.9405	5.035	96.153	121.7567	12.4207	8.7198	17.8103	8.4905	134.388	16.8453	139.6966	15.7854	74.2226	28.8844	57.2021	38.2535	15.6639	75.7328	15.8402
UBE2M	23.6741	40.8762	66.3107	52.1493	38.3598	42.5045	44.889	69.6927	38.2358	33.8923	57.8079	27.0918	63.2836	30.3158	37.8514	27.1542	36.8437	41.3794	47.8818	73.9164	37.453	50.7655	29.7599	42.985	25.0538	25.9162	41.1911	40.7968	32.7509	51.2261	40.2634	70.1015	23.3283	23.0502	26.5557	29.3954	48.9607	22.619	50.7141	39.107	47.5543	39.9713	67.0413	52.8775	82.1808	45.6076	41.8459	47.994	48.8451
MVP	25.4803	28.8458	38.1532	50.4003	22.851	37.5733	98.1303	73.6824	24.7172	57.1365	26.3791	30.5948	21.8376	8.2641	24.9531	44.1062	51.896	40.5512	19.378	81.5098	50.2617	22.996	45.8027	34.8357	25.0514	51.5863	45.6679	47.894	34.3515	44.616	55.0204	56.4998	48.9374	27.7501	85.1396	45.2162	39.3036	49.6994	41.2647	42.7603	39.3839	69.3521	57.4275	52.1792	33.021	22.7976	64.5388	37.7297	72.5373
SIGMAR1	21.8542	28.3657	25.5824	28.539	121.2452	53.7051	20.444	44.0503	59.6862	18.2906	26.7512	25.042	19.931	20.4123	29.3165	34.3492	24.5753	69.2586	57.4693	31.9199	60.9396	65.4162	52.8421	33.749	12.1589	38.1964	30.3971	41.3606	32.337	30.3752	28.7177	2.4285	39.9495	29.4086	32.8855	25.4665	32.4288	37.9693	59.1353	32.7691	69.9691	29.302	38.8464	49.2753	50.7186	38.5257	52.9007	76.7221	83.9172
SLC25A1	18.7277	57.0046	34.0206	71.3918	86.1115	37.9271	55.0636	128.459	60.3817	48.3617	38.279	27.9088	47.7451	17.6712	29.3749	32.3332	36.1702	66.5735	58.5609	67.2398	30.6372	48.6047	61.263	27.8166	24.8233	40.7339	34.4496	58.0511	30.9506	39.0842	43.9533	42.7347	30.8778	34.0449	30.0871	45.5761	25.4899	34.9261	43.1835	25.9791	30.4992	33.0017	59.1571	40.5294	51.0349	46.914	29.4491	28.0572	37.752
CD82	41.7867	18.8521	30.6702	61.4846	46.096	33.3779	41.5129	15.6213	13.9695	43.1361	40.7765	33.912	19.7324	22.5914	24.5813	40.1667	29.4309	36.3007	84.1561	32.4906	40.2065	36.2608	22.0184	64.8088	40.1489	65.5784	47.182	42.4445	55.1175	40.2221	107.393	25.9468	42.6704	24.3413	47.4906	43.5242	43.2385	58.8321	32.2223	178.9005	29.1802	41.2797	134.4914	61.1777	77.9653	28.8876	127.0779	23.8859	65.2102
PPM1G	25.2957	40.4467	38.9046	32.165	54.5882	44.1948	27.95	41.3099	43.8451	29.4304	36.9359	29.4201	52.2864	16.3256	23.2955	36.4549	36.954	51.2886	52.7444	76.3979	43.8044	52.7185	53.786	40.4408	16.9565	35.7882	36.7053	36.3333	37.5321	35.7547	42.2748	54.7872	32.5916	42.003	35.5424	33.4286	37.1659	39.268	54.9303	34.8868	38.4999	35.4834	80.8345	41.27	59.2585	30.0768	55.6823	36.5555	51.4871
RBM42	20.6674	28.2371	23.0695	55.7843	53.5765	43.6795	49.5914	189.5579	59.226	29.2266	66.1724	20.4641	57.461	17.7341	40.1955	35.4232	41.9925	32.3391	49.4173	82.9179	37.8007	41.6135	43.3916	40.4884	18.5546	32.5021	37.1015	44.337	36.094	59.1747	47.0034	72.9292	30.727	62.951	32.1564	36.1239	34.0976	25.7738	54.6549	45.3438	36.4703	51.3048	63.6957	42.9289	75.7459	35.445	21.2217	34.8725	58.572
PPP1R15A	44.5263	26.9764	22.5864	55.997	15.1448	26.8257	15.9193	49.8824	35.9332	15.2528	96.1793	11.9028	74.6937	47.8782	43.5983	55.8039	18.7716	24.099	34.8251	12.0954	49.3923	21.3582	37.442	59.0616	32.9537	25.4692	60.2566	32.2335	35.3627	20.3038	40.8057	65.2038	56.0774	49.4098	65.2136	61.7673	36.0623	17.1106	14.6945	29.2583	24.5345	37.4434	26.0957	60.198	36.1959	133.2594	35.5036	29.1766	46.6666
U2AF2	28.4928	32.4813	44.5518	64.6358	52.4268	52.0845	30.1796	34.6346	44.421	32.0607	71.5407	27.3025	38.5823	21.6073	43.625	54.4594	39.9744	42.6308	60.5965	28.9816	44.322	49.9656	24.8531	48.4719	19.3347	31.5407	37.9246	40.0785	37.9319	46.3856	60.8904	9.4373	36.5638	52.3812	43.2763	32.1729	48.1354	34.3215	54.5229	38.1231	56.8581	43.3737	45.3952	43.1249	53.3523	72.5762	62.8761	53.674	57.8428
AGPAT2	26.2959	61.6427	72.9558	33.6107	38.6565	32.2036	37.9016	180.0232	18.6756	29.7096	15.6329	28.2054	13.6216	30.9955	29.7898	22.0495	39.9436	47.6153	34.9315	189.0032	20.335	42.8148	68.4917	23.3226	17.6937	45.2325	24.9249	46.4177	57.9431	45.9112	52.3837	141.6645	38.2948	29.1371	32.508	26.0074	21.5304	65.2509	40.0556	36.418	42.9595	23.9861	99.5749	31.9723	52.9563	40.3703	40.3121	25.551	66.6004
HK1	59.014	78.1929	39.9075	51.3739	43.4964	51.4228	40.0329	53.8761	43.9395	36.1238	18.48	46.1689	41.3209	36.1633	26.2311	34.7003	54.3982	54.7962	45.9181	35.1277	41.8999	31.4676	30.985	47.9299	34.2648	38.1191	35.4425	41.5892	64.999	39.3008	57.8389	12.3884	36.9048	88.6576	53.218	39.1039	23.7181	36.0581	51.7109	36.1739	79.73	44.3591	35.6788	45.5449	33.2603	32.6767	32.5173	39.9759	41.091
CALM2	28.925	28.5075	34.2408	36.7078	28.7644	27.0286	34.6925	79.2169	41.1313	32.4971	99.3154	33.1158	89.8042	50.6015	21.3013	35.4929	36.2309	37.1404	43.1804	66.8325	42.8476	44.3098	49.9713	27.1892	26.3464	27.0198	30.4613	30.0845	32.5941	36.9795	19.7982	29.9718	31.1887	45.858	27.7819	37.8772	49.4858	36.3902	55.4069	26.26	41.6282	36.1673	53.2437	34.4798	60.793	88.974	48.6011	38.1783	63.7836
MAPKAPK2	23.0501	58.737	33.6157	42.4225	27.5831	43.949	64.6229	102.5441	45.7436	39.8803	40.8641	24.7704	44.8646	12.1046	22.5689	42.1681	52.0432	47.6307	38.4461	49.8946	33.9773	72.541	67.5884	66.3932	26.7466	24.7286	79.662	37.8853	34.4427	28.6918	60.0866	50.0427	35.3723	46.8455	37.4033	65.402	62.2934	31.3403	59.0713	47.3316	41.9811	41.5113	42.9085	41.3081	49.3907	40.7132	21.172	31.4021	33.375
NPC2	23.4921	23.2309	51.7115	43.4575	60.4327	25.0646	41.4617	91.7582	40.6228	37.5171	35.1098	21.3823	83.4111	30.954	18.4813	30.9808	55.2155	30.1092	38.3748	63.2798	51.955	35.6844	66.5467	19.9918	22.3312	27.5593	23.2916	31.708	23.8703	33.3779	24.0496	25.2557	38.7459	39.1393	35.8451	36.7175	45.0595	30.4121	50.0956	42.9331	29.7614	24.6976	28.91	61.2502	55.8829	24.849	55.7238	34.3647	66.7812
NDUFB3	39.44	29.9587	20.1774	48.4382	43.3068	19.9991	44.3713	89.3728	47.4734	30.1833	54.4543	32.463	32.6784	77.5077	33.0257	24.3733	24.0268	20.477	19.096	66.2126	26.1746	48.8594	64.0332	32.2317	27.745	37.6636	38.0453	32.3338	50.4463	62.608	40.63	45.8632	30.9927	59.2146	23.8049	24.1419	68.3586	25.2409	46.7209	28.0559	62.5226	21.1874	61.5798	61.4673	45.9169	22.6507	59.6151	26.8783	34.8709
CYB5R3	26.4894	52.1285	43.3838	34.5529	46.1555	37.021	43.591	32.281	44.4201	85.0208	27.525	24.6165	44.5023	18.6448	24.5138	54.8996	55.118	46.9989	53.9862	30.0779	43.9813	32.6209	51.2536	54.4352	15.8268	38.6294	44.7201	40.7231	37.4638	39.5184	31.6393	7.8645	26.2113	39.6001	41.898	115.5074	32.6716	49.4867	39.5207	36.8348	48.7885	54.5952	35.9313	41.7501	36.1717	49.2909	44.0931	31.7575	29.6339
TNNT3	1.9788	0.1825	2.9881	0.5849	3.4826	0.9981	312.9063	0.2498	24.6828	31.7256	4.4181	1.297	0.4683	2.1804	3.6694	133.039	52.5986	1.2175	21.65	428.9413	152.5895	0.1431	0.1286	0.4358	0.1359	3.5877	5.3942	0.0625	1.7474	1.6463	0.7345	0.566	0.9009	0.124	0.911	29.8385	4.7331	36.915	0.0762	8.4856	114.1654	116.6372	5.2168	0.0462	2.5975	27.2356	2.3624	3.7275	0.9714
ATP2A2	36.2175	47.1385	37.8055	32.72	34.0638	55.0122	36.5207	9.3782	47.3804	36.7283	32.5714	34.3456	45.99	12.4631	49.7033	57.8274	46.0515	61.1281	36.8719	18.73	62.4327	36.0289	33.737	34.2877	31.0863	41.5161	55.7503	53.224	36.5083	37.11	84.5574	3.4901	50.6004	56.4284	51.7183	40.6505	26.5173	41.6236	36.334	42.3968	40.399	61.8646	24.5705	38.4916	28.1735	27.4916	32.9683	45.1786	33.6772
EPHX1	51.7688	128.3488	36.8013	63.6498	58.0047	21.6716	28.2613	158.6574	90.8368	25.3855	68.4539	16.2029	66.7285	79.4412	15.3884	6.4734	25.8291	35.9573	22.172	9.9593	20.5498	11.7575	45.6712	78.8042	15.5407	5.4704	49.3152	26.6843	76.1925	28.2055	69.8099	13.9649	12.1459	51.2064	18.563	17.2105	23.4436	7.2791	97.9224	35.2797	34.3224	20.5088	85.2616	26.698	20.6762	62.7108	4.196	12.5585	48.2076
TCP1	24.2381	46.6476	29.5306	40.3467	48.689	45.0022	50.4052	14.7903	30.463	32.1461	42.7949	37.0563	48.5902	28.4111	55.4666	50.4204	33.8677	59.8676	46.9536	55.4286	65.441	66.9601	50.1801	34.0137	18.5624	42.6353	37.0232	35.4908	38.3401	39.005	36.1649	20.9947	41.6572	52.7305	46.1578	30.0183	36.0974	30.1446	23.2285	56.3585	36.3493	47.0712	44.7431	38.3922	51.8206	52.2486	53.8443	64.4156	39.9884
MMADHC	44.6436	37.6211	47.9765	46.0043	45.8238	40.2013	52.5168	26.3116	37.7826	54.9695	38.1309	33.9628	32.8717	61.8221	37.0199	40.6902	36.6516	30.0171	66.7371	33.3016	72.6276	43.6492	77.2552	45.0017	38.5911	45.5175	43.3532	40.845	44.4632	40.5113	52.4249	23.9508	45.8292	59.3901	33.6909	37.275	43.2909	36.4553	29.9535	32.6274	50.4127	40.4466	42.9075	42.4356	29.7197	60.3833	46.9248	41.0001	38.8175
PRDX4	23.6529	41.4154	37.6877	30.7808	30.9909	32.2242	43.2033	116.2097	21.6799	35.6369	55.8469	24.2662	99.3362	61.8552	28.7277	18.801	33.9053	115.4573	54.5912	70.3732	36.0976	40.9601	41.8684	33.0553	9.7678	14.3443	36.7648	34.3712	30.3447	48.1725	24.4077	53.9682	20.8772	40.7288	20.6681	71.4083	26.3776	27.7799	56.5267	36.195	41.3237	25.9171	73.9766	59.7275	73.9681	26.5945	35.9698	58.4941	28.5743
FAM32A	31.4498	31.4584	27.3221	56.8715	47.0423	62.85	34.4423	46.8618	38.4992	31.7324	65.3106	28.4048	27.8621	44.9312	32.1969	33.5278	28.1339	37.2789	45.3736	51.6789	36.7358	42.951	75.0037	41.4673	30.8979	29.4647	28.4172	38.1098	38.1624	38.6717	46.3704	41.0869	38.7781	84.5891	27.0927	31.4452	49.4831	28.9621	45.0582	52.6329	47.3925	35.4815	68.3217	41.9137	58.6526	69.2448	48.3323	41.7438	47.1245
SUMO1	28.3501	30.933	20.1009	46.4392	53.2369	37.72	51.4491	65.5647	45.8741	22.2971	54.804	23.2076	53.6199	41.8956	23.7406	30.2377	33.7567	26.4669	19.7312	65.5169	27.2596	52.5607	71.9457	38.3882	18.638	38.2533	32.7635	35.8464	31.0123	37.2031	43.1066	52.0514	29.2587	63.0923	26.6681	36.6352	48.9196	39.4587	51.0832	21.6676	46.5841	34.5864	70.3513	55.0988	45.6351	37.9812	56.0892	50.332	33.8944
ATP6V1E1	34.7235	38.1589	27.7717	55.8535	64.8321	33.6775	65.955	51.5603	53.6298	68.1729	30.1179	32.0193	72.9966	43.708	32.4462	27.3966	33.6126	32.5335	39.1783	55.9704	57.3878	34.3771	67.5932	40.3865	37.0714	49.1584	44.5175	51.2527	34.0231	35.0288	50.5101	60.6262	37.7488	54.2668	31.8217	58.5825	57.235	36.3627	30.3067	36.7385	30.9046	56.8191	53.3008	72.1958	49.7992	36.7083	30.0156	31.2687	35.1561
H2AX	17.775	23.2909	18.0639	10.6089	26.8428	44.8471	41.247	62.9956	66.1525	23.5634	75.318	14.3643	62.0561	17.0456	40.0805	31.9655	32.7323	42.109	64.9098	149.9465	9.5859	31.8617	17.157	33.6926	14.6992	12.0664	33.1502	55.2513	41.7053	32.9693	42.7073	8.4833	38.571	31.1026	22.6484	16.2365	46.3822	36.9957	86.3449	29.4888	27.7857	15.028	86.4072	34.1129	74.7001	123.8004	38.7512	37.3728	56.191
SERPINF1	7.8832	47.5845	41.0115	13.7515	14.1812	16.4509	73.3211	33.3239	69.0092	40.8285	25.4047	8.7525	46.0142	5.0791	9.8021	27.1181	74.844	26.4428	15.1323	30.1112	67.9951	13.0173	51.0655	92.0754	6.4233	7.9639	37.0112	14.4139	11.0726	17.4147	9.0658	3.0446	8.8639	10.5848	30.1895	65.9343	100.2259	39.5518	23.2958	56.5029	66.9421	43.8433	18.427	13.3761	47.684	44.0797	15.1205	7.8107	117.0993
SULF2	31.059	68.5497	100.7021	29.8604	52.61	37.2221	80.2815	8.7697	19.7493	48.1023	53.9973	32.291	37.0967	13.9659	20.2945	51.0209	95.3303	31.9473	79.1875	20.2715	24.8276	24.3921	37.2253	43.2155	22.0032	40.9147	14.9738	26.5665	34.8222	31.9519	10.0651	9.5239	58.8969	29.9009	56.5959	74.4437	42.6129	106.4381	9.1724	34.1438	18.7058	72.188	9.0005	13.3622	33.4305	23.1705	59.1999	34.3214	10.0555
MYL9	7.453	72.5761	20.3834	16.6037	14.952	14.2706	45.7199	139.8265	62.5089	54.9424	7.7594	9.7227	437.8999	3.5924	6.85	23.9934	31.5751	28.8975	17.1043	33.0513	51.1962	14.444	62.6842	29.8553	5.2612	6.4449	29.6152	17.5698	2.9093	15.2364	14.1402	25.891	8.7335	15.6877	10.9193	71.9603	35.8192	25.9848	11.6239	40.5723	42.8392	25.9406	21.3689	9.8798	10.2769	102.2518	14.3862	7.978	31.8377
NOLC1	23.3816	31.576	21.8308	37.7462	47.2944	56.8849	20.393	21.336	52.7668	27.3654	20.2711	27.0125	43.9198	11.2264	26.4547	47.1387	45.5454	53.0417	43.688	35.8452	73.9997	51.8959	57.8344	38.1997	10.9505	38.9538	58.3628	37.5773	35.7266	27.4808	39.0572	6.3917	41.3377	23.0299	51.1237	35.6497	27.3902	40.7936	54.6111	38.3355	38.4729	39.3821	30.3555	33.6122	20.9537	30.3483	77.2533	35.0612	66.5714
NOP53	31.8314	25.1911	20.4434	45.1738	28.9723	39.2834	32.1864	99.1312	36.0293	31.0573	64.898	22.5098	29.7621	29.4105	29.4088	24.6942	49.4751	36.9201	28.2416	51.9865	22.9037	24.6586	44.5975	64.8695	11.6903	13.5079	22.9216	37.7547	55.3058	62.3065	21.4729	81.3925	28.7254	37.9039	37.3772	23.9413	37.7939	26.403	83.699	34.1272	55.1988	28.2301	78.8774	43.6587	56.2846	65.4304	21.3154	17.3599	46.735
ADAR	24.3353	38.8404	92.8817	49.812	28.0005	55.9281	32.1976	24.1382	74.7021	36.9257	39.3172	19.5564	36.5313	6.8648	24.4879	41.1087	63.046	57.5285	37.4622	35.822	52.8232	67.3241	55.3046	43.6182	27.8877	31.6812	56.6274	49.8129	21.5855	28.2373	52.7717	13.7482	62.1477	35.3411	46.7376	34.3137	41.8436	32.0447	54.5668	64.4535	47.7541	69.3728	22.0801	39.1445	53.8618	45.2816	34.8393	63.8406	49.5544
POLR2A	45.551	55.6272	44.484	41.6873	41.1452	56.0725	23.5786	14.4308	68.5831	33.7444	39.6463	45.2612	27.3666	11.74	38.0881	55.4873	41.8268	37.9298	72.3493	10.7607	84.8405	51.5078	16.516	71.1527	36.1134	27.9013	45.7749	46.6965	42.6161	44.312	69.2556	5.1272	55.9842	57.0463	53.5963	29.8566	39.3927	48.5006	42.3256	39.3454	32.8197	71.8947	24.5371	34.004	24.6282	33.3838	41.543	47.0728	64.0997
ID3	5.1673	33.4764	55.3885	15.1712	16.0116	50.2165	44.3074	99.0225	48.9623	50.3884	11.9973	24.3493	71.3168	10.1758	15.8919	20.0258	23.0255	24.6072	54.895	99.8385	36.9183	154.5433	52.2828	51.3178	12.0828	17.8408	51.9871	50.6396	7.8072	71.2697	28.5481	21.7205	14.999	31.3319	31.8857	39.1785	16.9245	29.9525	14.4647	72.0826	32.6819	24.7932	25.0996	132.8322	45.0136	68.3064	56.2634	84.7708	127.7479
POLD2	22.9556	45.4584	64.8584	34.0254	94.6547	35.0487	38.1957	49.8387	37.2742	28.7224	38.0962	24.5605	30.3938	21.5675	24.4689	37.7584	24.6447	36.2748	48.4918	129.8582	44.0834	33.3287	25.6716	29.6872	12.4416	42.8073	47.0517	31.1508	34.0935	33.6445	37.2298	75.4741	20.827	35.1043	38.6605	94.9428	37.0854	52.7358	51.8595	38.1262	38.4499	27.2637	62.1583	27.7019	53.9792	36.1981	56.2795	39.0465	62.0458
EIF4B	36.5851	35.4941	26.2587	45.2407	48.1087	42.0872	28.1426	23.1422	48.445	41.0599	31.4006	37.1958	37.1655	34.2479	38.4081	55.5046	38.6308	45.0338	40.0034	22.0235	48.0879	32.5149	34.1167	69.0063	16.8854	35.4043	40.3761	41.9727	42.9384	38.0686	29.2638	12.9372	37.3466	34.0759	45.9432	35.2222	54.9178	53.5254	55.1607	40.364	58.0951	33.3768	30.6039	49.9712	28.6855	55.1774	50.3337	31.8846	42.6249
AHSA1	19.531	34.0117	61.3427	78.6665	100.0618	27.7911	46.46	35.1384	56.5383	25.5197	53.7469	27.7136	46.9867	21.6803	40.3774	33.5014	31.3812	43.6749	51.6891	55.2478	57.9649	39.5577	50.8741	17.6459	12.3388	36.6006	21.6136	29.1734	31.5279	29.2881	32.0611	29.489	27.89	61.0606	47.7448	42.5899	21.4039	36.1573	29.4363	28.5161	29.5868	34.8212	29.1997	33.5576	50.5291	37.9799	33.8572	51.6422	64.1317
CDC25B	8.7977	45.4657	39.1241	18.673	28.7418	71.943	35.9442	70.6097	58.7626	54.5166	16.2031	35.3745	17.3814	3.3459	48.5078	78.9914	35.5143	42.9507	40.322	136.085	49.4109	65.6028	15.2258	26.4916	11.8399	37.8206	47.2584	32.9093	9.846	26.1066	9.7912	14.9609	39.3058	28.6176	38.6165	16.8226	36.2796	64.2547	79.4047	62.4291	28.6173	42.5687	26.4572	43.0777	54.149	44.1852	91.6377	95.6318	44.6638
CNN3	57.4094	49.665	36.3568	48.6018	31.7231	18.96	30.31	32.9432	56.6392	46.1279	63.6521	19.3735	70.7231	125.784	10.71	36.0925	50.0077	34.3648	40.2933	18.3255	34.6288	38.1476	30.6101	72.5921	22.1786	19.1078	30.1479	32.3204	42.6028	41.2983	56.8818	9.617	19.0953	19.2031	48.5587	52.5674	84.8795	23.3163	25.5122	30.429	24.4361	36.232	26.2682	26.5769	51.7161	54.8102	26.7379	33.3921	20.9494
TKT	26.2909	58.3543	60.5959	23.0706	76.1211	49.8048	25.1736	62.698	71.5218	20.3824	20.5601	33.0616	30.5726	42.355	24.536	35.6856	22.4182	34.8783	32.7045	48.9405	55.0222	36.8158	35.157	13.6954	14.5326	39.0617	38.2282	39.7287	45.7172	33.4422	17.6625	19.1033	44.6926	36.414	31.9866	23.9527	24.2676	28.0375	30.7903	33.2286	38.4653	15.2741	102.4465	36.9303	40.1875	57.4978	57.0841	25.0982	39.6019
OGDH	37.4144	68.6669	103.3075	48.0992	47.2037	57.1672	55.2168	16.866	43.2908	41.0401	34.1267	44.5879	43.8408	16.7498	42.9226	47.9227	38.0516	43.9946	60.1879	38.3832	43.3263	32.883	26.1792	50.5972	33.994	73.9441	55.9109	36.6302	43.6235	35.3764	45.8829	10.1884	40.6725	55.1843	52.6685	72.9174	37.9388	60.1786	37.9221	79.3169	50.2508	55.435	25.208	30.2481	34.0072	22.7659	33.3496	33.2207	48.0172
POP7	19.205	35.8211	23.324	40.171	98.5108	47.6601	22.5805	104.4877	48.278	24.9103	36.6487	28.1973	57.4112	34.3265	35.0612	24.4367	24.4894	33.6896	40.996	66.7427	35.3045	56.8306	50.8744	17.055	16.813	24.4255	30.7552	35.6124	30.2428	30.4997	39.9082	61.9432	24.0169	43.8473	22.6597	15.8503	38.2293	23.1723	49.3533	34.6605	49.6869	25.4852	72.4308	29.4607	62.3928	63.4011	42.4176	41.7553	31.8673
RND3	104.2278	25.5754	24.1509	34.7947	12.1043	33.6897	25.7264	12.1304	34.5765	29.1152	51.0554	19.5225	71.7665	66.5258	31.6215	50.2523	14.6518	20.1676	39.1752	10.5984	71.949	33.229	28.7452	23.0197	89.4602	28.7068	75.3308	31.0681	51.2231	27.7788	31.3326	29.9945	126.1991	46.4551	31.047	43.4868	39.5237	20.6908	16.68	36.7518	24.9518	32.951	25.1866	86.6848	17.1014	22.0959	34.7374	39.9015	25.3011
ATP5F1E	25.7416	29.6426	33.5927	34.1269	55.6815	20.6903	37.5453	130.7532	23.4873	24.1816	53.1677	23.8145	61.9851	44.4069	29.4898	33.3522	26.7313	24.2958	43.81	127.95	39.4778	46.4608	61.4501	22.0429	19.6648	38.5928	23.8252	35.1259	33.1631	61.8179	25.4826	188.2378	20.6712	33.1746	21.3942	28.5689	42.2628	29.1175	40.9277	37.651	47.4598	19.0428	56.1067	50.944	38.8317	36.1934	53.5381	22.8303	76.3735
CXCL17	187.4116	16.4982	0.1186	79.3087	42.6128	85.1281	13.0057	113.071	3.8799	4.9713	73.0963	9.8907	12.7582	124.7591	35.8807	3.2279	9.7993	82.4711	21.1881	0.998	1.0364	5.5962	51.1229	18.1774	20.2206	8.6457	17.0212	94.7192	151.8069	71.3316	350.3839	0.4974	31.9832	18.6767	102.4993	2.861	12.2031	3.7816	121.0683	156.4125	21.0551	8.7238	59.2313	41.9736	110.1479	0.5195	0.4082	3.8959	66.6734
MPZL2	58.4775	13.5535	20.7695	58.6815	11.3687	45.2096	34.0132	2.4267	21.6427	53.7688	37.4536	70.9408	12.4764	108.4752	111.7481	26.1329	38.4951	37.1553	73.7772	30.1512	24.4508	13.4524	19.9874	35.6052	134.4616	43.5924	68.7592	78.5179	67.6828	63.1522	54.7709	6.086	94.0938	44.1661	40.8757	12.1908	23.2743	40.9977	40.8414	44.6543	27.0134	14.7262	34.3767	65.1653	27.2017	16.2213	23.914	36.6429	12.9152
AAMP	28.0033	39.6435	25.7545	58.7299	52.9759	28.2261	44.638	55.9712	28.4119	37.2704	47.0879	36.9668	40.1429	31.0927	26.9014	36.8418	37.0082	29.8763	37.6968	52.907	32.0634	39.018	48.2358	41.9714	19.5141	42.4018	46.94	32.5614	44.129	40.3029	53.2261	31.9414	35.2058	36.1034	37.0593	32.1135	43.4606	45.4902	61.3342	30.6097	48.2453	43.689	44.4526	35.4366	33.3567	31.0973	44.6163	30.7904	31.6439
SARS1	36.1907	52.1904	27.7712	48.7779	33.281	41.9887	30.5041	76.8277	33.2593	50.6766	28.9207	46.9967	26.0308	43.0578	34.1524	38.2959	41.9622	26.9338	50.8609	57.5717	32.3283	30.7192	51.7101	42.1259	29.5943	47.4654	41.3713	43.5768	46.7502	39.8014	33.6031	100.4488	42.9984	22.6981	39.9878	47.9713	38.9098	25.9053	30.6186	33.731	45.9853	39.6688	45.0779	39.3848	62.6035	40.2224	56.0299	50.0509	48.6355
ARCN1	42.5659	29.1431	34.4712	34.611	21.4424	31.7571	28.2125	30.6347	54.5717	39.3918	19.9133	32.2099	38.1448	26.4599	51.3195	35.5638	43.389	45.2045	52.0354	26.8393	39.2055	18.788	39.0599	32.4477	20.826	43.646	38.9611	51.6595	35.6005	27.8823	37.2546	7.8386	40.0452	46.1365	49.7752	56.5943	35.3951	58.2056	30.6744	40.4369	41.9475	37.4169	24.5086	53.5006	18.795	66.6586	54.0736	32.0677	47.737
EVPL	222.0163	55.9547	42.5785	37.033	27.3879	66.7524	32.3712	2.8014	18.1397	36.9944	26.8359	108.4392	19.3857	128.0858	77.764	23.8343	32.8303	44.1456	53.1473	22.8547	22.1352	16.1813	20.5623	44.9053	107.3368	80.6716	44.1498	62.7878	183.7629	92.9414	44.1671	20.5031	76.0347	58.1294	45.7959	5.6949	20.3459	48.1815	21.3534	27.193	79.7226	20.9186	112.621	36.4731	32.179	17.823	12.7881	23.0551	11.3983
PSMD3	20.6913	38.6928	35.9686	44.7835	409.4613	46.6903	41.9888	29.3528	35.2876	32.5356	40.0705	26.643	39.6764	23.329	37.6632	31.6781	38.8685	44.8557	54.753	46.122	45.1952	36.3658	39.9591	32.8075	19.6159	50.7315	29.1293	32.2644	30.1733	28.2796	42.6822	299.7823	30.7174	73.8882	28.4741	26.3501	31.9693	37.0338	42.8686	25.2317	44.145	44.4548	42.7927	26.6473	48.8146	63.9604	39.3821	46.2068	24.6116
MRPS26	18.1919	52.7083	20.1129	38.4428	47.7673	41.0593	30.6664	133.8153	89.209	21.7532	26.2889	15.462	30.289	41.7908	32.9678	33.3403	30.2236	38.8003	52.9733	94.078	29.5153	35.7306	52.5124	34.7759	8.4252	30.4183	29.4876	32.1296	39.2717	37.8513	13.6986	39.3552	20.9251	27.1708	26.9137	15.1148	35.4611	28.7844	55.3861	36.7895	45.803	14.2682	84.9982	15.6174	64.5761	44.4094	27.7312	30.1633	38.6193
TOMM22	25.1057	35.3934	23.5246	50.8791	59.0206	34.2835	25.2944	69.7402	53.4837	48.0136	35.9	29.2572	83.5787	57.4271	27.0918	30.5829	29.631	38.657	42.5231	59.115	48.1387	37.9729	40.4063	33.7942	16.3292	49.6981	39.9608	34.2873	42.5207	37.8004	35.4951	67.9907	29.0014	46.6976	27.4403	54.983	44.3468	36.1836	48.7909	34.9318	57.8718	29.7149	50.6516	38.9137	53.5809	38.1946	55.549	34.6341	47.2816
NOTCH3	22.3903	134.7766	68.5372	77.4497	58.6765	123.4471	26.4199	7.5122	49.7745	47.4473	39.8284	42.1095	18.5892	12.9389	42.6157	12.6324	25.0649	80.1189	43.8431	4.2138	12.2366	106.2828	70.6503	63.3875	26.6469	27.3719	38.9925	41.9771	34.5527	33.1252	88.6195	17.2719	49.3728	135.0052	43.5527	35.3367	23.7661	32.5394	76.1725	137.3138	79.3008	25.0532	32.4347	36.7522	30.5662	60.3264	6.888	36.5143	29.4102
PPP2R1A	42.9907	40.8609	48.438	43.9744	32.8786	36.232	45.6459	55.3769	31.6868	41.8246	44.2808	40.3418	50.6647	42.2762	36.6034	37.6664	39.8366	41.1626	57.106	51.26	46.8094	43.5136	35.5279	40.0832	26.5792	29.6124	41.7576	38.3781	46.5206	48.2836	38.1865	64.3987	35.9499	70.306	41.5206	37.3861	35.7503	36.2996	37.5641	33.0255	46.9168	39.9615	51.1966	54.7307	42.1512	58.3429	44.5265	34.5317	52.2905
RHBDD2	25.8883	85.5676	36.154	37.4981	69.0981	32.4586	26.9185	85.1152	78.7916	22.7132	42.8934	18.7722	144.1204	21.0346	20.1549	17.9135	40.474	52.8999	38.2559	30.1812	34.1046	62.6406	62.2629	42.9857	20.2895	20.486	49.5201	35.9552	37.1718	22.8037	38.1059	40.8496	20.7938	37.6204	37.1414	36.3528	37.9381	28.1351	36.3462	35.5616	78.2346	48.6502	27.3061	24.9698	55.4047	64.0869	34.9834	36.2219	64.001
TUBB2A	19.714	41.9294	57.5394	94.8321	30.1983	52.1369	71.3939	25.3507	18.0226	79.0542	5.719	227.5843	20.1478	16.5468	85.1029	27.8562	48.9844	18.5236	9.79	31.798	30.2386	35.8346	19.6023	6.4406	198.9999	110.2434	41.6504	56.5458	16.1805	44.7659	22.4072	79.7348	43.1346	41.1259	16.1248	19.8315	4.5588	37.5596	7.0634	24.5484	13.5151	58.6247	35.6807	24.3308	20.4374	19.5251	18.7763	29.3629	16.3548
ATP6V0B	19.6324	26.9337	37.5975	35.2982	34.0735	30.3725	69.0067	104.8962	24.1136	26.8121	20.8241	22.3894	46.5831	39.972	27.4338	22.95	24.6751	28.953	30.2488	79.9855	26.7116	34.4196	51.3991	30.1023	33.0616	32.6414	61.092	37.0142	26.6215	33.6154	34.5685	70.0637	29.5997	20.1402	26.7406	27.5737	55.1416	16.4911	38.159	38.6076	43.2504	35.8806	68.1632	52.0653	72.062	38.4164	33.2852	27.7718	76.627
NECTIN4	76.6524	31.4834	84.9757	63.8859	28.5597	70.3465	20.8242	29.5119	37.0778	23.3658	37.621	41.5084	19.7903	68.4898	45.1109	18.4014	16.6247	39.3329	19.2458	17.7967	24.0765	62.1894	68.2022	40.5639	93.4373	39.9979	71.6168	36.5813	68.1975	49.6233	80.5365	53.009	60.8991	62.0258	38.8074	7.089	28.2511	24.2996	42.4867	38.6878	53.3502	21.7905	56.4848	79.1381	48.3709	25.4662	14.1749	39.286	31.3238
OS9	34.5703	34.5398	48.129	50.4423	27.2171	30.3675	40.411	48.5552	43.0782	41.8307	33.8	24.7439	66.0497	20.6403	27.0269	54.8612	45.3278	46.1578	39.4006	39.7073	37.2342	26.7067	40.6009	41.8966	22.6	44.0597	38.5613	40.0874	35.0682	38.9443	58.5043	47.7423	31.2082	48.4931	35.2258	48.2542	40.0832	33.1526	55.7695	43.9616	41.2747	53.4938	57.1689	47.7016	57.4067	46.9087	35.3432	29.1071	35.1515
NELFB	27.4747	50.5121	49.9042	32.3845	53.408	54.1778	33.1718	43.296	48.6237	32.6086	42.8373	27.4191	36.7275	16.0231	29.0427	42.2284	36.6976	38.7466	53.3657	108.2023	23.5538	41.9502	28.6247	37.7649	19.7157	38.377	28.7533	44.5437	32.4563	32.2525	41.9978	51.4547	44.3368	34.0972	31.3618	21.2955	32.3611	57.5341	49.1698	35.2754	45.1012	21.2983	66.7307	27.9432	55.6003	40.1667	64.542	55.1831	68.3522
CST1	0.3483	137.5738	0.1866	0.6674	0.2047	0.0662	1.9038	0.5622	161.9916	23.9465	8.1445	0.1063	33.5205	0.021	1.4975	1.2566	0.1965	14.8411	8.3459	2.4235	2.532	3.7078	24.8287	8.1228	0	0	4.3219	0.0177	0.0145	0.3624	6.1097	0.6542	1.0917	1.4247	1.6606	29.8895	30.0752	3.5596	0.5937	20.5592	2.7199	6.061	0.3517	0.6622	23.5384	0.07	0.0642	0.2787	0.2751
DEGS1	13.6288	42.5835	30.5305	29.9229	66.1171	35.761	111.8088	16.6981	79.9399	56.1576	81.0061	61.3966	28.7135	33.9077	31.9553	25.8836	42.8404	36.2623	31.8291	30.5312	26.628	18.2632	57.2247	22.4869	71.4837	26.2641	14.1159	25.8771	14.1856	32.1106	12.1179	10.8811	27.0202	77.3577	19.4535	32.9913	64.7618	39.9344	40.0433	42.9437	82.7493	69.3599	14.966	16.2483	23.4634	47.2767	34.4876	32.014	26.4691
STARD7	23.6136	40.8339	33.2507	28.2396	122.1509	41.4571	34.5957	27.7595	60.1139	33.7978	59.3262	17.9967	66.609	18.8687	28.1279	27.7905	34.3497	50.3949	42.05	33.4279	34.2038	25.081	48.1224	69.7733	11.5372	28.3461	31.6298	28.445	30.5681	28.2412	42.3586	32.9134	33.2121	66.9392	31.4933	26.5334	61.258	25.8555	58.3597	38.8772	65.5816	26.7911	44.7822	31.9375	55.7796	99.1539	25.7817	32.5394	44.3209
FIS1	28.2547	32.5305	29.2236	42.4659	48.812	28.3662	32.9256	125.016	44.4217	31.9022	22.456	32.2892	74.2991	59.3344	25.0093	27.7395	29.2191	28.3511	29.7987	89.5922	26.3663	37.0537	42.1752	19.519	19.1784	20.3901	21.4464	32.5301	38.1195	38.2212	22.1211	161.3054	22.6778	33.9896	30.5541	19.103	42.3516	19.3104	34.7146	28.7056	38.7065	34.1575	52.8659	35.1714	43.9615	43.7603	46.3189	24.6205	24.1338
HLA-DPA1	9.9161	18.3043	37.6625	10.2763	20.1478	33.8885	119.5399	61.307	38.6946	31.837	51.7892	3.501	6.189	14.1068	17.4422	55.7558	113.0596	30.7553	6.396	114.5821	37.6802	111.8373	46.3605	25.3573	20.5843	99.8859	20.6168	23.9254	21.1695	6.7285	54.7034	3.9011	139.8682	12.3308	50.0354	24.31	182.337	7.5371	120.73	88.9029	36.9687	58.571	15.0926	17.5063	36.6356	13.7059	6.2229	47.3852	87.3958
[truncated: 18,969 more rows]
[truncated: 517 more columns]
