# Supplementary material for: Construction of a nomogram for predicting HNSCC distant metastasis and identification of EIF5A as a hub gene
Source: Sci Rep. 2024 Jun 11;14:13367. doi: 10.1038/s41598-024-64197-z (PMC11166653; doi:10.1038/s41598-024-64197-z)
Supplement: Supplementary file 2 — Supplementary Information 2. [file 41598_2024_64197_MOESM2_ESM.csv]

MCODE::Clusters (1)	MCODE::Node Status (1)	MCODE::Score (1)	name	selected	shared name
	Unclustered	10.717948717948717	AAMP	false	AAMP
	Unclustered	19.604743083003953	GAR1	false	GAR1
Cluster 21	Seed	36.48432055749129	BYSL	false	BYSL
Cluster 1	Clustered	70.837899543379	HSPBP1	true	HSPBP1
Cluster 4	Clustered	27.881632653061224	IMP4	false	IMP4
Cluster 1	Clustered	70.837899543379	SIL1	true	SIL1
Cluster 1	Clustered	72.455047062642	NHP2	true	NHP2
Cluster 1	Clustered	71.84005923731951	MRPL16	true	MRPL16
Cluster 4	Clustered	28.371660859465738	TSR1	false	TSR1
Cluster 1	Clustered	71.79243243243243	PA2G4	true	PA2G4
Cluster 4	Clustered	27.027253668763105	NOC4L	false	NOC4L
	Unclustered	4.0	WNK1	false	WNK1
Cluster 8	Clustered	40.485024154589375	RPF1	false	RPF1
Cluster 1	Clustered	65.85513608428447	EIF6	true	EIF6
Cluster 1	Clustered	72.455047062642	MRTO4	true	MRTO4
	Unclustered	3.466666666666667	AUP1	false	AUP1
Cluster 8	Clustered	43.95500725689405	GNL3	false	GNL3
Cluster 13	Clustered	21.653333333333332	BUD23	false	BUD23
Cluster 21	Clustered	35.53846153846154	RRP1	false	RRP1
Cluster 23	Clustered	12.065359477124183	IDH3B	false	IDH3B
Cluster 9	Clustered	52.50187969924812	BOP1	false	BOP1
Cluster 1	Clustered	71.52047952047953	RPL10	true	RPL10
Cluster 4	Clustered	26.958367346938775	AATF	false	AATF
Cluster 4	Clustered	25.402298850574713	EXOSC5	false	EXOSC5
Cluster 9	Clustered	51.24021040327294	FBL	false	FBL
Cluster 4	Clustered	26.704313725490195	RRP9	false	RRP9
Cluster 4	Clustered	25.551724137931032	RRP36	false	RRP36
Cluster 9	Clustered	55.49656266525648	NOP53	false	NOP53
Cluster 13	Clustered	24.40169133192389	DDX49	false	DDX49
Cluster 4	Clustered	26.72326530612245	UTP3	false	UTP3
Cluster 21	Clustered	29.677098150782363	DDX56	false	DDX56
Cluster 4	Clustered	26.130681818181817	NSUN2	false	NSUN2
Cluster 4	Clustered	26.129032258064516	EXOSC7	false	EXOSC7
Cluster 18	Seed	5.529411764705882	RB1	false	RB1
Cluster 1	Clustered	72.455047062642	RPS11	true	RPS11
Cluster 1	Clustered	71.86671603109959	RPS27A	true	RPS27A
Cluster 17	Clustered	6.644820295983086	POLR2J	false	POLR2J
Cluster 12	Clustered	8.0	RPP25L	false	RPP25L
	Unclustered	16.0	PPIB	false	PPIB
Cluster 1	Clustered	72.455047062642	RPL4	true	RPL4
Cluster 4	Clustered	25.32903225806452	EXOSC4	false	EXOSC4
Cluster 1	Clustered	72.455047062642	RPS15A	true	RPS15A
Cluster 13	Seed	24.71938775510204	RRP7A	false	RRP7A
Cluster 9	Clustered	46.92006802721089	RRS1	false	RRS1
Cluster 1	Clustered	72.455047062642	RPL7	true	RPL7
Cluster 1	Clustered	72.455047062642	RPS2	true	RPS2
Cluster 1	Clustered	62.96971153846154	LYAR	true	LYAR
Cluster 1	Clustered	72.455047062642	RPS3A	true	RPS3A
Cluster 9	Clustered	50.62222222222222	PES1	false	PES1
	Unclustered	2.7	BLOC1S2	false	BLOC1S2
	Unclustered	14.889705882352942	REXO4	false	REXO4
Cluster 1	Clustered	72.455047062642	RPL7A	true	RPL7A
Cluster 4	Clustered	28.34090909090909	SURF6	false	SURF6
Cluster 1	Clustered	71.84005923731951	MRPS15	true	MRPS15
Cluster 1	Clustered	72.455047062642	RPS4X	true	RPS4X
Cluster 4	Clustered	26.958367346938775	WDR46	false	WDR46
Cluster 1	Clustered	72.455047062642	RPS16	true	RPS16
Cluster 8	Clustered	43.17176470588235	NOP56	false	NOP56
Cluster 3	Clustered	15.21376811594203	TRMT61A	false	TRMT61A
Cluster 1	Clustered	72.455047062642	RPS9	true	RPS9
Cluster 1	Clustered	72.455047062642	RPS8	true	RPS8
	Unclustered	9.0	C7orf50	false	C7orf50
Cluster 1	Clustered	72.455047062642	MRPS12	true	MRPS12
	Unclustered	22.0	GPATCH4	false	GPATCH4
Cluster 13	Clustered	23.926153846153845	NOL7	false	NOL7
Cluster 8	Clustered	43.13725490196078	EBNA1BP2	false	EBNA1BP2
Cluster 4	Clustered	25.393154486586493	DNTTIP2	false	DNTTIP2
Cluster 1	Clustered	72.455047062642	RPS24	true	RPS24
Cluster 1	Clustered	71.4965034965035	RPS13	true	RPS13
	Unclustered	3.0	DAPK3	false	DAPK3
Cluster 1	Clustered	72.455047062642	RPS19	true	RPS19
Cluster 1	Clustered	72.455047062642	RPS28	true	RPS28
Cluster 9	Clustered	45.63921568627451	WDR18	false	WDR18
	Unclustered	20.51	DDX3X	false	DDX3X
Cluster 1	Clustered	72.455047062642	RPS27	true	RPS27
Cluster 34	Seed	2.4000000000000004	ABCA1	false	ABCA1
Cluster 34	Clustered	2.0	SPTLC2	false	SPTLC2
	Unclustered	2.0	SNTA1	false	SNTA1
	Unclustered	0.7857142857142857	OSBP	false	OSBP
Cluster 17	Clustered	6.340579710144928	STAT3	false	STAT3
	Unclustered	2.0	NPC1	false	NPC1
	Unclustered	0.5	CELSR2	false	CELSR2
	Unclustered	5.5	PPARD	false	PPARD
Cluster 18	Clustered	5.066666666666666	CARM1	false	CARM1
Cluster 5	Clustered	9.0	ACLY	false	ACLY
Cluster 2	Clustered	40.0	TMCO1	false	TMCO1
Cluster 3	Clustered	17.742857142857144	RELA	false	RELA
Cluster 34	Clustered	2.0	DGAT1	false	DGAT1
Cluster 17	Clustered	6.377777777777777	NCOA2	false	NCOA2
	Unclustered	4.285714285714286	ARHGEF12	false	ARHGEF12
	Unclustered	3.0	ABHD11	false	ABHD11
	Unclustered	1.6923076923076923	RHEB	false	RHEB
Cluster 2	Clustered	38.611295681063126	ATP5PO	false	ATP5PO
Cluster 2	Clustered	34.05769230769231	ATP5F1B	false	ATP5F1B
	Unclustered	13.883333333333333	MGLL	false	MGLL
Cluster 2	Clustered	33.0	NDUFAB1	false	NDUFAB1
	Unclustered	2.0	LYPLA2	false	LYPLA2
Cluster 17	Clustered	5.833333333333334	ABI1	false	ABI1
Cluster 17	Clustered	6.0	BAIAP2L1	false	BAIAP2L1
Cluster 19	Clustered	7.105263157894736	MAPK1	false	MAPK1
Cluster 12	Clustered	7.0	PFN1	false	PFN1
Cluster 17	Clustered	5.833333333333334	ARPC3	false	ARPC3
Cluster 20	Clustered	4.0	TRAF4	false	TRAF4
Cluster 12	Clustered	6.805555555555555	ARPC1A	false	ARPC1A
Cluster 18	Clustered	4.7251461988304095	IQGAP1	false	IQGAP1
Cluster 18	Clustered	4.800000000000001	CRK	false	CRK
Cluster 17	Clustered	6.0	SWAP70	false	SWAP70
	Unclustered	1.8571428571428572	SRA1	false	SRA1
Cluster 18	Clustered	5.052631578947368	PTK2	false	PTK2
Cluster 12	Clustered	7.0	ARPC5L	false	ARPC5L
	Unclustered	3.7333333333333334	SHOC2	false	SHOC2
Cluster 5	Clustered	9.35897435897436	ABL1	false	ABL1
Cluster 19	Clustered	7.822222222222222	ITGB1	false	ITGB1
	Unclustered	0.5	HOMER3	false	HOMER3
Cluster 18	Clustered	5.0588235294117645	CFL1	false	CFL1
Cluster 12	Clustered	6.805555555555555	ARPC4	false	ARPC4
	Unclustered	4.254901960784314	ACTR2	false	ACTR2
Cluster 17	Clustered	5.833333333333334	BRK1	false	BRK1
Cluster 17	Clustered	6.1090909090909085	CYFIP1	false	CYFIP1
Cluster 17	Clustered	5.699999999999999	VCL	false	VCL
Cluster 12	Clustered	6.883116883116883	STUB1	false	STUB1
Cluster 17	Clustered	5.947368421052632	CDC37	false	CDC37
Cluster 5	Clustered	8.836363636363636	MAPK14	false	MAPK14
Cluster 18	Clustered	4.762195121951219	H3-3B	false	H3-3B
Cluster 12	Clustered	6.8005698005698	KRAS	false	KRAS
Cluster 19	Clustered	7.192982456140351	PRDX1	false	PRDX1
Cluster 17	Clustered	5.9393939393939394	NBN	false	NBN
Cluster 19	Clustered	7.418181818181818	CDKN2B	false	CDKN2B
	Unclustered	2.242424242424242	CTNNA1	false	CTNNA1
Cluster 20	Clustered	3.4285714285714284	RIN1	false	RIN1
Cluster 12	Clustered	6.43864734299517	PARK7	false	PARK7
	Unclustered	5.0	SFN	false	SFN
	Unclustered	4.800000000000001	TAB2	false	TAB2
Cluster 12	Clustered	6.796536796536796	NRAS	false	NRAS
	Unclustered	43.87789084181314	PSMA7	false	PSMA7
	Unclustered	3.7333333333333334	RAPGEF1	false	RAPGEF1
Cluster 17	Clustered	6.377777777777777	PIK3CD	false	PIK3CD
	Unclustered	4.923076923076923	PRKAR1A	false	PRKAR1A
Cluster 12	Clustered	6.823529411764706	JAK1	false	JAK1
	Unclustered	6.236363636363636	TGFBR1	false	TGFBR1
Cluster 7	Clustered	19.913419913419915	HIF1A	false	HIF1A
Cluster 5	Clustered	10.905797101449275	SRSF2	false	SRSF2
Cluster 6	Clustered	13.493333333333334	EWSR1	false	EWSR1
Cluster 19	Clustered	7.2	IGF1R	false	IGF1R
	Unclustered	3.888888888888889	MEF2A	false	MEF2A
Cluster 19	Clustered	7.418181818181818	CCNL2	false	CCNL2
	Unclustered	3.7333333333333334	CAP1	false	CAP1
Cluster 3	Clustered	15.0	NUMB	false	NUMB
Cluster 19	Clustered	7.761904761904762	HRAS	false	HRAS
Cluster 31	Clustered	2.8571428571428568	YWHAQ	false	YWHAQ
Cluster 38	Clustered	4.345050878815911	CTNNB1	false	CTNNB1
	Unclustered	0.6666666666666666	ABLIM1	false	ABLIM1
Cluster 2	Clustered	40.0	NCLN	false	NCLN
	Unclustered	4.0	SLC25A1	false	SLC25A1
Cluster 5	Clustered	8.851851851851851	IDH3G	false	IDH3G
Cluster 5	Clustered	9.0	KAT2A	false	KAT2A
Cluster 20	Clustered	3.477124183006536	ATIC	false	ATIC
	Unclustered	12.0	PHPT1	false	PHPT1
Cluster 1	Clustered	58.90639873083025	CCT7	true	CCT7
	Unclustered	7.0	PGD	false	PGD
Cluster 1	Clustered	72.455047062642	RPS3	true	RPS3
	Unclustered	40.86997885835095	CCT3	false	CCT3
Cluster 20	Clustered	4.0	MVD	false	MVD
Cluster 2	Clustered	33.0	NDUFS8	false	NDUFS8
	Unclustered	5.146198830409356	TALDO1	false	TALDO1
Cluster 17	Clustered	5.6000000000000005	PPP2R1A	false	PPP2R1A
	Unclustered	19.913419913419915	MDH2	false	MDH2
Cluster 23	Seed	13.883333333333333	DLST	false	DLST
Cluster 2	Clustered	34.78978978978979	NME1	false	NME1
	Unclustered	1.6071428571428572	ACSL4	false	ACSL4
Cluster 19	Clustered	7.516483516483516	PRDX6	false	PRDX6
Cluster 8	Clustered	48.96156862745098	NSDHL	false	NSDHL
Cluster 12	Clustered	6.411764705882353	PGAM1	false	PGAM1
Cluster 17	Clustered	6.256410256410256	G6PD	false	G6PD
Cluster 23	Clustered	11.657142857142857	OGDH	false	OGDH
Cluster 19	Clustered	7.516483516483516	TKT	false	TKT
	Unclustered	11.0	DOHH	false	DOHH
	Unclustered	2.5	ALDH3A1	false	ALDH3A1
Cluster 3	Clustered	14.939516129032258	ALYREF	false	ALYREF
	Unclustered	2.6666666666666665	SLC1A5	false	SLC1A5
Cluster 6	Clustered	12.771739130434783	SRSF5	false	SRSF5
	Unclustered	6.0	PFKFB3	false	PFKFB3
Cluster 2	Clustered	33.0	NDUFV1	false	NDUFV1
Cluster 12	Clustered	6.564102564102564	NR3C1	false	NR3C1
	Unclustered	27.257575757575758	PEBP1	false	PEBP1
Cluster 19	Clustered	8.0	FTH1	false	FTH1
Cluster 20	Clustered	4.0	MT1G	false	MT1G
	Unclustered	3.0	AGPAT2	false	AGPAT2
Cluster 20	Clustered	3.3714285714285714	MFN2	false	MFN2
	Unclustered	4.761904761904762	NCOA4	false	NCOA4
	Unclustered	4.0	BCAP31	false	BCAP31
Cluster 5	Clustered	10.0	CLTA	false	CLTA
Cluster 20	Clustered	3.8088235294117645	CAPZA1	false	CAPZA1
	Unclustered	2.4000000000000004	PDCL3	false	PDCL3
	Unclustered	4.761904761904762	RAD21	false	RAD21
Cluster 5	Clustered	10.0	CLTB	false	CLTB
	Unclustered	22.787692307692307	NUDC	false	NUDC
	Unclustered	3.7333333333333334	SH3PXD2A	false	SH3PXD2A
	Unclustered	2.0	ADAM15	false	ADAM15
Cluster 20	Clustered	3.575757575757576	MSN	false	MSN
	Unclustered	1.3333333333333333	ITPR3	false	ITPR3
Cluster 12	Clustered	6.805555555555555	DCTN4	false	DCTN4
	Unclustered	4.0	SEPTIN2	false	SEPTIN2
	Unclustered	5.882352941176471	MICOS13	false	MICOS13
Cluster 29	Clustered	2.5555555555555554	DIAPH1	false	DIAPH1
Cluster 18	Clustered	4.533333333333333	MYL6	false	MYL6
	Unclustered	5.0	MYO10	false	MYO10
Cluster 18	Clustered	5.066666666666666	TWF1	false	TWF1
Cluster 20	Clustered	3.307692307692308	MYO1C	false	MYO1C
	Unclustered	3.0	CORO1C	false	CORO1C
Cluster 17	Clustered	7.0	MAD2L2	false	MAD2L2
	Unclustered	0.3333333333333333	PACSIN3	false	PACSIN3
	Unclustered	2.0	ADAM9	false	ADAM9
	Unclustered	0.7857142857142857	PSENEN	false	PSENEN
Cluster 25	Seed	4.0	ADCK5	false	ADCK5
	Unclustered	0.25	COQ4	false	COQ4
	Unclustered	3.0	SLC39A4	false	SLC39A4
	Unclustered	2.1333333333333333	MFSD3	false	MFSD3
	Unclustered	2.311111111111111	PARP10	false	PARP10
	Unclustered	19.0	RECQL4	false	RECQL4
Cluster 25	Clustered	3.7333333333333334	GPAA1	false	GPAA1
Cluster 25	Clustered	3.7333333333333334	CYHR1	false	CYHR1
	Unclustered	2.0	SLC52A2	false	SLC52A2
Cluster 24	Clustered	4.0	ADPRHL2	false	ADPRHL2
Cluster 24	Clustered	4.0	MACROD1	false	MACROD1
	Unclustered	6.0	PARP12	false	PARP12
Cluster 3	Clustered	16.0	TNKS2	false	TNKS2
Cluster 24	Seed	4.0	HPF1	false	HPF1
	Unclustered	37.53709856035437	ADRM1	false	ADRM1
Cluster 4	Clustered	29.544807965860596	PSMA4	false	PSMA4
Cluster 3	Clustered	17.980295566502463	PSMD8	false	PSMD8
Cluster 5	Clustered	10.709523809523809	TIMM13	false	TIMM13
Cluster 1	Clustered	58.84399788471708	EIF3D	true	EIF3D
Cluster 7	Clustered	19.76284584980237	PSME2	false	PSME2
Cluster 1	Clustered	72.455047062642	RPL18A	true	RPL18A
Cluster 1	Clustered	65.3972602739726	NEDD8	true	NEDD8
Cluster 3	Clustered	16.900584795321638	UBE2M	false	UBE2M
Cluster 1	Clustered	64.88586479367866	EIF3G	true	EIF3G
Cluster 1	Clustered	69.89345509893455	EIF2S1	true	EIF2S1
Cluster 4	Clustered	27.098484848484848	PSMB7	false	PSMB7
Cluster 1	Clustered	72.455047062642	RPL35	true	RPL35
Cluster 3	Clustered	16.73157894736842	USP14	false	USP14
Cluster 3	Clustered	17.980295566502463	PSMB1	false	PSMB1
Cluster 1	Clustered	72.455047062642	RPL8	true	RPL8
Cluster 3	Clustered	18.0	RBM42	false	RBM42
Cluster 6	Clustered	13.0	SOD1	false	SOD1
	Unclustered	10.0	PSMG3	false	PSMG3
	Unclustered	5.0	RNF126	false	RNF126
	Unclustered	5.2	UBXN1	false	UBXN1
Cluster 3	Clustered	17.2987012987013	COPS6	false	COPS6
	Unclustered	5.0	RNF181	false	RNF181
	Unclustered	51.963661774982526	PSMC5	false	PSMC5
Cluster 2	Clustered	35.795163584637265	KARS1	false	KARS1
Cluster 5	Clustered	9.608695652173912	UBA1	false	UBA1
Cluster 1	Clustered	72.455047062642	RPS21	true	RPS21
Cluster 1	Clustered	72.455047062642	RPL3	true	RPL3
Cluster 1	Clustered	72.455047062642	RPL21	true	RPL21
Cluster 1	Clustered	71.7221052631579	RPLP1	true	RPLP1
Cluster 1	Clustered	72.455047062642	RPS26	true	RPS26
Cluster 3	Clustered	17.86	UBL5	false	UBL5
Cluster 7	Clustered	19.76284584980237	PSMB5	false	PSMB5
	Unclustered	21.104761904761904	PSMD4	false	PSMD4
Cluster 1	Clustered	67.78716744913928	UBL4A	true	UBL4A
Cluster 1	Clustered	72.455047062642	RPL5	true	RPL5
Cluster 1	Clustered	65.85933503836317	UBQLN1	true	UBQLN1
	Unclustered	14.0	POMP	false	POMP
Cluster 1	Clustered	72.455047062642	RPL13A	true	RPL13A
Cluster 6	Clustered	11.666666666666668	GPS1	false	GPS1
Cluster 1	Clustered	72.455047062642	RPS29	true	RPS29
Cluster 5	Clustered	9.35897435897436	UBE4A	false	UBE4A
Cluster 1	Clustered	72.455047062642	UBA52	true	UBA52
Cluster 1	Clustered	72.455047062642	RPL23A	true	RPL23A
	Unclustered	1.0666666666666667	BRMS1	false	BRMS1
Cluster 3	Clustered	17.980295566502463	PSMD13	false	PSMD13
Cluster 4	Clustered	26.823529411764707	PSMA1	false	PSMA1
	Unclustered	47.887058823529415	NAA10	false	NAA10
	Unclustered	7.0	NSFL1C	false	NSFL1C
Cluster 1	Clustered	72.455047062642	RPL23	true	RPL23
Cluster 1	Clustered	72.455047062642	FAU	true	FAU
Cluster 1	Clustered	72.455047062642	RPS25	true	RPS25
Cluster 1	Clustered	68.91670020120723	UBC	true	UBC
Cluster 1	Clustered	71.20253164556962	RPL26	true	RPL26
Cluster 1	Clustered	72.455047062642	RPL36	true	RPL36
	Unclustered	6.611111111111111	JOSD2	false	JOSD2
Cluster 1	Clustered	61.910576923076924	CCDC124	true	CCDC124
	Unclustered	1.5384615384615385	FKBP8	false	FKBP8
Cluster 1	Clustered	72.455047062642	RPL9	true	RPL9
Cluster 1	Clustered	67.94368530020704	ISG15	true	ISG15
Cluster 1	Clustered	72.455047062642	RPL11	true	RPL11
Cluster 3	Clustered	15.719298245614034	SEM1	false	SEM1
Cluster 7	Clustered	19.76284584980237	PSMB3	false	PSMB3
Cluster 6	Clustered	11.868131868131869	AFF4	false	AFF4
	Unclustered	10.588235294117647	PAF1	false	PAF1
Cluster 6	Clustered	14.0	POLR2I	false	POLR2I
Cluster 5	Clustered	10.85897435897436	MED10	false	MED10
Cluster 7	Clustered	19.76284584980237	ELOB	false	ELOB
	Unclustered	4.761904761904762	YTHDF3	false	YTHDF3
Cluster 6	Clustered	12.0	GTF2F2	false	GTF2F2
Cluster 2	Clustered	34.6221322537112	POLR2L	false	POLR2L
Cluster 6	Clustered	14.0	POLR2G	false	POLR2G
Cluster 8	Clustered	41.281297134238315	POLR2F	false	POLR2F
Cluster 19	Clustered	8.27016129032258	POLR2A	false	POLR2A
Cluster 3	Clustered	15.152173913043477	RBM8A	false	RBM8A
Cluster 7	Clustered	19.76284584980237	ELOC	false	ELOC
Cluster 6	Clustered	11.868131868131869	NELFB	false	NELFB
Cluster 6	Clustered	11.868131868131869	NELFE	false	NELFE
Cluster 6	Clustered	11.868131868131869	CDK9	false	CDK9
	Unclustered	0.6666666666666666	AGAP3	false	AGAP3
	Unclustered	0.6666666666666666	C12orf57	false	C12orf57
	Unclustered	0.25	TMUB1	false	TMUB1
Cluster 30	Clustered	3.0	CDIPT	false	CDIPT
	Unclustered	1.0666666666666667	ARFGEF1	false	ARFGEF1
Cluster 19	Clustered	8.0	LMNA	false	LMNA
Cluster 19	Clustered	8.0	AGTRAP	false	AGTRAP
Cluster 12	Clustered	7.0	BST2	false	BST2
Cluster 5	Clustered	10.0	AP3B1	false	AP3B1
Cluster 17	Clustered	6.329670329670329	MAP2K2	false	MAP2K2
	Unclustered	1.4	KIAA2013	false	KIAA2013
	Unclustered	4.352941176470588	ESRP1	false	ESRP1
	Unclustered	2.0	AIP	false	AIP
	Unclustered	25.0	FKBP1A	false	FKBP1A
	Unclustered	0.6666666666666666	AKIP1	false	AKIP1
Cluster 4	Clustered	28.0	AURKAIP1	false	AURKAIP1
Cluster 26	Clustered	2.577777777777778	AKR1B10	false	AKR1B10
Cluster 26	Clustered	3.0	SPR	false	SPR
	Unclustered	3.75	CBR1	false	CBR1
	Unclustered	4.0	CBR3	false	CBR3
	Unclustered	0.0	DCXR	false	DCXR
Cluster 17	Clustered	6.377777777777777	NQO1	false	NQO1
	Unclustered	4.0	PTGR1	false	PTGR1
	Unclustered	1.6666666666666667	AKR1B15	false	AKR1B15
Cluster 38	Clustered	4.254901960784314	GPX2	false	GPX2
Cluster 26	Seed	3.142857142857143	AKR1C3	false	AKR1C3
	Unclustered	28.0	HINT1	false	HINT1
	Unclustered	1.7142857142857142	PTGES2	false	PTGES2
	Unclustered	0.9523809523809523	ALAS1	false	ALAS1
	Unclustered	9.0	TMSB10	false	TMSB10
Cluster 4	Clustered	25.366386554621847	CLPP	false	CLPP
	Unclustered	2.0	UROD	false	UROD
	Unclustered	0.5	KLF13	false	KLF13
	Unclustered	7.0	FBXL5	false	FBXL5
	Unclustered	0.5	SLC25A28	false	SLC25A28
	Unclustered	0.8571428571428571	SLC25A39	false	SLC25A39
Cluster 3	Clustered	16.900584795321638	OAZ1	false	OAZ1
	Unclustered	0.0	CYP4F3	false	CYP4F3
	Unclustered	3.0	RIDA	false	RIDA
	Unclustered	8.836363636363636	HPRT1	false	HPRT1
Cluster 18	Clustered	5.0	DSC3	false	DSC3
Cluster 38	Clustered	4.166666666666667	GSTM3	false	GSTM3
	Unclustered	3.0	COMT	false	COMT
Cluster 17	Clustered	5.699999999999999	TXN	false	TXN
	Unclustered	6.805555555555555	GSTP1	false	GSTP1
	Unclustered	0.5	CYP4F11	false	CYP4F11
	Unclustered	3.4285714285714284	MGST2	false	MGST2
	Unclustered	3.0	ALKBH3	false	ALKBH3
	Unclustered	1.6666666666666667	ASCC2	false	ASCC2
	Unclustered	3.3636363636363638	NUTF2	false	NUTF2
Cluster 3	Clustered	17.195402298850574	PRPF19	false	PRPF19
Cluster 3	Clustered	17.0	SYF2	false	SYF2
Cluster 5	Clustered	10.513157894736842	TARDBP	false	TARDBP
Cluster 3	Clustered	17.909274193548388	SNRPA	false	SNRPA
Cluster 3	Clustered	15.54	SRSF6	false	SRSF6
Cluster 3	Clustered	17.909274193548388	SNRPB2	false	SNRPB2
Cluster 3	Clustered	17.596923076923076	LSM7	false	LSM7
Cluster 6	Clustered	12.771929824561402	FUS	false	FUS
Cluster 17	Clustered	6.0	NXT1	false	NXT1
Cluster 3	Clustered	15.0	FAM32A	false	FAM32A
	Unclustered	4.0	ZNF106	false	ZNF106
Cluster 7	Clustered	18.83076923076923	PRPF6	false	PRPF6
Cluster 3	Clustered	17.909274193548388	SNRPF	false	SNRPF
Cluster 7	Clustered	18.83076923076923	ZMAT2	false	ZMAT2
	Unclustered	9.010989010989011	CCDC12	false	CCDC12
Cluster 17	Clustered	7.0	THOC7	false	THOC7
Cluster 6	Clustered	12.66304347826087	TRA2A	false	TRA2A
Cluster 3	Clustered	17.909274193548388	SNRPD1	false	SNRPD1
Cluster 8	Clustered	40.50303030303031	MRPL58	false	MRPL58
Cluster 7	Clustered	19.066666666666666	LSM3	false	LSM3
Cluster 13	Clustered	22.716923076923077	NSUN5	false	NSUN5
Cluster 3	Clustered	15.0	HNRNPD	false	HNRNPD
Cluster 3	Clustered	18.24901185770751	LSM10	false	LSM10
Cluster 17	Clustered	7.0	THOC6	false	THOC6
Cluster 2	Clustered	37.81463414634146	SNRPD2	false	SNRPD2
Cluster 6	Clustered	11.903225806451612	CTNNBL1	false	CTNNBL1
Cluster 3	Clustered	17.909274193548388	SF3B5	false	SF3B5
Cluster 3	Clustered	15.157894736842104	CHTOP	false	CHTOP
	Unclustered	56.0	SYNCRIP	false	SYNCRIP
Cluster 7	Clustered	19.446640316205535	RNF113A	false	RNF113A
Cluster 7	Clustered	18.90952380952381	MAGOH	false	MAGOH
Cluster 17	Clustered	5.752380952380952	SUMO1	false	SUMO1
	Unclustered	3.0	FAM50A	false	FAM50A
Cluster 4	Clustered	26.75172413793103	SNRPE	false	SNRPE
Cluster 17	Clustered	7.0	RANGAP1	false	RANGAP1
	Unclustered	20.83399209486166	RANBP1	false	RANBP1
Cluster 3	Clustered	17.247311827956988	SNRPB	false	SNRPB
Cluster 3	Clustered	15.0	PRKRIP1	false	PRKRIP1
Cluster 5	Clustered	11.0	H2AX	false	H2AX
Cluster 1	Clustered	72.455047062642	RPS20	true	RPS20
	Unclustered	2.0	SAC3D1	false	SAC3D1
	Unclustered	21.122507122507123	DDX6	false	DDX6
Cluster 5	Clustered	9.615384615384615	SRSF8	false	SRSF8
Cluster 5	Clustered	10.76923076923077	RUVBL2	false	RUVBL2
Cluster 6	Clustered	12.378947368421052	SAFB	false	SAFB
Cluster 6	Clustered	12.82608695652174	HNRNPDL	false	HNRNPDL
Cluster 3	Clustered	14.903333333333334	TAF15	false	TAF15
Cluster 6	Clustered	13.853658536585364	SNRNP70	false	SNRNP70
Cluster 6	Clustered	12.0	PQBP1	false	PQBP1
Cluster 5	Clustered	9.341414141414141	ERH	false	ERH
Cluster 6	Clustered	13.09274193548387	SAP18	false	SAP18
Cluster 6	Clustered	13.855072463768115	SRRT	false	SRRT
Cluster 5	Clustered	9.148148148148149	RNPS1	false	RNPS1
Cluster 5	Clustered	11.0	NXF1	false	NXF1
	Unclustered	2.0	AMOTL2	false	AMOTL2
	Unclustered	1.7142857142857142	TRIP6	false	TRIP6
	Unclustered	0.4	FRMD6	false	FRMD6
Cluster 18	Clustered	4.761904761904762	SCRIB	false	SCRIB
Cluster 3	Clustered	16.0	WWP1	false	WWP1
Cluster 22	Clustered	20.0	ANAPC11	false	ANAPC11
	Unclustered	0.0	HSPB11	false	HSPB11
Cluster 2	Clustered	33.0	NDUFB7	false	NDUFB7
Cluster 5	Clustered	9.428571428571429	CDC34	false	CDC34
Cluster 7	Clustered	19.76284584980237	RBX1	false	RBX1
Cluster 4	Clustered	28.0	MRPL51	false	MRPL51
	Unclustered	2.7142857142857144	PCGF1	false	PCGF1
Cluster 2	Clustered	33.0	NDUFA2	false	NDUFA2
Cluster 7	Clustered	19.913419913419915	UBE2S	false	UBE2S
Cluster 5	Clustered	11.0	UBE2B	false	UBE2B
Cluster 18	Clustered	4.7312252964426875	CEBPB	false	CEBPB
Cluster 2	Clustered	33.0	ATP5ME	false	ATP5ME
Cluster 2	Clustered	33.0	UQCR10	false	UQCR10
Cluster 4	Clustered	28.0	MRPL14	false	MRPL14
Cluster 5	Clustered	11.0	UBE2E3	false	UBE2E3
Cluster 38	Clustered	4.3076923076923075	GUK1	false	GUK1
Cluster 3	Clustered	16.695652173913043	ROMO1	false	ROMO1
Cluster 22	Clustered	20.916996047430832	ATP6V1F	false	ATP6V1F
Cluster 2	Clustered	33.0	COX7A2	false	COX7A2
Cluster 22	Clustered	23.29064039408867	TIMM8B	false	TIMM8B
	Unclustered	2.692307692307692	RING1	false	RING1
Cluster 3	Clustered	18.0	ANAPC16	false	ANAPC16
	Unclustered	0.6666666666666666	PYCR2	false	PYCR2
	Unclustered	0.5	ANKRD13D	false	ANKRD13D
	Unclustered	0.5	ENKD1	false	ENKD1
Cluster 4	Clustered	28.327985739750446	PFDN2	false	PFDN2
	Unclustered	2.0	ANP32A	false	ANP32A
Cluster 28	Clustered	2.7	ENSA	false	ENSA
	Unclustered	2.0	ANP32B	false	ANP32B
Cluster 32	Clustered	2.5555555555555554	DMAP1	false	DMAP1
	Unclustered	8.0	KPNA6	false	KPNA6
Cluster 6	Clustered	13.0	SUMO2	false	SUMO2
Cluster 1	Clustered	71.79243243243243	HMGN1	true	HMGN1
	Unclustered	1.0666666666666667	ANXA7	false	ANXA7
	Unclustered	1.6666666666666667	SRI	false	SRI
	Unclustered	0.5	H1-10	false	H1-10
	Unclustered	3.0	SNX6	false	SNX6
	Unclustered	5.0	PEF1	false	PEF1
	Unclustered	4.0	VPS29	false	VPS29
Cluster 5	Clustered	10.0	AP1B1	false	AP1B1
	Unclustered	6.0	HLA-F	false	HLA-F
Cluster 5	Clustered	10.0	VAMP7	false	VAMP7
Cluster 5	Clustered	10.0	VAMP8	false	VAMP8
	Unclustered	23.0	ARCN1	false	ARCN1
Cluster 11	Clustered	7.0	STX8	false	STX8
Cluster 5	Clustered	9.0	ARFGAP1	false	ARFGAP1
	Unclustered	8.0	BLOC1S4	false	BLOC1S4
Cluster 19	Clustered	8.0	RNF40	false	RNF40
Cluster 5	Clustered	10.0	AP1S1	false	AP1S1
Cluster 5	Clustered	10.0	IGF2R	false	IGF2R
	Unclustered	5.0	MEA1	false	MEA1
	Unclustered	6.0	BAIAP2L2	false	BAIAP2L2
Cluster 5	Clustered	10.0	VAMP2	false	VAMP2
Cluster 5	Clustered	10.0	EPN1	false	EPN1
Cluster 10	Clustered	8.0	ATP6V1H	false	ATP6V1H
	Unclustered	6.0	HLA-A	false	HLA-A
Cluster 5	Clustered	10.0	AP2S1	false	AP2S1
Cluster 5	Clustered	9.0	ARF5	false	ARF5
Cluster 4	Clustered	29.19327731092437	ATP6V0B	false	ATP6V0B
Cluster 4	Seed	31.39047619047619	ATP5F1D	false	ATP5F1D
	Unclustered	0.8571428571428571	TBCB	false	TBCB
Cluster 5	Clustered	9.0	SH3GL1	false	SH3GL1
	Unclustered	4.285714285714286	BABAM1	false	BABAM1
	Unclustered	2.0	RALBP1	false	RALBP1
	Unclustered	1.0666666666666667	PICK1	false	PICK1
	Unclustered	1.0909090909090908	EFNB2	false	EFNB2
Cluster 12	Clustered	7.0	RDX	false	RDX
Cluster 19	Clustered	7.125	TRIP12	false	TRIP12
Cluster 10	Clustered	7.0	LAMTOR2	false	LAMTOR2
	Unclustered	24.0	IPO7	false	IPO7
	Unclustered	5.0	STXBP2	false	STXBP2
Cluster 20	Clustered	3.393939393939394	APRT	false	APRT
Cluster 2	Clustered	37.72195121951219	MRPS34	false	MRPS34
	Unclustered	23.978494623655912	NME3	false	NME3
Cluster 20	Clustered	3.238095238095238	MT2A	false	MT2A
Cluster 14	Clustered	6.222222222222221	NT5C	false	NT5C
	Unclustered	22.0	DGUOK	false	DGUOK
Cluster 38	Clustered	4.384615384615384	DTYMK	false	DTYMK
Cluster 14	Clustered	6.0	CANT1	false	CANT1
Cluster 1	Clustered	72.455047062642	RPL13	true	RPL13
Cluster 38	Clustered	4.761904761904762	MT1E	false	MT1E
	Unclustered	0.2857142857142857	CDK10	false	CDK10
	Unclustered	2.7	UCKL1	false	UCKL1
	Unclustered	3.0	FPGS	false	FPGS
	Unclustered	5.0	SRM	false	SRM
	Unclustered	5.0	TRAPPC2L	false	TRAPPC2L
	Unclustered	2.0	NAPRT	false	NAPRT
Cluster 20	Clustered	3.238095238095238	MT1X	false	MT1X
Cluster 14	Seed	6.222222222222221	NT5C3B	false	NT5C3B
Cluster 38	Clustered	4.464285714285714	TYMP	false	TYMP
Cluster 14	Clustered	5.205128205128205	ITPA	false	ITPA
	Unclustered	4.0	ECH1	false	ECH1
Cluster 1	Clustered	66.91432225063939	SEC61B	true	SEC61B
Cluster 5	Clustered	9.0	COPB1	false	COPB1
Cluster 11	Seed	8.0	USE1	false	USE1
Cluster 17	Clustered	6.805555555555555	RER1	false	RER1
Cluster 5	Clustered	9.0	SEC23A	false	SEC23A
Cluster 8	Clustered	44.61734693877551	SRPRA	false	SRPRA
Cluster 5	Clustered	9.0	SEC24A	false	SEC24A
Cluster 5	Clustered	9.0	SEC24C	false	SEC24C
Cluster 5	Clustered	9.0	SEC24B	false	SEC24B
Cluster 5	Clustered	9.0	TMED9	false	TMED9
Cluster 5	Clustered	9.0	USO1	false	USO1
Cluster 5	Clustered	9.0	SEC31A	false	SEC31A
Cluster 5	Clustered	9.0	KDELR1	false	KDELR1
Cluster 17	Clustered	5.778947368421052	TMED10	false	TMED10
Cluster 5	Clustered	9.0	COPZ2	false	COPZ2
Cluster 5	Clustered	9.0	COPZ1	false	COPZ1
Cluster 5	Clustered	9.0	COPE	false	COPE
	Unclustered	3.0	ARL2	false	ARL2
	Unclustered	4.083333333333334	DCTN1	false	DCTN1
Cluster 12	Clustered	6.805555555555555	DCTN3	false	DCTN3
	Unclustered	4.307692307692308	KIF5B	false	KIF5B
Cluster 12	Clustered	6.805555555555555	DYNC1H1	false	DYNC1H1
Cluster 12	Clustered	7.0	DYNLL2	false	DYNLL2
Cluster 17	Clustered	6.0	GNB2	false	GNB2
	Unclustered	2.1999999999999997	MAN1B1	false	MAN1B1
	Unclustered	0.6666666666666666	NR2F6	false	NR2F6
	Unclustered	2.0	TMEM208	false	TMEM208
	Unclustered	6.0	DPY30	false	DPY30
Cluster 20	Clustered	3.888888888888889	UBR5	false	UBR5
	Unclustered	2.0	ARFRP1	false	ARFRP1
Cluster 3	Clustered	16.433333333333334	NAA38	false	NAA38
Cluster 11	Clustered	7.0	STX16	false	STX16
	Unclustered	3.0	RIC1	false	RIC1
Cluster 29	Clustered	2.4	ARHGAP1	false	ARHGAP1
	Unclustered	4.0	ESYT1	false	ESYT1
Cluster 29	Clustered	3.0	RTKN	false	RTKN
Cluster 16	Clustered	4.0	MFSD5	false	MFSD5
	Unclustered	4.0	CDC42BPB	false	CDC42BPB
	Unclustered	0.0	BNIPL	false	BNIPL
	Unclustered	0.9714285714285715	RRAS	false	RRAS
	Unclustered	3.7333333333333334	GNA15	false	GNA15
	Unclustered	1.6666666666666667	LASP1	false	LASP1
	Unclustered	2.0	UNC5B	false	UNC5B
Cluster 17	Clustered	6.0	GNG12	false	GNG12
	Unclustered	0.0	ARHGEF3	false	ARHGEF3
	Unclustered	2.0	RP2	false	RP2
	Unclustered	4.166666666666667	TBCA	false	TBCA
	Unclustered	1.7142857142857142	RAB13	false	RAB13
	Unclustered	2.0	ARL8A	false	ARL8A
Cluster 4	Clustered	28.0	CHCHD1	false	CHCHD1
Cluster 2	Clustered	33.0	UQCRH	false	UQCRH
	Unclustered	3.0	ARL8B	false	ARL8B
	Unclustered	1.6666666666666667	RAB2A	false	RAB2A
Cluster 10	Clustered	7.0	LAMTOR4	false	LAMTOR4
Cluster 2	Clustered	33.0	NDUFA8	false	NDUFA8
	Unclustered	2.0	ARMC1	false	ARMC1
	Unclustered	4.454545454545455	MTX2	false	MTX2
Cluster 20	Clustered	3.4285714285714284	GDI2	false	GDI2
Cluster 20	Clustered	3.4285714285714284	GDI1	false	GDI1
Cluster 3	Clustered	16.514285714285712	PFDN6	false	PFDN6
	Unclustered	4.0	SCRN2	false	SCRN2
Cluster 2	Clustered	33.0	ATP5PD	false	ATP5PD
Cluster 28	Clustered	2.7	ARPP19	false	ARPP19
Cluster 28	Clustered	3.0	MINK1	false	MINK1
	Unclustered	1.3333333333333333	UBAC2	false	UBAC2
	Unclustered	2.0	HSBP1	false	HSBP1
	Unclustered	0.5	HSBP1L1	false	HSBP1L1
	Unclustered	3.0	ARRDC1	false	ARRDC1
Cluster 5	Clustered	9.0	VPS4A	false	VPS4A
Cluster 17	Clustered	6.0	CD81	false	CD81
Cluster 5	Clustered	9.0	VPS28	false	VPS28
Cluster 5	Clustered	9.0	PDCD6IP	false	PDCD6IP
	Unclustered	0.6666666666666666	ARRDC3	false	ARRDC3
	Unclustered	0.6666666666666666	ARSA	false	ARSA
	Unclustered	4.0	ARTN	false	ARTN
	Unclustered	6.0	PRCC	false	PRCC
Cluster 3	Clustered	14.96	XAB2	false	XAB2
	Unclustered	8.0	CETN2	false	CETN2
	Unclustered	3.0	PAXX	false	PAXX
	Unclustered	1.6071428571428572	C9orf78	false	C9orf78
	Unclustered	8.0	XPA	false	XPA
Cluster 1	Clustered	66.94288150042625	GSPT1	true	GSPT1
	Unclustered	6.0	ATAD3A	false	ATAD3A
Cluster 35	Clustered	2.0	ZMYND19	false	ZMYND19
Cluster 8	Clustered	41.617254901960784	MRPL12	false	MRPL12
	Unclustered	6.787878787878788	LONP1	false	LONP1
Cluster 1	Clustered	71.47252747252747	MRPL24	true	MRPL24
Cluster 1	Clustered	71.47252747252747	MRPS2	true	MRPS2
Cluster 4	Clustered	28.0	MRPS21	false	MRPS21
Cluster 5	Clustered	9.371428571428572	TOMM40	false	TOMM40
	Unclustered	23.65811965811966	SSBP1	false	SSBP1
Cluster 15	Clustered	4.0	TST	false	TST
	Unclustered	1.4	ATAD3B	false	ATAD3B
	Unclustered	3.0	TSPO	false	TSPO
	Unclustered	0.0	TOB2	false	TOB2
	Unclustered	4.027777777777778	DUT	false	DUT
Cluster 2	Clustered	33.0	COX4I1	false	COX4I1
Cluster 4	Clustered	28.0	MRPL37	false	MRPL37
Cluster 1	Clustered	66.97144075021313	ATF4	true	ATF4
	Unclustered	3.0128205128205128	DNAJB9	false	DNAJB9
	Unclustered	6.611111111111111	JUND	false	JUND
	Unclustered	4.166666666666667	EDEM1	false	EDEM1
	Unclustered	2.0	SLC38A2	false	SLC38A2
Cluster 1	Clustered	72.76947368421052	RPL37	true	RPL37
Cluster 31	Clustered	2.888888888888889	BAX	false	BAX
Cluster 1	Clustered	72.455047062642	RPL29	true	RPL29
Cluster 18	Clustered	5.0997150997151	HSP90B1	false	HSP90B1
Cluster 1	Clustered	72.455047062642	RPL38	true	RPL38
	Unclustered	1.7142857142857142	CREB3L2	false	CREB3L2
Cluster 18	Clustered	5.0	MANF	false	MANF
	Unclustered	1.6666666666666667	PMF1	false	PMF1
Cluster 1	Clustered	72.455047062642	RPL22L1	true	RPL22L1
Cluster 1	Clustered	72.455047062642	RPL27A	true	RPL27A
Cluster 1	Clustered	72.455047062642	RPL39	true	RPL39
Cluster 1	Clustered	72.455047062642	RPL37A	true	RPL37A
Cluster 1	Clustered	72.455047062642	RPL36AL	true	RPL36AL
Cluster 1	Clustered	72.455047062642	RPL30	true	RPL30
Cluster 1	Clustered	72.455047062642	RPL28	true	RPL28
Cluster 1	Clustered	72.455047062642	RPL18	true	RPL18
Cluster 1	Clustered	72.455047062642	RPL31	true	RPL31
Cluster 1	Clustered	72.455047062642	RPL22	true	RPL22
Cluster 1	Clustered	72.455047062642	RPL24	true	RPL24
Cluster 1	Clustered	72.455047062642	RPL34	true	RPL34
Cluster 1	Clustered	71.47252747252747	RPSA	true	RPSA
Cluster 1	Clustered	71.20253164556962	RPL27	true	RPL27
Cluster 1	Clustered	72.455047062642	RPL6	true	RPL6
Cluster 1	Clustered	72.455047062642	RPS15	true	RPS15
Cluster 1	Clustered	72.76947368421052	RPLP2	true	RPLP2
Cluster 1	Clustered	71.06666666666666	RPL12	true	RPL12
Cluster 1	Clustered	72.455047062642	RPL14	true	RPL14
Cluster 1	Clustered	72.455047062642	RPL32	true	RPL32
	Unclustered	4.181818181818182	DNAJC3	false	DNAJC3
Cluster 1	Clustered	67.0	RPL41	true	RPL41
Cluster 5	Clustered	9.0	CEBPD	false	CEBPD
Cluster 1	Clustered	69.89345509893455	EIF2S2	true	EIF2S2
Cluster 1	Clustered	66.97144075021313	DDIT3	true	DDIT3
	Unclustered	3.0	ATG9A	false	ATG9A
Cluster 20	Clustered	4.0	RB1CC1	false	RB1CC1
	Unclustered	2.0	VMP1	false	VMP1
	Unclustered	2.0	SERINC1	false	SERINC1
Cluster 8	Clustered	41.976190476190474	MRPL17	false	MRPL17
	Unclustered	5.0	PGLS	false	PGLS
	Unclustered	2.0	CUTA	false	CUTA
Cluster 5	Clustered	9.0	CTBP1	false	CTBP1
Cluster 4	Clustered	26.800492610837438	ATOX1	false	ATOX1
Cluster 8	Clustered	41.9030612244898	MRPL27	false	MRPL27
	Unclustered	8.441295546558704	TIMM10	false	TIMM10
Cluster 4	Clustered	27.871264367816092	COX17	false	COX17
	Unclustered	5.8901098901098905	PRDX5	false	PRDX5
Cluster 6	Clustered	14.0	COMMD1	false	COMMD1
	Unclustered	0.4	SLC39A9	false	SLC39A9
Cluster 8	Clustered	41.2617946345976	MRPL20	false	MRPL20
Cluster 4	Clustered	30.83422459893048	COA6	false	COA6
	Unclustered	13.588235294117647	SURF1	false	SURF1
Cluster 38	Clustered	4.761904761904762	SLC31A1	false	SLC31A1
	Unclustered	0.7857142857142857	NUDT1	false	NUDT1
Cluster 10	Seed	8.0	ATP6V0E1	false	ATP6V0E1
Cluster 2	Clustered	33.0	COX6B1	false	COX6B1
Cluster 38	Clustered	4.464285714285714	CCS	false	CCS
	Unclustered	0.0	ATP11B	false	ATP11B
	Unclustered	1.6666666666666667	B3GNT5	false	B3GNT5
	Unclustered	4.761904761904762	ATP1A1	false	ATP1A1
	Unclustered	3.7333333333333334	YIPF5	false	YIPF5
Cluster 17	Clustered	6.0	SSR2	false	SSR2
	Unclustered	1.4	ATP2B4	false	ATP2B4
	Unclustered	0.9523809523809523	ATP2A2	false	ATP2A2
Cluster 1	Clustered	69.8668188736682	TPT1	true	TPT1
	Unclustered	0.0	TRAM2	false	TRAM2
	Unclustered	5.153846153846154	NOTCH2	false	NOTCH2
	Unclustered	3.090909090909091	DSP	false	DSP
	Unclustered	2.0	SBF1	false	SBF1
	Unclustered	4.800000000000001	FIS1	false	FIS1
Cluster 2	Clustered	33.0	COX6A1	false	COX6A1
Cluster 3	Seed	18.31159420289855	HSPE1	false	HSPE1
Cluster 2	Clustered	33.0	ATP5F1E	false	ATP5F1E
	Unclustered	11.0	ATP6V1E1	false	ATP6V1E1
Cluster 2	Clustered	33.0	NDUFA1	false	NDUFA1
Cluster 2	Clustered	33.0	COX7B	false	COX7B
Cluster 18	Clustered	4.933333333333334	PDIA3	false	PDIA3
Cluster 4	Clustered	31.0	TOMM7	false	TOMM7
Cluster 1	Clustered	72.455047062642	MRPL1	true	MRPL1
Cluster 2	Clustered	33.0	NDUFA3	false	NDUFA3
Cluster 12	Clustered	7.0	TUBA1C	false	TUBA1C
Cluster 1	Seed	72.76947368421052	EIF5A	true	EIF5A
Cluster 15	Clustered	4.0	SQOR	false	SQOR
Cluster 5	Clustered	9.0	COA4	false	COA4
Cluster 2	Clustered	33.0	COX6C	false	COX6C
Cluster 2	Clustered	33.0	NDUFS5	false	NDUFS5
Cluster 2	Clustered	33.0	COX8A	false	COX8A
Cluster 5	Clustered	10.85897435897436	TIMM9	false	TIMM9
Cluster 2	Clustered	33.0	NDUFB3	false	NDUFB3
Cluster 2	Clustered	33.0	NDUFB10	false	NDUFB10
Cluster 3	Clustered	17.0	TIMM17B	false	TIMM17B
Cluster 2	Clustered	33.0	NDUFB9	false	NDUFB9
Cluster 2	Clustered	33.0	NDUFS6	false	NDUFS6
	Unclustered	23.85230769230769	PMPCA	false	PMPCA
Cluster 2	Clustered	33.0	UQCRQ	false	UQCRQ
Cluster 3	Clustered	17.57142857142857	TIMM17A	false	TIMM17A
Cluster 2	Clustered	33.0	UQCRB	false	UQCRB
Cluster 5	Clustered	9.991666666666667	TIMM50	false	TIMM50
	Unclustered	3.0	TMEM126A	false	TMEM126A
Cluster 6	Clustered	12.658536585365853	ATP5IF1	false	ATP5IF1
Cluster 4	Clustered	25.86243386243386	ATP5MPL	false	ATP5MPL
Cluster 22	Clustered	20.191387559808614	ATP5MC1	false	ATP5MC1
Cluster 4	Clustered	27.25133689839572	ATP5MD	false	ATP5MD
Cluster 2	Clustered	33.0	ATP5PF	false	ATP5PF
Cluster 2	Clustered	33.0	ATP5MF	false	ATP5MF
Cluster 2	Clustered	33.0	ATP5PB	false	ATP5PB
	Unclustered	0.4	TP53I3	false	TP53I3
Cluster 2	Clustered	33.31174089068826	MRPL41	false	MRPL41
Cluster 1	Clustered	68.81103286384976	EDF1	true	EDF1
Cluster 2	Clustered	34.829268292682926	MRPL23	false	MRPL23
	Unclustered	10.371428571428572	TXN2	false	TXN2
	Unclustered	1.0666666666666667	FAM174C	false	FAM174C
Cluster 4	Clustered	26.0	MT-ND3	false	MT-ND3
	Unclustered	22.0	TRIR	false	TRIR
Cluster 22	Clustered	23.301587301587304	JARID2	false	JARID2
Cluster 2	Clustered	33.0	NDUFC1	false	NDUFC1
Cluster 8	Clustered	40.36618357487922	MRPL33	false	MRPL33
Cluster 2	Clustered	33.0	NDUFB2	false	NDUFB2
Cluster 6	Seed	14.210526315789473	SLIRP	false	SLIRP
	Unclustered	4.0	CTSD	false	CTSD
	Unclustered	2.909090909090909	GET3	false	GET3
Cluster 2	Clustered	32.0	NDUFB1	false	NDUFB1
	Unclustered	5.5	TXNDC17	false	TXNDC17
	Unclustered	11.657142857142857	HIGD2A	false	HIGD2A
	Unclustered	6.0	COPS9	false	COPS9
	Unclustered	21.706666666666667	COX14	false	COX14
	Unclustered	5.333333333333333	TSR3	false	TSR3
	Unclustered	0.6666666666666666	SWI5	false	SWI5
Cluster 5	Clustered	10.85897435897436	GTF2A2	false	GTF2A2
	Unclustered	6.0	SMDT1	false	SMDT1
	Unclustered	6.0	TMEM256	false	TMEM256
	Unclustered	26.866995073891626	YME1L1	false	YME1L1
	Unclustered	5.3076923076923075	HSD17B10	false	HSD17B10
	Unclustered	8.590909090909092	ETFB	false	ETFB
Cluster 2	Clustered	32.58095238095238	MRPL54	false	MRPL54
	Unclustered	5.785714285714286	NDUFAF8	false	NDUFAF8
Cluster 1	Clustered	63.97016317016317	SRP14	true	SRP14
Cluster 1	Clustered	66.97144075021313	NACA	true	NACA
	Unclustered	8.590909090909092	UQCC2	false	UQCC2
	Unclustered	2.0	EBPL	false	EBPL
Cluster 10	Clustered	7.0	LAMTOR5	false	LAMTOR5
Cluster 6	Clustered	14.0	COMMD4	false	COMMD4
Cluster 12	Clustered	7.0	IFITM3	false	IFITM3
Cluster 20	Clustered	4.0	EBP	false	EBP
	Unclustered	0.5	C9orf16	false	C9orf16
	Unclustered	0.5	ATP9A	false	ATP9A
	Unclustered	0.6666666666666666	SLC66A2	false	SLC66A2
	Unclustered	2.0	RHBDD2	false	RHBDD2
	Unclustered	0.3333333333333333	RNF26	false	RNF26
	Unclustered	2.6373626373626373	SEL1L	false	SEL1L
	Unclustered	6.805555555555555	UBE2J2	false	UBE2J2
	Unclustered	5.0	SELENOS	false	SELENOS
Cluster 4	Clustered	28.0	MRPL57	false	MRPL57
Cluster 4	Clustered	28.0	GADD45GIP1	false	GADD45GIP1
Cluster 2	Clustered	33.52713178294574	MRPL40	false	MRPL40
Cluster 13	Clustered	23.926153846153845	RPS19BP1	false	RPS19BP1
Cluster 20	Clustered	4.0	SCAND1	false	SCAND1
Cluster 4	Clustered	28.0	MRPL52	false	MRPL52
Cluster 4	Clustered	28.0	MRPL28	false	MRPL28
Cluster 4	Clustered	28.0	MRPL55	false	MRPL55
Cluster 4	Clustered	28.0	MRPS26	false	MRPS26
	Unclustered	1.6666666666666667	AZIN1	false	AZIN1
	Unclustered	0.5	BLCAP	false	BLCAP
Cluster 37	Clustered	2.0	B3GALT6	false	B3GALT6
Cluster 37	Clustered	2.0	NDST1	false	NDST1
Cluster 37	Seed	2.0	B3GAT3	false	B3GAT3
	Unclustered	0.4	WDR13	false	WDR13
	Unclustered	1.4	RFNG	false	RFNG
	Unclustered	1.6666666666666667	B4GALT2	false	B4GALT2
	Unclustered	1.0476190476190477	B4GALT1	false	B4GALT1
	Unclustered	6.0	GALNT1	false	GALNT1
	Unclustered	0.6666666666666666	DNPH1	false	DNPH1
Cluster 17	Clustered	6.0	PIH1D1	false	PIH1D1
	Unclustered	1.3333333333333333	UBXN6	false	UBXN6
	Unclustered	0.5	RFXANK	false	RFXANK
	Unclustered	3.0	DPM2	false	DPM2
	Unclustered	5.0	BACH1	false	BACH1
Cluster 13	Clustered	21.0	CSNK1A1	false	CSNK1A1
	Unclustered	4.107142857142857	MAFB	false	MAFB
Cluster 31	Seed	3.0	BAD	false	BAD
	Unclustered	3.555555555555556	BANF1	false	BANF1
	Unclustered	2.1333333333333333	LEMD2	false	LEMD2
Cluster 32	Seed	2.7142857142857144	ZNHIT1	false	ZNHIT1
	Unclustered	1.2	ZMIZ1	false	ZMIZ1
	Unclustered	2.6515151515151514	EMD	false	EMD
	Unclustered	2.0	BCL7C	false	BCL7C
	Unclustered	5.0	PYCARD	false	PYCARD
Cluster 12	Clustered	6.611111111111111	TRADD	false	TRADD
	Unclustered	1.6666666666666667	BCL2L12	false	BCL2L12
Cluster 17	Clustered	6.256410256410256	IRF3	false	IRF3
	Unclustered	3.0	EMC7	false	EMC7
Cluster 17	Clustered	6.0	TRAM1	false	TRAM1
	Unclustered	4.800000000000001	SSR4	false	SSR4
	Unclustered	4.0	MTDH	false	MTDH
	Unclustered	3.0	DDRGK1	false	DDRGK1
	Unclustered	0.0	HACD2	false	HACD2
	Unclustered	1.0666666666666667	BCL7B	false	BCL7B
Cluster 17	Clustered	6.666666666666667	RFC2	false	RFC2
	Unclustered	2.7	PTBP3	false	PTBP3
	Unclustered	4.0	BCL9L	false	BCL9L
Cluster 5	Clustered	9.0	H2AJ	false	H2AJ
Cluster 36	Clustered	2.0	BEX3	false	BEX3
Cluster 36	Clustered	2.0	TCEAL3	false	TCEAL3
Cluster 36	Seed	2.0	TCEAL4	false	TCEAL4
Cluster 5	Clustered	9.0	CHMP2A	false	CHMP2A
	Unclustered	2.0	MZT2A	false	MZT2A
	Unclustered	1.0666666666666667	MZT2B	false	MZT2B
Cluster 20	Clustered	3.7333333333333334	BNIP3L	false	BNIP3L
	Unclustered	20.0	EPAS1	false	EPAS1
	Unclustered	4.608333333333333	PARL	false	PARL
Cluster 13	Clustered	23.0	FAM207A	false	FAM207A
	Unclustered	18.0	DUS1L	false	DUS1L
Cluster 8	Clustered	44.0	ZNF622	false	ZNF622
Cluster 1	Clustered	61.88076923076923	EIF3B	true	EIF3B
	Unclustered	4.0	NPM3	false	NPM3
Cluster 1	Clustered	71.47252747252747	IFI35	true	IFI35
	Unclustered	13.894736842105264	TRMT2A	false	TRMT2A
	Unclustered	10.637362637362637	GAMT	false	GAMT
Cluster 5	Clustered	10.941176470588236	PUF60	false	PUF60
	Unclustered	13.428571428571429	TRMT1	false	TRMT1
	Unclustered	3.0	C20orf27	false	C20orf27
	Unclustered	1.4	HMG20B	false	HMG20B
Cluster 12	Clustered	6.805555555555555	BSG	false	BSG
	Unclustered	1.6666666666666667	CD151	false	CD151
	Unclustered	3.0	SIRT6	false	SIRT6
Cluster 5	Clustered	9.0	CHMP4B	false	CHMP4B
	Unclustered	4.0	SH2D3A	false	SH2D3A
	Unclustered	0.6666666666666666	ZNF205	false	ZNF205
Cluster 12	Clustered	7.0	LY6E	false	LY6E
Cluster 17	Clustered	5.8	MYD88	false	MYD88
Cluster 12	Clustered	7.0	IFI27	false	IFI27
	Unclustered	0.6666666666666666	SERINC5	false	SERINC5
Cluster 12	Clustered	7.0	IFI6	false	IFI6
Cluster 12	Clustered	7.0	IRF7	false	IRF7
Cluster 4	Clustered	26.0	CSNK1E	false	CSNK1E
Cluster 13	Clustered	23.117241379310343	TRMT112	false	TRMT112
Cluster 3	Clustered	16.472906403940886	BUD31	false	BUD31
	Unclustered	14.0	FRG1	false	FRG1
Cluster 3	Clustered	16.98941798941799	SF3B6	false	SF3B6
Cluster 3	Clustered	17.0	YJU2	false	YJU2
Cluster 7	Clustered	19.446640316205535	SART1	false	SART1
	Unclustered	8.0	TSSC4	false	TSSC4
	Unclustered	2.1999999999999997	C19orf53	false	C19orf53
Cluster 7	Clustered	19.066666666666666	LSM4	false	LSM4
Cluster 3	Clustered	17.596923076923076	LSM5	false	LSM5
Cluster 3	Clustered	16.834757834757834	CWC15	false	CWC15
	Unclustered	3.0	PYM1	false	PYM1
	Unclustered	22.606837606837605	NOP10	false	NOP10
	Unclustered	2.0	BZW1	false	BZW1
	Unclustered	4.0	TMEM43	false	TMEM43
	Unclustered	9.340659340659341	EIF4G2	false	EIF4G2
	Unclustered	0.0	C16orf74	false	C16orf74
	Unclustered	0.6666666666666666	C16orf91	false	C16orf91
	Unclustered	8.836363636363636	SERF2	false	SERF2
	Unclustered	2.0	C1orf122	false	C1orf122
	Unclustered	3.0	GTF3C5	false	GTF3C5
	Unclustered	1.6666666666666667	C6orf226	false	C6orf226
	Unclustered	3.0	PPP1R7	false	PPP1R7
	Unclustered	0.0	C5orf38	false	C5orf38
	Unclustered	0.5	IRX2	false	IRX2
	Unclustered	0.0	C8orf82	false	C8orf82
	Unclustered	0.0	SMIM29	false	SMIM29
	Unclustered	11.0	CD2BP2	false	CD2BP2
	Unclustered	2.311111111111111	ZNHIT2	false	ZNHIT2
Cluster 38	Clustered	5.0	GLRX5	false	GLRX5
	Unclustered	2.0	NOSIP	false	NOSIP
	Unclustered	0.5	IMPAD1	false	IMPAD1
	Unclustered	0.0	CAPNS2	false	CAPNS2
	Unclustered	4.800000000000001	CAPRIN1	false	CAPRIN1
	Unclustered	5.5	CIRBP	false	CIRBP
	Unclustered	3.4285714285714284	CSDE1	false	CSDE1
	Unclustered	3.4285714285714284	TFAP2A	false	TFAP2A
	Unclustered	6.0	TMEM115	false	TMEM115
Cluster 17	Clustered	5.621212121212121	SPTAN1	false	SPTAN1
	Unclustered	6.0	DYNLRB1	false	DYNLRB1
	Unclustered	3.0	WASHC5	false	WASHC5
	Unclustered	3.0	FLAD1	false	FLAD1
Cluster 3	Clustered	15.895424836601308	DVL1	false	DVL1
	Unclustered	3.142857142857143	NRIP1	false	NRIP1
Cluster 6	Clustered	11.666666666666668	WDR5	false	WDR5
	Unclustered	4.209150326797386	NCOA3	false	NCOA3
	Unclustered	0.5	CAVIN3	false	CAVIN3
	Unclustered	0.4	NENF	false	NENF
	Unclustered	2.4000000000000004	LRPAP1	false	LRPAP1
	Unclustered	5.0	NFKBIZ	false	NFKBIZ
	Unclustered	0.0	CBY1	false	CBY1
	Unclustered	4.0	CCDC137	false	CCDC137
	Unclustered	0.5	CCDC167	false	CCDC167
	Unclustered	0.6666666666666666	METTL26	false	METTL26
	Unclustered	0.5	CCDC85B	false	CCDC85B
	Unclustered	0.5	TRIM44	false	TRIM44
	Unclustered	0.2857142857142857	REX1BD	false	REX1BD
	Unclustered	2.7	CCDC9	false	CCDC9
Cluster 35	Clustered	2.0	PPP1R35	false	PPP1R35
	Unclustered	10.0	WSB2	false	WSB2
	Unclustered	1.6666666666666667	CCM2	false	CCM2
	Unclustered	0.7857142857142857	STK25	false	STK25
	Unclustered	4.0	SAP30BP	false	SAP30BP
	Unclustered	2.1999999999999997	CIB1	false	CIB1
	Unclustered	0.4	CCNQ	false	CCNQ
	Unclustered	8.672727272727272	TSTD1	false	TSTD1
	Unclustered	7.0	PDRG1	false	PDRG1
	Unclustered	4.0	PPP4C	false	PPP4C
	Unclustered	2.8571428571428568	DNAJB2	false	DNAJB2
	Unclustered	4.761904761904762	DUSP12	false	DUSP12
	Unclustered	31.47147147147147	LRRC47	false	LRRC47
	Unclustered	1.2	NAXE	false	NAXE
	Unclustered	42.641998149861244	PDCD5	false	PDCD5
	Unclustered	5.0	FBXW4	false	FBXW4
	Unclustered	5.785714285714286	PFDN4	false	PFDN4
	Unclustered	4.464285714285714	PPM1G	false	PPM1G
	Unclustered	0.0	ZNRD2	false	ZNRD2
	Unclustered	2.7	IGSF8	false	IGSF8
	Unclustered	6.0	URM1	false	URM1
	Unclustered	7.0	CHMP1A	false	CHMP1A
Cluster 3	Clustered	18.105072463768117	PRPF31	false	PRPF31
Cluster 5	Clustered	9.0	VPS4B	false	VPS4B
	Unclustered	2.0	TSPAN7	false	TSPAN7
	Unclustered	3.0	PHLDA2	false	PHLDA2
	Unclustered	2.7	RHOT2	false	RHOT2
Cluster 8	Seed	49.96229260935144	TSTA3	false	TSTA3
	Unclustered	1.6666666666666667	STAP2	false	STAP2
Cluster 19	Clustered	7.7142857142857135	TRAF7	false	TRAF7
	Unclustered	5.785714285714286	SHARPIN	false	SHARPIN
Cluster 5	Clustered	9.533333333333333	OTUB1	false	OTUB1
Cluster 17	Clustered	6.0	CSNK2B	false	CSNK2B
Cluster 18	Clustered	4.766798418972332	HSPB1	false	HSPB1
	Unclustered	7.822222222222222	YES1	false	YES1
Cluster 12	Clustered	7.0	TJP1	false	TJP1
	Unclustered	2.0	PITPNA	false	PITPNA
Cluster 30	Clustered	3.0	TMEM219	false	TMEM219
Cluster 30	Seed	3.0	YPEL3	false	YPEL3
	Unclustered	1.0769230769230769	PIN1	false	PIN1
	Unclustered	2.888888888888889	USF2	false	USF2
Cluster 5	Clustered	10.85897435897436	MED4	false	MED4
Cluster 5	Clustered	10.85897435897436	MED8	false	MED8
Cluster 5	Clustered	9.0	SSU72	false	SSU72
	Unclustered	0.0	CDKN2AIPNL	false	CDKN2AIPNL
	Unclustered	4.285714285714286	GADD45B	false	GADD45B
	Unclustered	7.127272727272727	STAT6	false	STAT6
	Unclustered	0.6666666666666666	CITED4	false	CITED4
Cluster 18	Clustered	4.472727272727273	USF1	false	USF1
	Unclustered	5.0	PRDM1	false	PRDM1
	Unclustered	4.761904761904762	MBNL2	false	MBNL2
	Unclustered	3.0	RAB31	false	RAB31
	Unclustered	3.0	CENPB	false	CENPB
	Unclustered	1.8214285714285712	TOP1MT	false	TOP1MT
	Unclustered	3.7333333333333334	CENPX	false	CENPX
Cluster 17	Clustered	6.9	RPA3	false	RPA3
	Unclustered	4.0	HES1	false	HES1
	Unclustered	1.2	CES1	false	CES1
Cluster 17	Clustered	7.0	RNMT	false	RNMT
	Unclustered	3.0	FBXL15	false	FBXL15
Cluster 32	Clustered	2.2222222222222223	TFPT	false	TFPT
	Unclustered	4.0	CFDP1	false	CFDP1
	Unclustered	1.6666666666666667	CST3	false	CST3
Cluster 4	Clustered	27.322580645161292	TP53I13	false	TP53I13
Cluster 5	Clustered	9.0	VPS37B	false	VPS37B
	Unclustered	4.0	TSEN54	false	TSEN54
	Unclustered	0.6666666666666666	ZNF524	false	ZNF524
	Unclustered	4.027777777777778	TRAPPC1	false	TRAPPC1
	Unclustered	5.0	GSDMD	false	GSDMD
	Unclustered	0.3333333333333333	CHP1	false	CHP1
	Unclustered	4.0	S100A13	false	S100A13
	Unclustered	0.3333333333333333	CIAO2B	false	CIAO2B
	Unclustered	1.0476190476190477	NTHL1	false	NTHL1
	Unclustered	3.0	NUBP2	false	NUBP2
	Unclustered	0.0	INKA1	false	INKA1
	Unclustered	4.0	COPRS	false	COPRS
	Unclustered	8.836363636363636	CISD3	false	CISD3
	Unclustered	2.0	TRABD	false	TRABD
	Unclustered	0.0	CKAP2	false	CKAP2
	Unclustered	2.0	CLDN8	false	CLDN8
	Unclustered	19.0	NDUFAF3	false	NDUFAF3
Cluster 5	Clustered	9.0	CNIH1	false	CNIH1
Cluster 5	Clustered	9.0	MCFD2	false	MCFD2
Cluster 5	Clustered	9.0	LMAN2	false	LMAN2
Cluster 6	Clustered	14.0	COMMD7	false	COMMD7
	Unclustered	11.0	FEM1B	false	FEM1B
	Unclustered	19.913419913419915	NMRAL1	false	NMRAL1
Cluster 6	Clustered	14.0	COMMD6	false	COMMD6
	Unclustered	2.0	DPM3	false	DPM3
	Unclustered	3.0	COMTD1	false	COMTD1
	Unclustered	5.0	KPNA3	false	KPNA3
Cluster 20	Clustered	3.4285714285714284	RABAC1	false	RABAC1
	Unclustered	1.2	MYDGF	false	MYDGF
Cluster 17	Clustered	6.0	ERGIC3	false	ERGIC3
	Unclustered	30.83422459893048	MICALL1	false	MICALL1
	Unclustered	49.09255898366606	EIF3K	false	EIF3K
	Unclustered	0.5	FAM3A	false	FAM3A
	Unclustered	4.0	FDXR	false	FDXR
	Unclustered	3.0	MRFAP1	false	MRFAP1
	Unclustered	1.0666666666666667	UFC1	false	UFC1
	Unclustered	2.0	TRIAP1	false	TRIAP1
	Unclustered	25.0	MT-ND6	false	MT-ND6
	Unclustered	2.0	OCIAD1	false	OCIAD1
	Unclustered	3.0	SCAF1	false	SCAF1
	Unclustered	42.86969696969697	OST4	false	OST4
	Unclustered	3.8901098901098905	TMEM258	false	TMEM258
	Unclustered	0.0	CPNE3	false	CPNE3
	Unclustered	0.6666666666666666	CPTP	false	CPTP
Cluster 18	Clustered	5.0	CRELD2	false	CRELD2
	Unclustered	3.4285714285714284	ITGA2	false	ITGA2
	Unclustered	0.6666666666666666	EGFL7	false	EGFL7
	Unclustered	0.0	ELMO3	false	ELMO3
	Unclustered	0.0	CRYBG1	false	CRYBG1
	Unclustered	2.1999999999999997	SDHAF2	false	SDHAF2
	Unclustered	2.0	FAM83B	false	FAM83B
	Unclustered	0.6666666666666666	FKBPL	false	FKBPL
	Unclustered	0.0	STARD10	false	STARD10
	Unclustered	0.6666666666666666	KLF16	false	KLF16
	Unclustered	0.5	ZBTB4	false	ZBTB4
	Unclustered	0.6666666666666666	CTDNEP1	false	CTDNEP1
	Unclustered	2.4000000000000004	NECTIN2	false	NECTIN2
	Unclustered	0.5	TSC22D4	false	TSC22D4
	Unclustered	0.0	HOXB7	false	HOXB7
Cluster 18	Clustered	5.0	DSG3	false	DSG3
Cluster 18	Clustered	5.0	DSG1	false	DSG1
Cluster 18	Clustered	5.0	DSC2	false	DSC2
	Unclustered	2.7777777777777777	DRAP1	false	DRAP1
	Unclustered	0.5	MYO1D	false	MYO1D
	Unclustered	3.0	ID1	false	ID1
	Unclustered	2.0	DPP7	false	DPP7
	Unclustered	1.6666666666666667	CTTNBP2NL	false	CTTNBP2NL
	Unclustered	0.3333333333333333	CUEDC2	false	CUEDC2
	Unclustered	1.6666666666666667	UBAC1	false	UBAC1
	Unclustered	9.0	SCNM1	false	SCNM1
	Unclustered	0.4	CYP26B1	false	CYP26B1
	Unclustered	0.4	RETSAT	false	RETSAT
	Unclustered	7.644444444444445	DAZAP1	false	DAZAP1
	Unclustered	1.4	TMEM259	false	TMEM259
	Unclustered	4.0	RABL6	false	RABL6
	Unclustered	2.7	RANBP9	false	RANBP9
	Unclustered	4.0	GADD45G	false	GADD45G
	Unclustered	6.6838235294117645	RTRAF	false	RTRAF
	Unclustered	2.0	RECQL	false	RECQL
	Unclustered	2.0	RCC1L	false	RCC1L
	Unclustered	2.0	ZFP36L2	false	ZFP36L2
	Unclustered	2.0	ZNF692	false	ZNF692
	Unclustered	0.0	MCRIP1	false	MCRIP1
	Unclustered	0.5	NBDY	false	NBDY
	Unclustered	3.0	ZDHHC5	false	ZDHHC5
	Unclustered	5.0	DIP2B	false	DIP2B
	Unclustered	2.0	PGP	false	PGP
	Unclustered	0.4	GPR107	false	GPR107
	Unclustered	0.6666666666666666	ERI3	false	ERI3
	Unclustered	3.238095238095238	ERP29	false	ERP29
	Unclustered	0.0	DNAJC4	false	DNAJC4
	Unclustered	3.0	VEGFB	false	VEGFB
	Unclustered	0.5	DNTTIP1	false	DNTTIP1
	Unclustered	1.6666666666666667	TMEM160	false	TMEM160
Cluster 20	Clustered	3.4285714285714284	SDF4	false	SDF4
	Unclustered	2.7777777777777777	SSNA1	false	SSNA1
Cluster 27	Clustered	3.0	S100A14	false	S100A14
	Unclustered	1.6666666666666667	SPINT2	false	SPINT2
	Unclustered	0.5	PPP1R13L	false	PPP1R13L
	Unclustered	0.6666666666666666	PDAP1	false	PDAP1
	Unclustered	1.6666666666666667	THAP4	false	THAP4
	Unclustered	2.0	IER2	false	IER2
	Unclustered	3.0	WDR34	false	WDR34
Cluster 12	Clustered	8.0	POP5	false	POP5
	Unclustered	9.0	EIF2B1	false	EIF2B1
	Unclustered	12.0	NOP16	false	NOP16
Cluster 20	Clustered	4.0	TM7SF2	false	TM7SF2
Cluster 20	Clustered	4.0	PMVK	false	PMVK
Cluster 2	Seed	40.0	TMEM147	false	TMEM147
Cluster 33	Clustered	2.7	EFNA1	false	EFNA1
Cluster 33	Clustered	2.7	EFNA4	false	EFNA4
Cluster 33	Seed	2.7	EFNA3	false	EFNA3
	Unclustered	0.6666666666666666	EHD4	false	EHD4
Cluster 15	Clustered	4.0	ETHE1	false	ETHE1
	Unclustered	0.0	LRP10	false	LRP10
	Unclustered	0.0	ELF1	false	ELF1
	Unclustered	2.0	ELK1	false	ELK1
	Unclustered	0.5	SPTY2D1	false	SPTY2D1
	Unclustered	2.0	LAGE3	false	LAGE3
	Unclustered	4.0	SAT2	false	SAT2
	Unclustered	0.0	EMC9	false	EMC9
	Unclustered	0.0	SCRN1	false	SCRN1
	Unclustered	0.6666666666666666	PNMA1	false	PNMA1
	Unclustered	2.0	ENTR1	false	ENTR1
	Unclustered	4.0	TOM1	false	TOM1
	Unclustered	1.0666666666666667	ERC1	false	ERC1
Cluster 3	Clustered	17.0	NFKBIB	false	NFKBIB
	Unclustered	3.0	RCN1	false	RCN1
	Unclustered	1.6666666666666667	YIF1B	false	YIF1B
Cluster 15	Clustered	4.0	MPST	false	MPST
	Unclustered	3.0	HNRNPUL2	false	HNRNPUL2
	Unclustered	51.85993265993266	TTC37	false	TTC37
	Unclustered	0.0	F12	false	F12
	Unclustered	2.0	RIPK4	false	RIPK4
	Unclustered	0.6666666666666666	FAM110A	false	FAM110A
	Unclustered	0.0	SNX29	false	SNX29
	Unclustered	0.6666666666666666	PLEKHA2	false	PLEKHA2
	Unclustered	2.0	FASTK	false	FASTK
Cluster 12	Clustered	6.611111111111111	RBCK1	false	RBCK1
	Unclustered	44.0	SLC2A4RG	false	SLC2A4RG
Cluster 12	Seed	8.0	POP7	false	POP7
	Unclustered	3.0	SDHAF1	false	SDHAF1
	Unclustered	0.0	PHLDA3	false	PHLDA3
	Unclustered	2.4000000000000004	FERMT1	false	FERMT1
	Unclustered	2.142857142857143	LIMS1	false	LIMS1
	Unclustered	2.0	PEX11B	false	PEX11B
	Unclustered	0.4	PTMS	false	PTMS
	Unclustered	0.6666666666666666	STYXL1	false	STYXL1
	Unclustered	0.6666666666666666	SCAMP3	false	SCAMP3
	Unclustered	2.0	FLYWCH2	false	FLYWCH2
	Unclustered	2.0	HCFC1R1	false	HCFC1R1
	Unclustered	2.0	TBC1D23	false	TBC1D23
	Unclustered	0.0	FNDC10	false	FNDC10
	Unclustered	0.5	SMCHD1	false	SMCHD1
	Unclustered	0.6666666666666666	RASSF7	false	RASSF7
	Unclustered	0.0	FXYD5	false	FXYD5
	Unclustered	0.6666666666666666	SERTAD1	false	SERTAD1
	Unclustered	0.0	GATD1	false	GATD1
	Unclustered	6.0	TRAPPC3	false	TRAPPC3
	Unclustered	0.0	GGCT	false	GGCT
	Unclustered	2.0	GNLY	false	GNLY
	Unclustered	0.0	GPR137B	false	GPR137B
	Unclustered	7.0	MSRB2	false	MSRB2
	Unclustered	3.7333333333333334	SELENOO	false	SELENOO
Cluster 38	Clustered	4.761904761904762	GSTK1	false	GSTK1
	Unclustered	3.0	SELENOW	false	SELENOW
Cluster 5	Seed	11.0	TAF2	false	TAF2
	Unclustered	3.7333333333333334	NCAPH2	false	NCAPH2
	Unclustered	3.0	GTF3C6	false	GTF3C6
	Unclustered	2.0	PHF23	false	PHF23
	Unclustered	6.0	KDM1B	false	KDM1B
	Unclustered	0.0	HDGFL2	false	HDGFL2
	Unclustered	0.0	HBP1	false	HBP1
	Unclustered	0.0	HES4	false	HES4
	Unclustered	3.0	HIPK3	false	HIPK3
	Unclustered	2.0	PPP1R11	false	PPP1R11
	Unclustered	4.0	HM13	false	HM13
	Unclustered	6.0	LRRC59	false	LRRC59
Cluster 17	Clustered	6.0	SSR3	false	SSR3
Cluster 16	Clustered	4.0	MFSD12	false	MFSD12
	Unclustered	0.0	HMGB3	false	HMGB3
	Unclustered	7.644444444444445	RPUSD1	false	RPUSD1
	Unclustered	2.0	RNF187	false	RNF187
	Unclustered	4.0	RGL2	false	RGL2
	Unclustered	0.4	RNF25	false	RNF25
	Unclustered	0.6666666666666666	MOB2	false	MOB2
	Unclustered	0.0	IFI27L2	false	IFI27L2
	Unclustered	0.6666666666666666	SH3GLB2	false	SH3GLB2
Cluster 11	Clustered	7.0	STX10	false	STX10
	Unclustered	1.4	ILKAP	false	ILKAP
	Unclustered	0.6666666666666666	INAFM1	false	INAFM1
	Unclustered	7.822222222222222	INTS11	false	INTS11
	Unclustered	0.0	IRX3	false	IRX3
Cluster 17	Clustered	6.236363636363636	POLE4	false	POLE4
	Unclustered	2.0	NUDT14	false	NUDT14
	Unclustered	2.0	OSMR	false	OSMR
	Unclustered	2.0	JTB	false	JTB
	Unclustered	3.7333333333333334	QTRT1	false	QTRT1
	Unclustered	2.0	MIIP	false	MIIP
	Unclustered	0.6666666666666666	ZNF787	false	ZNF787
	Unclustered	2.4000000000000004	LLGL1	false	LLGL1
	Unclustered	1.6666666666666667	RSU1	false	RSU1
	Unclustered	0.0	NCBP2AS2	false	NCBP2AS2
	Unclustered	2.1333333333333333	LENG1	false	LENG1
	Unclustered	0.6666666666666666	MBOAT7	false	MBOAT7
	Unclustered	0.6666666666666666	LGALS7	false	LGALS7
	Unclustered	4.0	RAB3D	false	RAB3D
	Unclustered	0.2857142857142857	PJA2	false	PJA2
	Unclustered	1.4	NSMCE1	false	NSMCE1
	Unclustered	2.0	LSR	false	LSR
	Unclustered	2.0	PCYOX1	false	PCYOX1
	Unclustered	0.0	PITHD1	false	PITHD1
	Unclustered	0.6666666666666666	SEC14L1	false	SEC14L1
	Unclustered	0.0	MANBAL	false	MANBAL
	Unclustered	0.6666666666666666	METRN	false	METRN
Cluster 16	Clustered	4.0	MFSD10	false	MFSD10
Cluster 16	Seed	4.0	MFSD14B	false	MFSD14B
	Unclustered	3.0	PPP6R1	false	PPP6R1
	Unclustered	5.0	TMEM189	false	TMEM189
	Unclustered	0.0	MRFAP1L1	false	MRFAP1L1
	Unclustered	2.0	SYTL1	false	SYTL1
	Unclustered	3.0	SLC39A7	false	SLC39A7
Cluster 20	Seed	4.0	MT1M	false	MT1M
	Unclustered	0.0	MTLN	false	MTLN
Cluster 11	Clustered	7.0	STX4	false	STX4
	Unclustered	2.0	PBDC1	false	PBDC1
	Unclustered	0.6666666666666666	NAT14	false	NAT14
	Unclustered	0.5	TMEM9	false	TMEM9
	Unclustered	0.6666666666666666	SMIM30	false	SMIM30
	Unclustered	0.6666666666666666	ODF3B	false	ODF3B
	Unclustered	0.4	TMEM120A	false	TMEM120A
	Unclustered	3.0	SDHAF3	false	SDHAF3
	Unclustered	0.0	NFKBIL1	false	NFKBIL1
	Unclustered	5.5	TNIP2	false	TNIP2
	Unclustered	0.0	TWSG1	false	TWSG1
	Unclustered	0.0	NOL3	false	NOL3
	Unclustered	0.6666666666666666	NPDC1	false	NPDC1
	Unclustered	0.4	TMEM167A	false	TMEM167A
	Unclustered	0.6666666666666666	PPP1R14B	false	PPP1R14B
	Unclustered	0.5	NUDT8	false	NUDT8
	Unclustered	0.5	YDJC	false	YDJC
	Unclustered	0.5	S100P	false	S100P
	Unclustered	0.0	OCIAD2	false	OCIAD2
	Unclustered	0.0	PDP1	false	PDP1
	Unclustered	0.5	OXLD1	false	OXLD1
	Unclustered	0.0	SMIM26	false	SMIM26
	Unclustered	3.0	PAFAH1B3	false	PAFAH1B3
	Unclustered	0.0	PON2	false	PON2
	Unclustered	0.5	TMEM60	false	TMEM60
	Unclustered	0.6666666666666666	TMEM141	false	TMEM141
Cluster 35	Seed	2.0	PLEKHJ1	false	PLEKHJ1
	Unclustered	1.6666666666666667	PPP4R1	false	PPP4R1
	Unclustered	0.0	PRR13	false	PRR13
	Unclustered	4.0	ZFAND2B	false	ZFAND2B
	Unclustered	2.1999999999999997	SURF2	false	SURF2
	Unclustered	3.0	PURB	false	PURB
	Unclustered	0.6666666666666666	TBC1D2B	false	TBC1D2B
	Unclustered	0.6666666666666666	ZNF768	false	ZNF768
	Unclustered	3.0	TRIM16	false	TRIM16
	Unclustered	3.0	RHBDD3	false	RHBDD3
	Unclustered	0.0	ZNF770	false	ZNF770
	Unclustered	7.0	UBE2Q1	false	UBE2Q1
	Unclustered	0.0	RTL8A	false	RTL8A
	Unclustered	0.6666666666666666	RTL8C	false	RTL8C
Cluster 27	Clustered	3.0	S100A3	false	S100A3
Cluster 27	Clustered	3.0	S100A2	false	S100A2
	Unclustered	2.0	SEPTIN10	false	SEPTIN10
	Unclustered	2.0	TMEM250	false	TMEM250
	Unclustered	2.0	SERTAD3	false	SERTAD3
	Unclustered	0.0	SLC10A3	false	SLC10A3
	Unclustered	0.0	TMEM205	false	TMEM205
	Unclustered	0.6666666666666666	TMEM134	false	TMEM134
	Unclustered	0.0	TMEM54	false	TMEM54
	Unclustered	0.0	TMEM238	false	TMEM238
	Unclustered	0.6666666666666666	TMEM203	false	TMEM203
	Unclustered	2.0	UBTD2	false	UBTD2
